# Supplementary material for: Frequent ZNF217 mutations lead to transcriptional deregulation of interferon signal transduction via altered chromatin accessibility in B cell lymphoma
Source: Leukemia. 2023 Aug 30;37(11):2237–49. doi: 10.1038/s41375-023-02013-9 (PMC10624633; doi:10.1038/s41375-023-02013-9)
Supplement: Supplementary file 2 — Supplementary Table S1 [file 41375_2023_2013_MOESM2_ESM.xlsx]

## Sheet: Table S1.1
ID	sex	age	country	material	biopsy location	histologic tumor content	tumor purity (ALL_FIT)	TS	Nanostring	DV200 (RNA)
UU9	female	31	Sweden	FFPE	mediastinum	90	0.73	0	1	47
KY02	female	NA	Japan	FFPE	NA	NA	0.45	1	0	NA
KY05	female	NA	Japan	FFPE	NA	NA	0.55	1	0	NA
KY16	female	28	Japan	FFPE	NA	NA	0.59	1	0	NA
KY19	female	41	Japan	FFPE	NA	NA	0.5	1	0	NA
KY21	female	36	Japan	FFPE	NA	NA	0.21	1	0	NA
IT17	female	NA	Italy	FFPE	NA	NA	0.37	1	0	NA
IT21	female	NA	Italy	FFPE	NA	NA	0.41	1	0	NA
IT25	female	NA	Italy	FFPE	NA	NA	0.24	1	0	NA
IT32	female	NA	Italy	FFPE	NA	NA	0.43	1	0	NA
I01	female	23	Israel	FFPE	mediastinum	NA	0.24	0	1	53
I03	female	29	Israel	FFPE	mediastinum	NA	0.55	0	1	64
I04	female	34	Israel	FFPE	cervical LN	NA	0.43	0	1	58
I05	female	45	Israel	FFPE	mediastinum	NA	0.61	0	1	63
BP22	female	NA	Hungary	FFPE	NA	NA	0.68	1	0	NA
BP66	female	NA	Hungary	FFPE	NA	90	0.75	1	0	NA
GN2	female	36	Greece	FFPE	NA	NA	0.5	0	1	50
GN3	female	19	Greece	FFPE	mediastinum	90	0.53	0	1	58
GT11	female	28	Greece	FFPE	NA	NA	0.6	0	1	36
GT110	female	27	Greece	FFPE	NA	80	0.7	0	1	NA
GT115	female	23	Greece	FFPE	NA	80	0.55	0	1	NA
GT117	female	28	Greece	FFPE	NA	90	0.57	0	1	NA
GT121	female	NA	Greece	FFPE	NA	70	0.4	1	1	NA
GT123	female	22	Greece	FFPE	NA	15	0.06	0	1	NA
GT124	female	20	Greece	FFPE	NA	90	0.43	0	1	NA
GT13	female	34	Greece	FFPE	NA	NA	0.36	0	1	28
GT14	female	48	Greece	FFPE	NA	NA	0.52	0	1	47
GT16	female	28	Greece	FFPE	NA	NA	0.74	0	1	30
GT21	female	29	Greece	FFPE	NA	NA	0.37	0	1	8
GT26	female	23	Greece	FFPE	NA	NA	0.72	0	1	21
GT29	female	26	Greece	FFPE	NA	NA	0.55	0	1	19
GT30	female	30	Greece	FFPE	NA	NA	NA	0	1	31
GT31	female	34	Greece	FFPE	NA	80	0.56	0	1	28
GT33	female	28	Greece	FFPE	NA	NA	0.35	0	1	32
GT34	female	19	Greece	FFPE	NA	NA	0.34	0	1	51
GT42	female	24	Greece	FFPE	NA	60	0.29	0	1	15
GT5	female	21	Greece	FFPE	mediastinum	90	0.71	0	1	14
GT8	female	34	Greece	FFPE	NA	NA	0.64	0	1	8
GT82	female	42	Greece	FFPE	NA	80	0.37	0	1	NA
GT88	female	44	Greece	FFPE	NA	70	0.41	0	1	NA
GT94	female	45	Greece	FFPE	NA	80	0.58	0	1	NA
AT7	female	52	Greece	FFPE	NA	NA	0.64	1	0	NA
GT126	female	NA	Greece	FFPE	NA	70	0.39	1	0	NA
GT139	female	NA	Greece	FFPE	NA	80	0.48	1	0	NA
GT84	female	NA	Greece	FFPE	NA	70	0.49	1	0	NA
CH1	female	61	Germany	FFPE	NA	70	0.61	0	1	46
CH109	female	NA	Germany	FFPE	mediastinum	80	0.58	1	1	25
CH112	female	NA	Germany	FFPE	mediastinum	90	0.91	1	1	52
CH113	female	NA	Germany	FFPE	NA	90	0.26	1	1	46
CH118	female	NA	Germany	FFPE	NA	80	0.61	1	1	45
CH129	female	NA	Germany	FFPE	NA	70	0.35	1	1	32
CH132	female	21	Germany	FFPE	NA	50	0.32	0	1	18
CH2	female	52	Germany	FFPE	NA	50	0.52	0	1	76
CH4	female	37	Germany	FFPE	NA	60	0.34	1	1	47
CH5	female	41	Germany	FFPE	mediastinum	70	0.28	0	1	48
CH6	female	31	Germany	FFPE	NA	75	0.85	0	1	40
CH8	female	59	Germany	FFPE	mediastinum	60	0.33	0	1	21
CH9	female	26	Germany	FFPE	NA	70	0.48	0	1	34
H02	female	18	Germany	FFPE	NA	NA	0.14	0	1	94
L02	female	43	Germany	FFPE	NA	NA	0.23	0	1	27
ST101	female	39	Germany	FFPE	NA	NA	0.54	0	1	40
ST109	female	24	Germany	FFPE	NA	NA	0.5	0	1	35
ST204	female	30	Germany	FFPE	NA	NA	0.56	0	1	3
ST206	female	40	Germany	FFPE	NA	NA	0.14	0	1	5
ST207	female	33	Germany	FFPE	NA	NA	0.58	0	1	6
ST208	female	30	Germany	FFPE	NA	NA	0.79	0	1	78
ST209	female	35	Germany	FFPE	NA	NA	0.37	0	1	12
ST210	female	64	Germany	FFPE	NA	NA	0.56	0	1	51
WU110	female	72	Germany	FFPE	NA	NA	0.52	0	1	32
WU112	female	68	Germany	FFPE	NA	NA	0.29	0	1	20
WU114	female	24	Germany	FFPE	NA	NA	0.55	0	1	40
WU201	female	25	Germany	FFPE	NA	NA	0.54	0	1	34
WU202	female	31	Germany	FFPE	NA	NA	0.36	0	1	36
HB03	female	NA	Germany	FFPE	NA	45	0.42	1	0	NA
HB10	female	NA	Germany	FFPE	NA	80	0.52	1	0	NA
HB11	female	NA	Germany	FFPE	NA	90	0.55	1	0	NA
HB20	female	NA	Germany	FFPE	NA	70	0.2	1	0	NA
HB27	female	NA	Germany	FFPE	NA	80	0.32	1	0	NA
HB31	female	NA	Germany	FFPE	NA	70	0.47	1	0	NA
WU1	female	18	Germany	FFPE	supraclavicular LN	NA	0.82	1	0	NA
WU10	female	NA	Germany	FFPE	mediastinum	NA	0.48	1	0	NA
WU14	female	30	Germany	FFPE	mediastinum	NA	0.44	1	0	NA
WU15	female	29	Germany	FFPE	supraclavicular LN	NA	0.52	1	0	NA
WU19	female	28	Germany	FFPE	mediastinum	NA	0.83	1	0	NA
WU2	female	40	Germany	FFPE	mediastinum	50	0.74	1	0	NA
WU20	female	51	Germany	FFPE	mediastinum	NA	0.49	1	0	NA
WU21	female	37	Germany	FFPE	mediastinum	NA	0.45	1	0	NA
WU4	female	27	Germany	FFPE	mediastinum	NA	0.26	1	0	NA
WU7	female	24	Germany	FFPE	mediastinum	NA	0.53	1	0	NA
WU8	female	50	Germany	FFPE	mediastinum	60	0.28	1	0	NA
WU9	female	27	Germany	FFPE	mediastinum	70	0.43	1	0	NA
KY17	male	64	Japan	FFPE	NA	NA	0.39	1	0	NA
KY18	male	36	Japan	FFPE	NA	NA	0.22	1	0	NA
KY20	male	25	Japan	FFPE	NA	NA	0.99	1	0	NA
KY22	male	29	Japan	FFPE	NA	NA	0.89	1	0	NA
IT02	male	NA	Italy	FFPE	NA	NA	0.82	1	0	NA
IT11	male	NA	Italy	FFPE	NA	NA	0.55	1	0	NA
IT33	male	NA	Italy	FFPE	NA	NA	0.67	1	0	NA
I02	male	26	Israel	FFPE	mediastinum	NA	0.14	0	1	65
GT10	male	42	Greece	FFPE	NA	NA	0.26	0	1	16
GT116	male	25	Greece	FFPE	NA	90	0.81	0	1	NA
GT12	male	36	Greece	FFPE	NA	NA	0.29	0	1	15
GT122	male	53	Greece	FFPE	NA	70	0.27	0	1	NA
GT125	male	33	Greece	FFPE	NA	80	0.47	0	1	NA
GT129	male	52	Greece	FFPE	NA	80	0.37	0	1	NA
GT132	male	40	Greece	FFPE	NA	90	0.86	0	1	NA
GT134	male	21	Greece	FFPE	NA	90	0.39	0	1	NA
GT23	male	44	Greece	FFPE	NA	NA	0.4	0	1	78
GT25	male	32	Greece	FFPE	NA	50	0.65	0	1	36
GT36	male	21	Greece	FFPE	mediastinum	NA	0.53	0	1	40
GT77	male	23	Greece	FFPE	NA	90	0.85	0	1	NA
GT83	male	26	Greece	FFPE	NA	70	0.47	0	1	NA
GT86	male	34	Greece	FFPE	NA	80	0.6	0	1	NA
GT9	male	39	Greece	FFPE	NA	NA	0.48	0	1	17
GT96	male	41	Greece	FFPE	NA	70	0.29	0	1	NA
GT97	male	NA	Greece	FFPE	NA	90	0.57	1	1	NA
AT5	male	76	Greece	FFPE	NA	NA	0.38	1	0	NA
CH124	male	79	Germany	FFPE	mediastinum	70	0.63	0	1	9
CH125	male	NA	Germany	FFPE	NA	70	0.5	1	1	46
CH7	male	23	Germany	FFPE	NA	70	0.52	1	1	46
K01	male	48	Germany	FFPE	NA	NA	0.43	0	1	42
K03	male	41	Germany	FFPE	NA	NA	0.53	0	1	24
L01	male	40	Germany	FFPE	NA	NA	0.39	0	1	9
ST102	male	33	Germany	FFPE	NA	NA	0.72	0	1	28
ST104	male	50	Germany	FFPE	NA	NA	0.51	0	1	17
ST106	male	20	Germany	FFPE	NA	NA	0.41	0	1	45
ST107	male	41	Germany	FFPE	NA	NA	0.23	0	1	18
ST205	male	42	Germany	FFPE	NA	NA	0.55	0	1	14
ST212	male	46	Germany	FFPE	NA	NA	0.51	0	1	19
ST213	male	29	Germany	FFPE	NA	NA	0.34	0	1	32
WU101	male	29	Germany	FFPE	mediastinum	70	0.65	0	1	15
WU105	male	29	Germany	FFPE	mediastinum	NA	0.41	0	1	65
WU108	male	64	Germany	FFPE	NA	NA	0.48	0	1	13
HB18	male	NA	Germany	FFPE	NA	70	0.48	1	0	NA
HB30	male	NA	Germany	FFPE	NA	80	0.4	1	0	NA
WU11	male	57	Germany	FFPE	mediastinum	NA	0.61	1	0	NA
WU12	male	41	Germany	FFPE	mediastinum	NA	0.32	1	0	NA
WU13	male	45	Germany	FFPE	mediastinum	70	0.45	1	0	NA
WU16	male	38	Germany	FFPE	mediastinum	NA	0.54	1	0	NA
WU17	male	27	Germany	FFPE	thoracic wall	60	0.76	1	0	NA
WU18	male	28	Germany	FFPE	mediastinum	NA	0.5	1	0	NA
WU5	male	40	Germany	FFPE	mediastinum	NA	0.34	1	0	NA
WU6	male	23	Germany	FFPE	mediastinum	70	0.66	1	0	NA
RH104	male	25	Denmark	FF	mediastinum	90	0.64	0	1	69
KY01	NA	NA	Japan	FFPE	NA	NA	0.36	1	0	NA
KY03	NA	NA	Japan	FFPE	NA	NA	0.58	1	0	NA
KY06	NA	NA	Japan	FFPE	NA	NA	0.32	1	0	NA
KY08	NA	NA	Japan	FFPE	NA	NA	NA	1	0	NA
KY09	NA	NA	Japan	FFPE	NA	NA	0.38	1	0	NA
KY10	NA	NA	Japan	FFPE	NA	NA	0.85	1	0	NA
KY11	NA	NA	Japan	FF	NA	NA	0.38	1	0	NA
KY13	NA	NA	Japan	FF	NA	NA	0.68	1	0	NA
KY14	NA	NA	Japan	FF	NA	NA	0.68	1	0	NA
KY15	NA	NA	Japan	FF	NA	NA	0.81	1	0	NA
KY23	NA	NA	Japan	FF	NA	NA	0.72	1	0	NA
IT04	NA	NA	Italy	FFPE	NA	NA	0.72	1	0	NA
IT05	NA	NA	Italy	FFPE	NA	NA	0.25	1	0	NA
IT06	NA	NA	Italy	FFPE	NA	NA	0.35	1	0	NA
IT07	NA	NA	Italy	FFPE	NA	NA	0.12	1	0	NA
IT08	NA	NA	Italy	FFPE	NA	NA	0.74	1	0	NA
IT09	NA	NA	Italy	FFPE	NA	NA	0.36	1	0	NA
IT13	NA	NA	Italy	FFPE	NA	NA	0.33	1	0	NA
IT18	NA	NA	Italy	FFPE	NA	NA	0.65	1	0	NA
IT20	NA	NA	Italy	FFPE	NA	NA	0.29	1	0	NA
IT22	NA	NA	Italy	FFPE	NA	NA	0.29	1	0	NA
IT23	NA	NA	Italy	FFPE	NA	NA	0.09	1	0	NA
IT24	NA	NA	Italy	FFPE	NA	NA	0.41	1	0	NA
IT26	NA	NA	Italy	FFPE	NA	NA	0.39	1	0	NA
IT27	NA	NA	Italy	FFPE	NA	NA	0.55	1	0	NA
IT30	NA	NA	Italy	FFPE	NA	NA	0.43	1	0	NA
IT35	NA	NA	Italy	FFPE	NA	NA	0.24	1	0	NA
IT38	NA	NA	Italy	FFPE	NA	NA	0.57	1	0	NA
IT39	NA	NA	Italy	FFPE	NA	NA	0.71	1	0	NA
BP02	NA	NA	Hungary	FFPE	NA	NA	0.63	1	0	NA
BP16	NA	NA	Hungary	FFPE	NA	NA	0.83	1	0	NA
BP24	NA	NA	Hungary	FFPE	NA	NA	0.73	1	0	NA
BP37	NA	NA	Hungary	FFPE	NA	NA	0.41	1	0	NA
BP44	NA	NA	Hungary	FFPE	NA	NA	0.58	1	0	NA
BP55	NA	NA	Hungary	FFPE	NA	NA	0.33	1	0	NA
BP59	NA	NA	Hungary	FFPE	NA	NA	0.38	1	0	NA
BP61	NA	NA	Hungary	FFPE	NA	90	0.56	1	0	NA
GT154	NA	NA	Greece	FFPE	NA	50	0.97	1	1	NA
GT155	NA	NA	Greece	FFPE	NA	70	0.47	1	1	NA
GT113	NA	NA	Greece	FFPE	NA	50	0.74	1	0	NA
GT136	NA	NA	Greece	FFPE	NA	70	0.81	1	0	NA
GT149	NA	NA	Greece	FFPE	NA	NA	0.33	1	0	NA
GT81	NA	NA	Greece	FFPE	NA	60	0.82	1	0	NA
CH101	NA	NA	Germany	FFPE	NA	80	0.45	1	1	51
CH102	NA	NA	Germany	FFPE	NA	90	0.37	1	1	32
CH103	NA	NA	Germany	FFPE	NA	90	0.28	1	1	45
CH104	NA	NA	Germany	FFPE	NA	90	0.65	1	1	44
CH105	NA	NA	Germany	FFPE	NA	80	0.15	1	1	38
CH106	NA	NA	Germany	FFPE	NA	70	0.68	1	1	35
CH107	NA	NA	Germany	FFPE	mediastinum	70	0.65	1	1	23
CH110	NA	NA	Germany	FFPE	mediastinum	90	0.54	1	1	16
CH114	NA	NA	Germany	FFPE	NA	50	0.83	1	1	55
CH115	NA	NA	Germany	FFPE	NA	70	0.41	1	1	52
CH116	NA	NA	Germany	FFPE	NA	70	0.71	1	1	62
CH117	NA	NA	Germany	FFPE	NA	80	0.44	1	1	23
CH119	NA	NA	Germany	FFPE	mediastinum	50	0.8	1	1	48
CH120	NA	NA	Germany	FFPE	NA	80	0.22	1	1	44
CH121	NA	NA	Germany	FFPE	NA	80	0.86	1	1	52
CH122	NA	NA	Germany	FFPE	mediastinum	90	0.59	1	1	21
CH123	NA	NA	Germany	FFPE	NA	90	0.58	1	1	58
CH126	NA	NA	Germany	FFPE	NA	60	0.31	1	1	42
CH127	NA	NA	Germany	FFPE	NA	70	0.82	1	1	40
CH131	NA	NA	Germany	FFPE	NA	90	0.56	1	1	68
K06	NA	NA	Germany	FFPE	NA	NA	0.26	1	1	7
K07	NA	NA	Germany	FFPE	NA	NA	0.4	1	1	15
K11	NA	NA	Germany	FFPE	NA	NA	0.43	1	1	13
K12	NA	NA	Germany	FFPE	NA	NA	0.23	1	1	34
K14	NA	NA	Germany	FFPE	NA	NA	0.1	1	1	28
HB01	NA	NA	Germany	FFPE	NA	90	0.79	1	0	NA
HB02	NA	NA	Germany	FFPE	NA	80	0.63	1	0	NA
HB04	NA	NA	Germany	FFPE	NA	60	0.28	1	0	NA
HB05	NA	NA	Germany	FFPE	NA	50	0.3	1	0	NA
HB06	NA	NA	Germany	FFPE	NA	80	0.78	1	0	NA
HB07	NA	NA	Germany	FFPE	NA	55	0.42	1	0	NA
HB08	NA	NA	Germany	FFPE	NA	90	0.3	1	0	NA
HB09	NA	NA	Germany	FFPE	NA	80	0.78	1	0	NA
HB12	NA	NA	Germany	FFPE	NA	80	0.59	1	0	NA
HB13	NA	NA	Germany	FFPE	NA	80	0.53	1	0	NA
HB14	NA	NA	Germany	FFPE	NA	80	0.28	1	0	NA
HB15	NA	NA	Germany	FFPE	NA	50	0.63	1	0	NA
HB16	NA	NA	Germany	FFPE	NA	85	0.3	1	0	NA
HB17	NA	NA	Germany	FFPE	NA	80	0.6	1	0	NA
HB19	NA	NA	Germany	FFPE	NA	70	0.32	1	0	NA
HB21	NA	NA	Germany	FFPE	NA	90	0.44	1	0	NA
HB22	NA	NA	Germany	FFPE	NA	80	0.29	1	0	NA
HB23	NA	NA	Germany	FFPE	NA	50	0.25	1	0	NA
HB24	NA	NA	Germany	FFPE	NA	80	0.5	1	0	NA
HB25	NA	NA	Germany	FFPE	NA	80	0.75	1	0	NA
HB26	NA	NA	Germany	FFPE	NA	70	0.35	1	0	NA
HB28	NA	NA	Germany	FFPE	NA	80	0.68	1	0	NA
HB29	NA	NA	Germany	FFPE	NA	70	0.53	1	0	NA
K05	NA	NA	Germany	FFPE	NA	NA	NA	1	0	NA
K08	NA	NA	Germany	FFPE	NA	NA	0.89	1	0	NA
K09	NA	NA	Germany	FFPE	NA	NA	0.08	1	0	NA
K10	NA	NA	Germany	FFPE	NA	NA	0.07	1	0	NA
K13	NA	NA	Germany	FFPE	NA	NA	0.78	1	0	NA
