# Supplementary material for: Frequent ZNF217 mutations lead to transcriptional deregulation of interferon signal transduction via altered chromatin accessibility in B cell lymphoma
Source: Leukemia. 2023 Aug 30;37(11):2237–49. doi: 10.1038/s41375-023-02013-9 (PMC10624633; doi:10.1038/s41375-023-02013-9)
Supplement: Supplementary file 3 — Supplementary Table S2 [file 41375_2023_2013_MOESM3_ESM.xlsx]

## Sheet: Table 2.1
Gene	target regions
ACTB	entire coding region
ACTG1	entire coding region
ARID1A	entire coding region
ARID5B	entire coding region
ASXL3	entire coding region
ATP10B	entire coding region
ATR	entire coding region
B2M	entire coding region
BCL11B	entire coding region
BCL6	entire coding region
BCL7A	entire coding region
BCL9L	entire coding region
BRD4	entire coding region
BTG1	entire coding region
CD274	entire gene
CD58	entire coding region
CD79A	entire coding region
CD79B	entire coding region
CD83	entire coding region
CELSR1	entire coding region
CHD4	entire coding region
CIITA	entire coding region Intron 1, 5' and 3'UTR
CREBBP	entire coding region
CSF2RB	entire coding region
DDX3X	entire coding region
DOCK2	entire coding region
DTX1	entire coding region
DUSP2	entire coding region
EGR1	entire coding region
EP300	entire coding region
EZH2	entire coding region
FAM102A	entire coding region
FAT1	entire coding region
FAT4	entire coding region
GNA13	entire coding region
HIST1H1B	entire coding region
HIST1H1C	entire coding region
HIST1H1E	entire coding region
HIST1H2AC	entire coding region
HIST1H2AD	entire coding region
HIST1H2AM	entire coding region
HIST1H3D	entire coding region
HIST1H4B	entire coding region
HIST1H4D	entire coding region
HLA-A	entire coding region
HLA-B	entire coding region
HLA-DQB1	entire coding region
HNRNPA1	entire coding region
IBTK	entire coding region
IGLL5	entire coding region
IKBKB	entire coding region
IKZF3	entire coding region
IL4R	entire coding region
IRF1	entire coding region
IRF4	entire coding region
IRF8	entire coding region
ITPKB	entire coding region
JAK1	entire coding region
JAK2	entire coding region
JMJD1C	entire coding region
KLHL6	entire coding region
KMT2C	entire coding region
LRRN3	entire coding region
LTB	entire coding region
MAGI1	entire coding region
MCF2	entire coding region
MFHAS1	entire coding region
MYBL1	entire coding region
MYC	entire coding region
NCAM2	entire coding region
NFKB2	entire coding region
NFKBIA	entire coding region
NFKBIB	entire coding region
NFKBIE	entire coding region
NFKBIZ	entire coding region
P2RY8	entire coding region
PABPC1	entire coding region
PAX5	entire coding region
PDCD1LG2	entire gene
PIM1	entire coding region
PLCE1	entire coding region
PLXNC1	entire coding region
PTPN1	entire coding region
PTPRC	entire coding region
PTPRD	entire coding region
PTPRZ1	entire coding region
REL	entire coding region
RELB	entire coding region
SMARCA4	entire coding region
SOCS1	entire coding region
STAT1	entire coding region
STAT6	entire coding region
TBK1	entire coding region
TMSB4X	entire coding region
TNFAIP3	entire coding region
TP53	entire coding region
TRAF1	entire coding region
UACA	entire coding region
WHSC1	entire coding region
XBP1	entire coding region
XIRP2	entire coding region
XPO1	entire coding region
ZBTB7A	entire coding region
ZFHX4	entire coding region
ZFP36L1	entire coding region
ZNF217	entire coding region

## Sheet: Table S2.2
dbSNP ID	chromosome	start	end
rs1013248	1	7019806	7019826
rs10495249	1	226919109	226919129
rs10737365	1	33460861	33460881
rs10754775	1	242871008	242871028
rs10798473	1	176646373	176646393
rs10800062	1	164940598	164940618
rs10802189	1	117056720	117056740
rs10863457	1	219570093	219570113
rs10889502	1	65379972	65379992
rs11122273	1	231476779	231476799
rs11209854	1	72308750	72308770
rs1131086	1	117075794	117075814
rs11590081	1	240612976	240612996
rs12032785	1	106999438	106999458
rs12033150	1	213843790	213843810
rs12049256	1	4995016	4995036
rs12049543	1	2761365	2761385
rs12066192	1	117121855	117121875
rs12076304	1	31546308	31546328
rs12124380	1	68792103	68792123
rs12126435	1	216235223	216235243
rs12133399	1	210338387	210338407
rs12133558	1	188355831	188355851
rs12133916	1	240660978	240660998
rs12137158	1	240660808	240660828
rs12141362	1	242551348	242551368
rs12144941	1	240661024	240661044
rs12562385	1	24405156	24405176
rs12562826	1	24405063	24405083
rs12719820	1	24404978	24404998
rs1281574	1	82836916	82836936
rs1288934	1	226828028	226828048
rs1320749	1	189942232	189942252
rs1335531	1	117115367	117115387
rs1361443	1	48391658	48391678
rs1361906	1	119484634	119484654
rs1391813	1	63517571	63517591
rs1413527	1	88430027	88430047
rs1417436	1	70160168	70160188
rs1488691	1	92332855	92332875
rs1490413	1	4367313	4367333
rs1496036	1	152140006	152140026
rs1535736	1	4916595	4916615
rs1569989	1	185977045	185977065
rs17030082	1	7029252	7029272
rs1775831	1	118158069	118158089
rs2010032	1	237658628	237658648
rs2025379	1	4891593	4891613
rs2228693	1	66509004	66509024
rs228688	1	7879120	7879140
rs2300747	1	117104205	117104225
rs2307130	1	100316579	100316599
rs232771	1	59091749	59091769
rs2485584	1	237315013	237315033
rs2485932	1	183343352	183343372
rs2640500	1	111181076	111181096
rs270760	1	45032874	45032894
rs2780814	1	65292945	65292965
rs2780886	1	65331887	65331907
rs2780890	1	65301480	65301500
rs2784270	1	221094957	221094977
rs2788749	1	13931997	13932017
rs2817174	1	3044171	3044191
rs310245	1	65306172	65306192
rs310247	1	65307399	65307419
rs339554	1	194868016	194868036
rs3992634	1	56446194	56446214
rs4240910	1	9750447	9750467
rs4278367	1	236812387	236812407
rs4347257	1	96269220	96269240
rs4534452	1	204185174	204185194
rs4650994	1	178515302	178515322
rs4653428	1	225904387	225904407
rs4659995	1	240835675	240835695
rs4660036	1	241330384	241330404
rs4660469	1	41286343	41286363
rs4839541	1	117025599	117025619
rs4908684	1	7773370	7773390
rs4912075	1	19215408	19215428
rs4915475	1	201029421	201029441
rs4916071	1	61020489	61020509
rs4916239	1	171870586	171870606
rs4949718	1	76899454	76899474
rs4987351	1	169667345	169667365
rs501832	1	37421948	37421968
rs503828	1	108034219	108034239
rs532834	1	93468052	93468072
rs576141	1	199329264	199329284
rs587563	1	184769964	184769984
rs628208	1	241170967	241170987
rs6661105	1	180584213	180584233
rs6661839	1	104790797	104790817
rs6688686	1	228901253	228901273
rs6694834	1	53587169	53587189
rs678849	1	29145178	29145198
rs696948	1	208589895	208589915
rs708754	1	226785732	226785752
rs708770	1	226912125	226912145
rs708774	1	226921520	226921540
rs708777	1	226933712	226933732
rs7415837	1	191986287	191986307
rs7513120	1	227125987	227126007
rs7517285	1	206748830	206748850
rs7520022	1	150659163	150659183
rs7524822	1	234526858	234526878
rs7548453	1	10589826	10589846
rs7554445	1	167554327	167554347
rs755967	1	18504386	18504406
rs761296	1	15512747	15512767
rs841844	1	43387292	43387312
rs951437	1	163033501	163033521
rs951438	1	163033527	163033547
rs9729034	1	85289738	85289758
rs9943068	1	242946159	242946179
rs10458719	10	132814704	132814724
rs10509810	10	107765346	107765366
rs10749275	10	120672492	120672512
rs10762473	10	53651534	53651554
rs10763843	10	31158581	31158601
rs10787039	10	109479618	109479638
rs10821876	10	52603232	52603252
rs10881907	10	93000201	93000221
rs10885315	10	113954373	113954393
rs10995271	10	64438476	64438496
rs11245048	10	128255557	128255577
rs11250700	10	1688894	1688914
rs11251158	10	2361298	2361318
rs11252699	10	4787888	4787908
rs11599019	10	100080621	100080641
rs11812868	10	24059597	24059617
rs1227223	10	66578197	66578217
rs12764441	10	72691641	72691661
rs1329252	10	25791833	25791853
rs1533486	10	1511776	1511796
rs16909960	10	58778551	58778571
rs1877793	10	61546664	61546684
rs2175200	10	87368778	87368798
rs2245720	10	36726461	36726481
rs2454059	10	8398823	8398843
rs2477028	10	10496771	10496791
rs2477029	10	10496801	10496821
rs2488132	10	18329808	18329828
rs2768432	10	12533744	12533764
rs2918126	10	133004396	133004416
rs3123674	10	44127452	44127472
rs3740121	10	13838594	13838614
rs3763722	10	859260	859280
rs3851083	10	33862717	33862737
rs3858136	10	67770269	67770289
rs4132180	10	132814381	132814401
rs4132892	10	57337721	57337741
rs4328157	10	97247437	97247457
rs4345898	10	101194275	101194295
rs4369330	10	97247606	97247626
rs4747386	10	20159938	20159958
rs4747611	10	28298716	28298736
rs4918827	10	115251279	115251299
rs4933924	10	85277485	85277505
rs4962734	10	126016910	126016930
rs6482647	10	129826363	129826383
rs6585383	10	117991870	117991890
rs6601742	10	3703196	3703216
rs7089590	10	4018735	4018755
rs7902465	10	132676103	132676123
rs7907483	10	130752882	130752902
rs7914439	10	111276976	111276996
rs7914609	10	6920539	6920559
rs7918409	10	123205055	123205075
rs7918627	10	132676155	132676175
rs791885	10	89410536	89410556
rs7919489	10	83012718	83012738
rs913116	10	131583049	131583069
rs9419604	10	133632769	133632789
rs9423641	10	5554131	5554151
rs995122	10	130755689	130755709
rs1031767	11	37672507	37672527
rs10742353	11	4666162	4666182
rs10750322	11	126002269	126002289
rs10769947	11	8758104	8758124
rs10791109	11	130850367	130850387
rs10832236	11	14244442	14244462
rs10892874	11	99064178	99064198
rs10896958	11	59036683	59036703
rs11024060	11	16881951	16881971
rs11036275	11	5232563	5232583
rs11037703	11	43903590	43903610
rs11218856	11	122707879	122707899
rs11222333	11	130691157	130691177
rs11223157	11	132494495	132494515
rs1126193	11	108838900	108838920
rs12049869	11	127718218	127718238
rs1320725	11	79489922	79489942
rs1563987	11	37672526	37672546
rs171021	11	72317547	72317567
rs17788930	11	47752765	47752785
rs1784418	11	102484386	102484406
rs1864323	11	72187931	72187951
rs1900884	11	6917798	6917818
rs2036423	11	8699215	8699235
rs2165832	11	60107095	60107115
rs2199479	11	42561843	42561863
rs2513265	11	105423785	105423805
rs2514051	11	67464620	67464640
rs2568712	11	91407295	91407315
rs2647543	11	5496801	5496821
rs2709161	11	4597610	4597630
rs2723638	11	6469294	6469314
rs3026393	11	31812205	31812225
rs341078	11	72257502	72257522
rs3748252	11	95519185	95519205
rs3816777	11	72405775	72405795
rs4628658	11	7485701	7485721
rs4753472	11	93283494	93283514
rs4758198	11	7600214	7600234
rs4923603	11	29307528	29307548
rs4938541	11	111280198	111280218
rs520729	11	107287129	107287149
rs543840	11	115764476	115764496
rs555577	11	117726687	117726707
rs596603	11	67359593	67359613
rs619208	11	126942475	126942495
rs6578885	11	7604013	7604033
rs6590400	11	129499835	129499855
rs6590735	11	134022077	134022097
rs6590794	11	100428933	100428953
rs671503	11	35879661	35879681
rs7104827	11	113838109	113838129
rs7110021	11	67253554	67253574
rs7110552	11	129500726	129500746
rs7119055	11	73417662	73417682
rs7128434	11	24750832	24750852
rs7128698	11	10056486	10056506
rs7928100	11	119377264	119377284
rs7934165	11	27731973	27731993
rs7936688	11	19274094	19274114
rs7937238	11	77731406	77731426
rs7940866	11	130817569	130817589
rs895924	11	132184329	132184349
rs895925	11	132184269	132184289
rs988666	11	12010486	12010506
rs1003564	12	4979047	4979067
rs10128757	12	64861364	64861384
rs10506619	12	71381908	71381928
rs10734961	12	129068606	129068626
rs10744199	12	125763114	125763134
rs10771387	12	28059177	28059197
rs10773623	12	129725186	129725206
rs10774451	12	6923008	6923028
rs10777132	12	77764864	77764884
rs10777675	12	95602309	95602329
rs10784093	12	61448215	61448235
rs10784443	12	65609046	65609066
rs10841834	12	21644657	21644677
rs10841847	12	8687802	8687822
rs10847220	12	127279551	127279571
rs10849888	12	121892776	121892796
rs10878169	12	64806106	64806126
rs10878175	12	64867328	64867348
rs10878178	12	64885941	64885961
rs11059680	12	128894280	128894300
rs11109644	12	99271300	99271320
rs11181463	12	42763626	42763646
rs11183299	12	46436170	46436190
rs11183300	12	46436197	46436217
rs11615000	12	63141626	63141646
rs1179947	12	122442434	122442454
rs1201644	12	69214681	69214701
rs12298001	12	107513647	107513667
rs12317167	12	101376783	101376803
rs12829757	12	128661281	128661301
rs1462920	12	79263887	79263907
rs1486630	12	129660487	129660507
rs17194485	12	5739958	5739978
rs1871897	12	129849781	129849801
rs1880030	12	122484530	122484550
rs1908666	12	69375195	69375215
rs2044308	12	69278359	69278379
rs2072137	12	113440911	113440931
rs2088578	12	69198102	69198122
rs2122692	12	57510501	57510521
rs2240894	12	5388026	5388046
rs2279744	12	69202570	69202590
rs2280573	12	122492588	122492608
rs2286029	12	1015621	1015641
rs2468265	12	119054957	119054977
rs248881	12	5210751	5210771
rs28629903	12	122496991	122497011
rs2904501	12	67971309	67971329
rs324018	12	57487719	57487739
rs324019	12	57486637	57486657
rs3730536	12	69212000	69212020
rs3817605	12	69265186	69265206
rs3858607	12	94536793	94536813
rs4077470	12	5596802	5596822
rs4456339	12	4359462	4359482
rs4473005	12	75521352	75521372
rs4559	12	57489638	57489658
rs4564422	12	25417408	25417428
rs4759276	12	57526636	57526656
rs4765461	12	127276851	127276871
rs4766311	12	5022428	5022448
rs4766370	12	1027352	1027372
rs4964109	12	64927483	64927503
rs57916742	12	57544921	57544941
rs61952922	12	122520565	122520585
rs650694	12	52906576	52906596
rs6539739	12	83741535	83741555
rs6580698	12	49478648	49478668
rs6580699	12	49478802	49478822
rs708831	12	116254632	116254652
rs7133269	12	128552317	128552337
rs7138453	12	3749864	3749884
rs7296207	12	16659826	16659846
rs7297058	12	104768811	104768831
rs7298007	12	30852017	30852037
rs7303978	12	129568520	129568540
rs730457	12	13406625	13406645
rs7305919	12	41602969	41602989
rs7485388	12	92385844	92385864
rs7487627	12	64879893	64879913
rs754012	12	42763738	42763758
rs7954584	12	122461556	122461576
rs796041	12	89640348	89640368
rs7974374	12	61448167	61448187
rs7974864	12	22988375	22988395
rs9705571	12	128579548	128579568
rs1143914	13	110867225	110867245
rs12876644	13	34725967	34725987
rs1414932	13	40658777	40658797
rs1536780	13	94708432	94708452
rs1668633	13	78371880	78371900
rs1678374	13	95843057	95843077
rs1933220	13	109441425	109441445
rs1998564	13	108236221	108236241
rs2252544	13	48878282	48878302
rs2391784	13	110353243	110353263
rs3812868	13	29149331	29149351
rs399413	13	48948559	48948579
rs4238277	13	111236423	111236443
rs4465496	13	73058681	73058701
rs4558292	13	66679358	66679378
rs4886114	13	59634437	59634457
rs4941823	13	36453916	36453936
rs559372	13	112602584	112602604
rs639630	13	98644638	98644658
rs6490700	13	22731257	22731277
rs6492597	13	92964272	92964292
rs7317591	13	110955025	110955045
rs7320145	13	89243912	89243932
rs732974	13	109415748	109415768
rs7334509	13	46692401	46692421
rs7996245	13	84685632	84685652
rs8001236	13	32178735	32178755
rs9514035	13	103229154	103229174
rs9518036	13	100925034	100925054
rs9521239	13	109886417	109886437
rs9526301	13	47853889	47853909
rs9526814	13	52539516	52539536
rs9532108	13	38290266	38290286
rs9535007	13	48857020	48857040
rs9536401	13	53917855	53917875
rs9542974	13	73058588	73058608
rs9545193	13	80355951	80355971
rs9550222	13	112601448	112601468
rs9553744	13	26683217	26683237
rs9562819	13	48974732	48974752
rs9568042	13	49031822	49031842
rs9572196	13	70171255	70171275
rs9573490	13	75792179	75792199
rs9574833	13	81890091	81890111
rs9574834	13	81890125	81890145
rs958120	13	68942607	68942627
rs9587050	13	106642299	106642319
rs9796234	13	114323987	114324007
rs990814	13	49059567	49059587
rs10130941	14	107089737	107089757
rs10131209	14	101718015	101718035
rs10133709	14	103310748	103310768
rs10142466	14	69271774	69271794
rs10143566	14	98717918	98717938
rs10147094	14	99727581	99727601
rs10149128	14	98177563	98177583
rs10782443	14	61641154	61641174
rs1113084	14	62739611	62739631
rs11160010	14	91984528	91984548
rs11621035	14	99157477	99157497
rs11624310	14	69240069	69240089
rs12431579	14	36594387	36594407
rs12433011	14	35853069	35853089
rs12436893	14	82123305	82123325
rs1257416	14	99696094	99696114
rs1269096	14	99603109	99603129
rs12879888	14	83400841	83400861
rs12889006	14	69260553	69260573
rs1505150	14	86795074	86795094
rs170566	14	70413372	70413392
rs17103286	14	35885031	35885051
rs1889814	14	66427232	66427252
rs1951269	14	35880732	35880752
rs1956798	14	26128079	26128099
rs1959205	14	44807903	44807923
rs1998228	14	99321113	99321133
rs2224234	14	103382028	103382048
rs2224804	14	89586647	89586667
rs2234130	14	103595987	103596007
rs2234131	14	103596478	103596498
rs2234133	14	103596599	103596619
rs2236262	14	69261462	69261482
rs2275019	14	64408098	64408118
rs2300596	14	75353845	75353865
rs2369522	14	96739837	96739857
rs2415505	14	39204470	39204490
rs241565	14	56554708	56554728
rs2516942	14	107080195	107080215
rs2664292	14	99676797	99676817
rs2693719	14	99762861	99762881
rs2763567	14	55056010	55056030
rs2793315	14	99644712	99644732
rs3138056	14	35868504	35868524
rs3759573	14	103590762	103590782
rs3783326	14	100360252	100360272
rs3783384	14	103351820	103351840
rs3825568	14	69260578	69260598
rs4903794	14	79202316	79202336
rs4905580	14	97589554	97589574
rs57521303	14	103361927	103361947
rs6574055	14	72702487	72702507
rs710100	14	103602268	103602288
rs7146217	14	69250905	69250925
rs7146781	14	43351174	43351194
rs7146994	14	33275507	33275527
rs7150269	14	102034356	102034376
rs7155911	14	67979835	67979855
rs7156144	14	67979703	67979723
rs7161177	14	35886330	35886350
rs730828	14	98129170	98129190
rs743228	14	35860064	35860084
rs8003958	14	20731026	20731046
rs8004192	14	103337243	103337263
rs8004200	14	47816259	47816279
rs8007571	14	107100536	107100556
rs8009261	14	77740365	77740385
rs8017946	14	100382026	100382046
rs8019823	14	95040472	95040492
rs8020209	14	52073291	52073311
rs8176382	14	103605797	103605817
rs9671376	14	103370153	103370173
rs977870	14	23725137	23725157
rs977871	14	23725229	23725249
rs1045508	15	82449896	82449916
rs10852049	15	96932437	96932457
rs11073668	15	87299491	87299511
rs11074006	15	92041319	92041339
rs11638793	15	62321466	62321486
rs11858909	15	40108785	40108805
rs12439459	15	49220655	49220675
rs12910411	15	71814244	71814264
rs13329072	15	38868778	38868798
rs1442809	15	98764794	98764814
rs16943741	15	86278469	86278489
rs16965650	15	44959122	44959142
rs190600	15	45381266	45381286
rs1995165	15	36015126	36015146
rs2279605	15	57824320	57824340
rs2279607	15	57824462	57824482
rs2470911	15	45047124	45047144
rs2555355	15	44878403	44878423
rs2556560	15	44821833	44821853
rs2619169	15	95217700	95217720
rs289467	15	98209654	98209674
rs2955753	15	76399509	76399529
rs2970396	15	60174272	60174292
rs3110183	15	45057427	45057447
rs4325502	15	66958802	66958822
rs4564541	15	100221911	100221931
rs4617798	15	53009442	53009462
rs4984407	15	94621391	94621411
rs580839	15	34998819	34998839
rs6493469	15	51224886	51224906
rs6598458	15	98894160	98894180
rs677413	15	45950905	45950925
rs685487	15	80136119	80136139
rs688220	15	34998865	34998885
rs7169200	15	68949891	68949911
rs7180844	15	101136049	101136069
rs7180917	15	100822667	100822687
rs8023650	15	97394753	97394773
rs961229	15	96725033	96725053
rs1005822	16	64876667	64876687
rs1014125	16	7781975	7781995
rs11077148	16	7263156	7263176
rs1114931	16	69076611	69076631
rs114502	16	56583045	56583065
rs11640295	16	11390718	11390738
rs11647384	16	10997279	10997299
rs11860538	16	7153254	7153274
rs11863838	16	52766510	52766530
rs12443552	16	7263423	7263443
rs12444659	16	5975873	5975893
rs12446940	16	3962610	3962630
rs12927866	16	81652312	81652332
rs12933316	16	11699710	11699730
rs130021	16	3832461	3832481
rs13330172	16	10973592	10973612
rs1420040	16	9850387	9850407
rs1424132	16	5986925	5986945
rs1463436	16	70639104	70639124
rs149597	16	11343932	11343952
rs1498059	16	75995946	75995966
rs1562110	16	86759150	86759170
rs1639150	16	3747194	3747214
rs1646074	16	11325220	11325240
rs164749	16	89708214	89708234
rs17189072	16	84974397	84974417
rs1728363	16	86390260	86390280
rs17745284	16	7487194	7487214
rs179604	16	13814463	13814483
rs1864022	16	12793829	12793849
rs1882596	16	78045790	78045810
rs2060573	16	58057617	58057637
rs2159534	16	7494107	7494127
rs2160488	16	48963030	48963050
rs2191133	16	7744590	7744610
rs2280378	16	85952735	85952755
rs243327	16	11353294	11353314
rs244853	16	84299763	84299783
rs2550475	16	11371976	11371996
rs30208	16	14428843	14428863
rs30244	16	14377731	14377751
rs34927155	16	11040469	11040489
rs35097671	16	11687980	11688000
rs3829541	16	3730489	3730509
rs383425	16	85965029	85965049
rs398114	16	85929274	85929294
rs424971	16	85946440	85946460
rs4318234	16	73183430	73183450
rs4405569	16	62749380	62749400
rs4439767	16	2886513	2886533
rs4520856	16	7158716	7158736
rs4541064	16	85263872	85263892
rs4780335	16	11004318	11004338
rs4781024	16	11017048	11017068
rs4783833	16	54354470	54354490
rs4785146	16	61101386	61101406
rs4843915	16	86251514	86251534
rs560591	16	5436478	5436498
rs561856	16	5460513	5460533
rs62028061	16	10961509	10961529
rs6498121	16	10992705	10992725
rs6498222	16	11650877	11650897
rs7188211	16	51234707	51234727
rs7188511	16	11773733	11773753
rs7190850	16	5814023	5814043
rs7193635	16	3972569	3972589
rs7198542	16	83294043	83294063
rs7201567	16	87006972	87006992
rs7202780	16	3560891	3560911
rs7203193	16	11641170	11641190
rs7203834	16	86508962	86508982
rs722314	16	7163285	7163305
rs768410	16	85945718	85945738
rs8047289	16	79158815	79158835
rs8054065	16	85951344	85951364
rs8059231	16	5850783	5850803
rs8062548	16	8305096	8305116
rs808004	16	11308294	11308314
rs886528	16	3811546	3811566
rs9925556	16	2880095	2880115
rs9927946	16	9083357	9083377
rs9929725	16	7238613	7238633
rs9932684	16	11707281	11707301
rs9937623	16	48571580	48571600
rs9937971	16	5815289	5815309
rs1005628	17	13852644	13852664
rs10438819	17	79415376	79415396
rs1126667	17	6902750	6902770
rs11655774	17	10015187	10015207
rs11656050	17	1197547	1197567
rs11657005	17	1197519	1197539
rs12051648	17	27009739	27009759
rs12452379	17	76915448	76915468
rs12936766	17	62408939	62408959
rs12939225	17	79409424	79409444
rs1384367	17	76729747	76729767
rs1534402	17	41809837	41809857
rs2072070	17	32685996	32686016
rs2123344	17	46339602	46339622
rs2240553	17	12263579	12263599
rs2261081	17	952333	952353
rs2361573	17	1225930	1225950
rs2440743	17	1018482	1018502
rs244395	17	53314539	53314559
rs2535590	17	5627537	5627557
rs2586306	17	909441	909461
rs2674960	17	13110994	13111014
rs2908952	17	11341566	11341586
rs311758	17	6802630	6802650
rs321616	17	33882710	33882730
rs3744583	17	11656455	11656475
rs392510	17	3247416	3247436
rs4300694	17	69130826	69130846
rs4329	17	61563448	61563468
rs4567765	17	8625599	8625619
rs4790007	17	77313750	77313770
rs4790867	17	1182156	1182176
rs4791962	17	10168770	10168790
rs4792115	17	11178258	11178278
rs4794179	17	48793220	48793240
rs57018358	17	79480865	79480885
rs58269148	17	843101	843121
rs584438	17	38599162	38599182
rs584828	17	38599220	38599240
rs62076028	17	79508253	79508273
rs6501455	17	69201801	69201821
rs6502862	17	1196078	1196098
rs707246	17	67403182	67403202
rs7213574	17	6037363	6037383
rs7217618	17	64703369	64703389
rs7222601	17	1081512	1081532
rs757320	17	37257892	37257912
rs8067041	17	27471943	27471963
rs8075775	17	70648821	70648841
rs8077267	17	43055708	43055728
rs8077636	17	79421244	79421264
rs8078890	17	67482304	67482324
rs8081689	17	5884230	5884250
rs894606	17	27909342	27909362
rs902967	17	1233605	1233625
rs940743	17	62368742	62368762
rs9893316	17	6285358	6285378
rs9893365	17	79541545	79541565
rs9902883	17	10740598	10740618
rs9903554	17	6265704	6265724
rs9907544	17	77323624	77323644
rs9908715	17	2916107	2916127
rs9909121	17	71442136	71442156
rs9909851	17	50356617	50356637
rs9910424	17	55799983	55800003
rs9912549	17	1204854	1204874
rs9915054	17	62317989	62318009
rs1000501	18	43253090	43253110
rs1018196	18	1442014	1442034
rs11081115	18	4437369	4437389
rs1134231	18	77730797	77730817
rs11660191	18	2168550	2168570
rs1179809	18	62823740	62823760
rs12326545	18	56386064	56386084
rs12605006	18	12992251	12992271
rs12957087	18	31328509	31328529
rs12961327	18	31072642	31072662
rs12962224	18	20143740	20143760
rs12968005	18	56368566	56368586
rs1381548	18	60957386	60957406
rs1401466	18	24977519	24977539
rs1456055	18	48861880	48861900
rs1541296	18	61022105	61022125
rs1542578	18	60814905	60814925
rs16953197	18	945718	945738
rs17089188	18	72062388	72062408
rs17775802	18	71521456	71521476
rs1828132	18	74259922	74259942
rs1942029	18	35419187	35419207
rs1944419	18	60924603	60924623
rs1946300	18	53687983	53688003
rs2027667	18	938922	938942
rs206432	18	10356066	10356086
rs2591108	18	28404293	28404313
rs334419	18	7127570	7127590
rs3897690	18	22125731	22125751
rs4344827	18	31173518	31173538
rs4494651	18	64770530	64770550
rs478692	18	2166843	2166863
rs478743	18	2166859	2166879
rs4797112	18	3410232	3410252
rs4798238	18	485958	485978
rs4891524	18	71467040	71467060
rs4940569	18	60765004	60765024
rs4940741	18	56361767	56361787
rs632899	18	57136859	57136879
rs643602	18	57136985	57137005
rs6507546	18	41340008	41340028
rs7229173	18	73022157	73022177
rs7236170	18	58702388	58702408
rs7237517	18	73571839	73571859
rs7237757	18	31289831	31289851
rs7504436	18	56338287	56338307
rs7506022	18	56410119	56410139
rs7506221	18	2490848	2490868
rs8084060	18	45749895	45749915
rs8089777	18	3070486	3070506
rs8093537	18	55669857	55669877
rs8093827	18	33701441	33701461
rs9303900	18	2323401	2323421
rs935035	18	73024095	73024115
rs937816	18	56456428	56456448
rs949037	18	60979003	60979023
rs949931	18	47638486	47638506
rs9807436	18	8253689	8253709
rs9944832	18	52649646	52649666
rs9944994	18	31236137	31236157
rs9956636	18	31304964	31304984
rs9963406	18	70063281	70063301
rs10153467	19	46782567	46782587
rs10416445	19	45556652	45556672
rs10424046	19	45536026	45536046
rs11670421	19	57069070	57069090
rs11670866	19	35294375	35294395
rs12461981	19	39476793	39476813
rs12610094	19	9213122	9213142
rs12982043	19	56421851	56421871
rs1560725	19	45543777	45543797
rs17533945	19	17257792	17257812
rs2045912	19	14743892	14743912
rs2058459	19	2663839	2663859
rs2241713	19	41869458	41869478
rs2288918	19	45528789	45528809
rs2289859	19	4094100	4094120
rs2289863	19	4028773	4028793
rs2305106	19	4037515	4037535
rs2335072	19	9218044	9218064
rs2353678	19	39931049	39931069
rs2379623	19	4031800	4031820
rs2620816	19	5188309	5188329
rs266870	19	51351924	51351944
rs2701	19	42275089	42275109
rs286270	19	11820507	11820527
rs286271	19	11820526	11820546
rs2914360	19	53769325	53769345
rs2914367	19	53763076	53763096
rs34647054	19	45508837	45508857
rs350908	19	4102910	4102930
rs3760752	19	9471726	9471746
rs4450527	19	17628342	17628362
rs4802188	19	44135183	44135203
rs4803781	19	45459661	45459681
rs4804446	19	9568267	9568287
rs4804715	19	12641222	12641242
rs68077521	19	45513605	45513625
rs7248984	19	28429245	28429265
rs7251928	19	4077086	4077106
rs7253662	19	29815712	29815732
rs7260127	19	19280489	19280509
rs8107668	19	2833566	2833586
rs983495	19	31298033	31298053
rs10171648	2	156861012	156861032
rs10171839	2	219051304	219051324
rs10181826	2	54646919	54646939
rs10186325	2	61757711	61757731
rs10196335	2	145329378	145329398
rs10198275	2	25130532	25130552
rs10199137	2	37735371	37735391
rs10200566	2	25130452	25130472
rs10206439	2	140588452	140588472
rs10207178	2	62085995	62086015
rs10210965	2	127497126	127497146
rs1047889	2	172946517	172946537
rs10497220	2	161765671	161765691
rs10497570	2	181603619	181603639
rs10929198	2	237817710	237817730
rs1110584	2	67100767	67100787
rs11125906	2	62301385	62301405
rs11676348	2	219010136	219010156
rs11690453	2	237941352	237941372
rs1179732	2	217728707	217728727
rs11886140	2	193381756	193381776
rs11889699	2	196528091	196528111
rs11893771	2	168066979	168066999
rs11900608	2	60657352	60657372
rs11902666	2	134844746	134844766
rs11903722	2	11161534	11161554
rs12463464	2	146360616	146360636
rs12474696	2	215618577	215618597
rs12612347	2	219057328	219057348
rs12616517	2	237843169	237843189
rs12616792	2	48493172	48493192
rs12621957	2	60682437	60682457
rs12691757	2	148291955	148291975
rs12713430	2	61167024	61167044
rs12713438	2	61725491	61725511
rs1317493	2	203059444	203059464
rs13383149	2	77351440	77351460
rs13383718	2	167816281	167816301
rs13391772	2	15722493	15722513
rs1356334	2	236369468	236369488
rs1374264	2	164999873	164999893
rs1380703	2	57941277	57941297
rs1434206	2	79481099	79481119
rs1441226	2	41475452	41475472
rs1446929	2	238870573	238870593
rs1447191	2	30883201	30883221
rs1454382	2	52918919	52918939
rs1457502	2	6727206	6727226
rs1479588	2	168117780	168117800
rs1511211	2	167784890	167784910
rs1527912	2	49701061	49701081
rs1549022	2	65966729	65966749
rs1554612	2	48827487	48827507
rs1563172	2	3877864	3877884
rs1567534	2	167772283	167772303
rs16857010	2	170384809	170384829
rs16865995	2	178866264	178866284
rs17262129	2	188842642	188842662
rs17405525	2	198214173	198214193
rs17697142	2	57026630	57026650
rs1868582	2	62405071	62405091
rs1880866	2	61698962	61698982
rs1881282	2	229145206	229145226
rs1897809	2	232471685	232471705
rs1914949	2	222500883	222500903
rs191664	2	60808785	60808805
rs1996839	2	34008043	34008063
rs2020911	2	48030828	48030848
rs2119014	2	42950743	42950763
rs2133840	2	234792619	234792639
rs2278300	2	61176063	61176083
rs2370997	2	211430093	211430113
rs2580772	2	55218795	55218815
rs2681211	2	7752048	7752068
rs2717038	2	58168821	58168841
rs2723163	2	113694329	113694349
rs2919129	2	55216535	55216555
rs2968794	2	55290641	55290661
rs330794	2	47955359	47955379
rs350729	2	52983763	52983783
rs356977	2	60748748	60748768
rs3732171	2	61749680	61749700
rs3732179	2	61154315	61154335
rs3755460	2	75321625	75321645
rs3771616	2	159430981	159431001
rs3814052	2	2678231	2678251
rs413056	2	70817884	70817904
rs4133195	2	218951235	218951255
rs41385746	2	54305020	54305040
rs4233976	2	62666210	62666230
rs4311004	2	143220897	143220917
rs4344965	2	48594585	48594605
rs4377288	2	238166137	238166157
rs441327	2	47982562	47982582
rs4555379	2	69333690	69333710
rs4663483	2	235611127	235611147
rs4663730	2	238266623	238266643
rs4666053	2	28535051	28535071
rs4668000	2	168865268	168865288
rs4672343	2	53554933	53554953
rs4672344	2	53555108	53555128
rs4674259	2	218990995	218991015
rs4848904	2	124753408	124753428
rs4953292	2	46191973	46191993
rs4971536	2	21084322	21084342
rs4973215	2	230521466	230521486
rs56101865	2	48047783	48047803
rs56190007	2	62196268	62196288
rs62183956	2	219046112	219046132
rs6432738	2	163775193	163775213
rs6436031	2	218979249	218979269
rs6437327	2	240878094	240878114
rs6542610	2	4630184	4630204
rs6545816	2	60714851	60714871
rs6547609	2	85512665	85512685
rs6705907	2	14620568	14620588
rs6714793	2	62113164	62113184
rs6719685	2	241108444	241108464
rs6719789	2	219057800	219057820
rs6736839	2	133478967	133478987
rs6739306	2	62352099	62352119
rs6742276	2	61768735	61768755
rs6743908	2	23546086	23546106
rs6748401	2	119698047	119698067
rs6752375	2	32247932	32247952
rs6757763	2	118476220	118476240
rs698756	2	54523275	54523295
rs735370	2	121762083	121762103
rs7422945	2	204494688	204494708
rs7559951	2	53731896	53731916
rs7560214	2	6727798	6727818
rs7569219	2	167724379	167724399
rs7573296	2	187288987	187289007
rs7576657	2	60779468	60779488
rs7587957	2	6042833	6042853
rs7600902	2	225304576	225304596
rs7605998	2	207803538	207803558
rs7607437	2	219008382	219008402
rs766447	2	61735559	61735579
rs796283	2	209011117	209011137
rs797689	2	47952221	47952241
rs805410	2	54120487	54120507
rs842634	2	61091212	61091232
rs842639	2	61095235	61095255
rs842647	2	61119461	61119481
rs843692	2	54488501	54488521
rs843754	2	54447898	54447918
rs876753	2	8654571	8654591
rs935630	2	2839584	2839604
rs940515	2	5494281	5494301
rs940516	2	5494691	5494711
rs960106	2	48078828	48078848
rs963490	2	153965895	153965915
rs9646748	2	191301358	191301378
rs974896	2	49330839	49330859
rs998230	2	55121920	55121940
rs1060402	20	49205085	49205105
rs1201904	20	59272722	59272742
rs1217359	20	4170898	4170918
rs1225886	20	16009247	16009267
rs1328454	20	48440013	48440033
rs1333295	20	45567496	45567516
rs1355598	20	51925499	51925519
rs1412977	20	56709280	56709300
rs1412978	20	56709181	56709201
rs169271	20	51909456	51909476
rs198490	20	36273709	36273729
rs2041278	20	52268985	52269005
rs2144937	20	6102986	6103006
rs2207101	20	11190077	11190097
rs2263667	20	3572315	3572335
rs228832	20	50060138	50060158
rs2423001	20	4775629	4775649
rs2426159	20	49173169	49173189
rs2426476	20	51866837	51866857
rs2427090	20	59997671	59997691
rs259971	20	57810663	57810683
rs2741396	20	52164268	52164288
rs2746617	20	22964747	22964767
rs2766657	20	52154957	52154977
rs292123	20	52872682	52872702
rs3764712	20	1313752	1313772
rs3787190	20	50119906	50119926
rs3787334	20	49128010	49128030
rs4073786	20	34964291	34964311
rs4142387	20	42017662	42017682
rs4396773	20	50008782	50008802
rs4496379	20	49159934	49159954
rs456798	20	31205761	31205781
rs4809941	20	52463398	52463418
rs4811738	20	55265533	55265553
rs4812412	20	38467664	38467684
rs4813627	20	3055503	3055523
rs4814638	20	17696649	17696669
rs6012951	20	49110945	49110965
rs6013213	20	50170623	50170643
rs6013794	20	52396392	52396412
rs6015200	20	56705277	56705297
rs6020911	20	49629469	49629489
rs6022644	20	52275137	52275157
rs6022760	20	52425697	52425717
rs6027337	20	58712468	58712488
rs6027929	20	59535731	59535751
rs6031782	20	43383822	43383842
rs6033803	20	13661967	13661987
rs6041497	20	1314255	1314275
rs6050664	20	2605298	2605318
rs6052700	20	4611973	4611993
rs6063534	20	49189158	49189178
rs6068555	20	52082844	52082864
rs6068579	20	52173727	52173747
rs6068599	20	52259608	52259628
rs6071471	20	59644469	59644489
rs6075515	20	19451084	19451104
rs6076243	20	2514548	2514568
rs6084806	20	4583823	4583843
rs6087022	20	9765475	9765495
rs6091659	20	51915905	51915925
rs6123014	20	49980288	49980308
rs6126871	20	52181746	52181766
rs6126919	20	52300349	52300369
rs6128764	20	58712760	58712780
rs62208437	20	52413852	52413872
rs73912539	20	52477592	52477612
rs742755	20	50227938	50227958
rs927059	20	21914184	21914204
rs932810	20	52177244	52177264
rs99595	20	55989798	55989818
rs11700877	21	44561485	44561505
rs162379	21	44925324	44925344
rs1888523	21	44525209	44525229
rs1892692	21	47938055	47938075
rs2124459	21	44475704	44475724
rs2187292	21	26089105	26089125
rs2205081	21	41708984	41709004
rs2212916	21	37359758	37359778
rs2249140	21	31017330	31017350
rs2250305	21	18951201	18951221
rs2269145	21	44124422	44124442
rs2269173	21	44191121	44191141
rs235290	21	46142849	46142869
rs2822410	21	15489833	15489853
rs2823149	21	16585191	16585211
rs2828151	21	24811187	24811207
rs2828153	21	24811342	24811362
rs2831057	21	29043206	29043226
rs2838325	21	45014274	45014294
rs2838326	21	45014305	45014325
rs2838734	21	46329730	46329750
rs2838735	21	46335272	46335292
rs2839619	21	44436167	44436187
rs2839635	21	44518681	44518701
rs4816597	21	39730248	39730268
rs4817505	21	34343818	34343838
rs4920045	21	44527351	44527371
rs7276176	21	43724569	43724589
rs9325622	21	44479691	44479711
rs132247	22	49109366	49109386
rs135015	22	43498151	43498171
rs136223	22	31219859	31219879
rs16980132	22	25723290	25723310
rs20552	22	41551029	41551049
rs2076577	22	41568470	41568490
rs2076578	22	41569599	41569619
rs2179129	22	29450913	29450933
rs2284017	22	37096917	37096937
rs2413196	22	34023985	34024005
rs2873932	22	49911515	49911535
rs4416	22	45972007	45972027
rs4820654	22	26162892	26162912
rs510618	22	25833586	25833606
rs5754086	22	32836699	32836719
rs5761484	22	26735638	26735658
rs5766792	22	47941872	47941892
rs5768450	22	48619963	48619983
rs6001848	22	40636789	40636809
rs6008558	22	48516685	48516705
rs6009715	22	49351452	49351472
rs739311	22	27051328	27051348
rs761918	22	48258367	48258387
rs79546	22	41602877	41602897
rs8138349	22	41412713	41412733
rs9611497	22	41507390	41507410
rs9615659	22	48270998	48271018
rs982845	22	35152586	35152606
rs1005099	3	187440496	187440516
rs1056932	3	187447022	187447042
rs10804653	3	137301501	137301521
rs1083698	3	191413304	191413324
rs10866009	3	57523821	57523841
rs10937321	3	187487516	187487536
rs11127924	3	86203396	86203416
rs11128111	3	69145622	69145642
rs1154358	3	7035168	7035188
rs11718347	3	26696877	26696897
rs12486254	3	143418391	143418411
rs12493901	3	171922045	171922065
rs12632852	3	11618672	11618692
rs13065075	3	142265156	142265176
rs13067689	3	13820603	13820623
rs13068397	3	142294415	142294435
rs13072255	3	21038250	21038270
rs13073789	3	5776636	5776656
rs13074970	3	167119935	167119955
rs13078597	3	6172668	6172688
rs13084990	3	192993752	192993772
rs13100488	3	71683971	71683991
rs1344817	3	149302520	149302540
rs1356912	3	34599099	34599119
rs1399773	3	189586020	189586040
rs1403712	3	187493195	187493215
rs1426385	3	151998043	151998063
rs1461813	3	28753088	28753108
rs1478001	3	164210961	164210981
rs1482170	3	73363235	73363255
rs1491997	3	187447916	187447936
rs16825529	3	175068208	175068228
rs16840612	3	133412350	133412370
rs17043429	3	5788852	5788872
rs17599293	3	6325936	6325956
rs1799403	3	126159360	126159380
rs2059757	3	45199938	45199958
rs2070634	3	186336017	186336037
rs2111557	3	169325611	169325631
rs2120878	3	105931529	105931549
rs2200577	3	113639020	113639040
rs2203030	3	190769443	190769463
rs2654689	3	192315389	192315409
rs2676889	3	194763591	194763611
rs3796181	3	193183807	193183827
rs3804755	3	122857839	122857859
rs3805036	3	4882690	4882710
rs3811725	3	183562266	183562286
rs4256152	3	142219532	142219552
rs4413348	3	142333015	142333035
rs4441603	3	193913078	193913098
rs4441672	3	142149202	142149222
rs445938	3	37521894	37521914
rs4498013	3	41019878	41019898
rs459439	3	1674200	1674220
rs4602358	3	42303027	42303047
rs4682298	3	111447049	111447069
rs4683778	3	139709607	139709627
rs4686902	3	187429940	187429960
rs4686904	3	187438512	187438532
rs4687494	3	193728360	193728380
rs4856461	3	83609309	83609329
rs4955864	3	55727597	55727617
rs5009801	3	101058765	101058785
rs5015065	3	24957194	24957214
rs521085	3	8208044	8208064
rs6414460	3	7264494	7264514
rs6443452	3	177088146	177088166
rs6444711	3	193069409	193069429
rs6762231	3	53663180	53663200
rs6763427	3	145028214	145028234
rs6769362	3	99296427	99296447
rs6785222	3	31726593	31726613
rs6789666	3	130559306	130559326
rs6797420	3	103643510	103643530
rs6800661	3	88892628	88892648
rs6805781	3	156830559	156830579
rs701132	3	154076464	154076484
rs704381	3	64106675	64106695
rs709550	3	107078048	107078068
rs729411	3	119102448	119102468
rs7373102	3	38680618	38680638
rs7610825	3	5037625	5037645
rs7613317	3	165785400	165785420
rs7645827	3	146996999	146997019
rs7652997	3	178376249	178376269
rs769556	3	109203389	109203409
rs779213	3	117990514	117990534
rs780370	3	59762899	59762919
rs799319	3	10540312	10540332
rs9309766	3	77358955	77358975
rs951557	3	7269025	7269045
rs9816736	3	142172770	142172790
rs9855248	3	191751185	191751205
rs9858924	3	18435591	18435611
rs9860828	3	115385672	115385692
rs9868385	3	96059223	96059243
rs9871845	3	191886353	191886373
rs9872718	3	61436565	61436585
rs9876322	3	158119228	158119248
rs10002066	4	27066214	27066234
rs10010948	4	116764878	116764898
rs10015979	4	3109432	3109452
rs10017728	4	21804248	21804268
rs10018819	4	14717288	14717308
rs1003661	4	1859168	1859188
rs11133243	4	53991296	53991316
rs11731237	4	3151803	3151823
rs11733039	4	187714681	187714701
rs11733205	4	20458678	20458698
rs11929937	4	73899967	73899987
rs11939934	4	158033399	158033419
rs12500918	4	153668998	153669018
rs12504877	4	68058671	68058691
rs12505186	4	175535398	175535418
rs1263416	4	2837753	2837773
rs12639886	4	160028859	160028879
rs12642043	4	187488363	187488383
rs12711202	4	136121976	136121996
rs13103482	4	76444173	76444193
rs13104916	4	187633453	187633473
rs13120775	4	12319974	12319994
rs13121624	4	96659537	96659557
rs13151692	4	151462112	151462132
rs1375387	4	179693174	179693194
rs1382753	4	12144005	12144025
rs1450463	4	121893155	121893175
rs1463366	4	48967879	48967899
rs151382	4	103117816	103117836
rs1528582	4	92171415	92171435
rs17732035	4	71362141	71362161
rs17799470	4	179945073	179945093
rs17823708	4	126910190	126910210
rs1875705	4	94142489	94142509
rs1879753	4	17105683	17105703
rs1896819	4	148344735	148344755
rs1898864	4	44630538	44630558
rs197230	4	110515474	110515494
rs1973352	4	187511851	187511871
rs2007816	4	24382118	24382138
rs2158199	4	114100471	114100491
rs2249917	4	187534365	187534385
rs2531185	4	10605811	10605831
rs2546612	4	181432982	181433002
rs2555478	4	100728076	100728096
rs2593082	4	56842864	56842884
rs2663252	4	126286433	126286453
rs2710548	4	126273520	126273540
rs2857861	4	3323757	3323777
rs28768394	4	2026337	2026357
rs290003	4	129261069	129261089
rs303113	4	124117552	124117572
rs3135848	4	1797731	1797751
rs357841	4	60005539	60005559
rs3822253	4	15942792	15942812
rs4124044	4	172812479	172812499
rs41454648	4	126224816	126224836
rs4235008	4	30652515	30652535
rs4279260	4	182017932	182017952
rs4296670	4	10651150	10651170
rs4328869	4	164414677	164414697
rs4355430	4	185885887	185885907
rs4368579	4	47021218	47021238
rs4371571	4	145278865	145278885
rs446119	4	2042393	2042413
rs4518206	4	169526010	169526030
rs4690966	4	156353235	156353255
rs4832790	4	38908028	38908048
rs4833326	4	126424431	126424451
rs4834042	4	126374889	126374909
rs4860392	4	62021482	62021502
rs495367	4	1986962	1986982
rs6447061	4	41363719	41363739
rs6553017	4	187581466	187581486
rs6810699	4	10314015	10314035
rs6822537	4	65578367	65578387
rs6827130	4	182529545	182529565
rs6840135	4	183780210	183780230
rs6848315	4	11517426	11517446
rs7441242	4	182189780	182189800
rs7667585	4	120844652	120844672
rs7669737	4	162361207	162361227
rs7671347	4	108792725	108792745
rs767168	4	187522779	187522799
rs7674674	4	183778533	183778553
rs7679666	4	84706454	84706474
rs7684845	4	35136192	35136212
rs7686537	4	126409307	126409327
rs7690553	4	140247305	140247325
rs7690819	4	112120648	112120668
rs7697168	4	82643242	82643262
rs798750	4	1717161	1717181
rs974801	4	106071054	106071074
rs996254	4	142681985	142682005
rs10036727	5	168180071	168180091
rs10068924	5	78066291	78066311
rs10069662	5	145756972	145756992
rs10069971	5	124110636	124110656
rs10075169	5	19803489	19803509
rs1019505	5	37731349	37731369
rs10491315	5	141629322	141629342
rs10866528	5	1891811	1891831
rs10866576	5	7019497	7019517
rs1110380	5	62419225	62419245
rs11134138	5	6093691	6093711
rs11738902	5	132787741	132787761
rs11743810	5	137802394	137802414
rs11748288	5	137805574	137805594
rs11750854	5	137838112	137838132
rs11950911	5	71690743	71690763
rs11953824	5	3806445	3806465
rs12152884	5	107181174	107181194
rs12522186	5	160135056	160135076
rs12652638	5	160113790	160113810
rs13157547	5	83182538	83182558
rs13175076	5	160226958	160226978
rs1363193	5	160099647	160099667
rs1374005	5	61265873	61265893
rs1444120	5	22314290	22314310
rs1548587	5	137792729	137792749
rs1599864	5	159970046	159970066
rs162676	5	97991493	97991513
rs1628025	5	53282672	53282692
rs170805	5	16502830	16502850
rs17577590	5	177640384	177640404
rs193718	5	179409098	179409118
rs2034877	5	6881405	6881425
rs2062200	5	10642427	10642447
rs2062695	5	166447440	166447460
rs2112698	5	128474333	128474353
rs2240334	5	137763605	137763625
rs2287906	5	64520604	64520624
rs2382072	5	175204012	175204032
rs2471015	5	174756693	174756713
rs2611742	5	95856491	95856511
rs2652080	5	134612683	134612703
rs267416	5	174879056	174879076
rs287684	5	114054745	114054765
rs2913362	5	5416230	5416250
rs2913368	5	5418012	5418032
rs2913748	5	177642167	177642187
rs293105	5	4633265	4633285
rs2932132	5	163953122	163953142
rs30364	5	55829366	55829386
rs304390	5	121753900	121753920
rs304391	5	121753772	121753792
rs30628	5	14290264	14290284
rs315791	5	169735910	169735930
rs32553	5	5806865	5806885
rs328663	5	118950918	118950938
rs33139	5	158063149	158063169
rs33445	5	52281904	52281924
rs33446	5	52282021	52282041
rs341871	5	8495049	8495069
rs3812006	5	159992744	159992764
rs3857309	5	23738008	23738028
rs3886043	5	75704075	75704095
rs3909452	5	100149825	100149845
rs40078	5	92334093	92334113
rs407455	5	66692391	66692411
rs4146606	5	34503997	34504017
rs4704804	5	155907477	155907497
rs4705088	5	149136622	149136642
rs4912894	5	139236952	139236972
rs509741	5	80311973	80311993
rs6556193	5	174629617	174629637
rs6580136	5	154488984	154489004
rs6594499	5	110470127	110470147
rs6863264	5	172738147	172738167
rs6870276	5	85554705	85554725
rs6870458	5	137818906	137818926
rs6877743	5	58454181	58454201
rs6879149	5	160101057	160101077
rs6881498	5	147880171	147880191
rs6881530	5	172309843	172309863
rs6888810	5	72991869	72991889
rs6898415	5	126429739	126429759
rs695223	5	174607857	174607877
rs710984	5	3530284	3530304
rs7706084	5	41010421	41010441
rs7709207	5	111972185	111972205
rs7709701	5	36471666	36471686
rs7712491	5	171246564	171246584
rs828731	5	162317055	162317075
rs853812	5	67738420	67738440
rs902987	5	116000700	116000720
rs9637893	5	136537707	136537727
rs1015811	6	28448076	28448096
rs10305439	6	39024706	39024726
rs1034050	6	25492354	25492374
rs10806600	6	69210483	69210503
rs10944944	6	67726166	67726186
rs10945405	6	169621126	169621146
rs12174470	6	3833642	3833662
rs1233708	6	28173209	28173229
rs1473037	6	399069	399089
rs1934805	6	148511780	148511800
rs198806	6	26133606	26133626
rs198817	6	26126514	26126534
rs198836	6	26113606	26113626
rs198856	6	26102698	26102718
rs1998041	6	169421051	169421071
rs200951	6	27835920	27835940
rs200988	6	27819343	27819363
rs200997	6	27811805	27811825
rs2016588	6	159425697	159425717
rs2063736	6	420758	420778
rs2064086	6	132444224	132444244
rs2071303	6	26091326	26091346
rs2130357	6	27886820	27886840
rs2144221	6	12223510	12223530
rs2207851	6	144337876	144337896
rs2316515	6	410838	410858
rs2501716	6	90892389	90892409
rs2504674	6	51160672	51160692
rs2531831	6	28388755	28388775
rs2566326	6	158075719	158075739
rs2639426	6	63098184	63098204
rs2647415	6	76375311	76375331
rs2666970	6	398232	398252
rs2675743	6	165505136	165505156
rs2745636	6	1449111	1449131
rs276371	6	27910698	27910718
rs2797304	6	386626	386646
rs2806371	6	109221836	109221856
rs2812719	6	80353473	80353493
rs2816242	6	1450201	1450221
rs2859358	6	28472811	28472831
rs2859365	6	28391455	28391475
rs2859374	6	28428135	28428155
rs2881956	6	72502298	72502318
rs316340	6	2838092	2838112
rs325001	6	44270926	44270946
rs3800097	6	1856162	1856182
rs3800156	6	2123734	2123754
rs3806108	6	33767569	33767589
rs3894984	6	379592	379612
rs395671	6	33553667	33553687
rs4428485	6	10303586	10303606
rs4445042	6	64139987	64140007
rs4708575	6	169406062	169406082
rs4709111	6	166751680	166751700
rs492676	6	13453079	13453099
rs501447	6	145602149	145602169
rs5018385	6	42817961	42817981
rs513688	6	44235680	44235700
rs550108	6	165790802	165790822
rs566349	6	165503591	165503611
rs571770	6	44240183	44240203
rs575034	6	44224914	44224934
rs610604	6	138199407	138199427
rs616174	6	87438878	87438898
rs629953	6	138195031	138195051
rs632430	6	140248111	140248131
rs639621	6	16744255	16744275
rs6457738	6	33617454	33617474
rs657597	6	138146495	138146515
rs674451	6	138216778	138216798
rs679670	6	138137541	138137561
rs6900780	6	121824213	121824233
rs6904241	6	112351528	112351548
rs6910233	6	33534716	33534736
rs6918297	6	19399487	19399507
rs6919709	6	64139846	64139866
rs6920663	6	121824136	121824156
rs6925103	6	137076000	137076020
rs6931628	6	33844176	33844196
rs6934927	6	3804191	3804211
rs6940322	6	151194525	151194545
rs6940828	6	98760908	98760928
rs730775	6	44232064	44232084
rs763018	6	36289135	36289155
rs7744559	6	1335291	1335311
rs7746685	6	52450437	52450457
rs7746716	6	52450538	52450558
rs7747654	6	115673810	115673830
rs7751055	6	124701176	124701196
rs7752421	6	84317523	84317543
rs7755039	6	22507906	22507926
rs7755668	6	120595304	120595324
rs7763280	6	5177129	5177149
rs7768520	6	56110632	56110652
rs7770889	6	96858443	96858463
rs806973	6	26148316	26148336
rs845652	6	167213020	167213040
rs868708	6	163259250	163259270
rs9293914	6	73521235	73521255
rs9295747	6	27736983	27737003
rs9321634	6	138222500	138222520
rs9322448	6	154479386	154479406
rs9347123	6	166734643	166734663
rs9355025	6	169299364	169299384
rs9357777	6	53799934	53799954
rs9367189	6	44210726	44210746
rs9372113	6	106362457	106362477
rs9392512	6	3636401	3636421
rs9394152	6	33465472	33465492
rs9398913	6	129970952	129970972
rs9400970	6	117231606	117231626
rs9401853	6	126215187	126215207
rs9405990	6	6973836	6973856
rs9443899	6	82065033	82065053
rs944579	6	78772651	78772671
rs10081235	7	158322706	158322726
rs1011005	7	36234491	36234511
rs1019010	7	10610965	10610985
rs10224591	7	47639989	47640009
rs10247439	7	103356286	103356306
rs10247465	7	103356363	103356383
rs10249780	7	140212381	140212401
rs10251504	7	77689878	77689898
rs10260109	7	14856345	14856365
rs10263121	7	7094375	7094395
rs10266729	7	158336464	158336484
rs10271133	7	148480980	148481000
rs10279641	7	139778546	139778566
rs1035611	7	131987411	131987431
rs10499980	7	109267526	109267546
rs10951264	7	3662760	3662780
rs1127434	7	5108760	5108780
rs11489600	7	102948030	102948050
rs1174863	7	53128253	53128273
rs11768615	7	121472237	121472257
rs11773084	7	148458634	148458654
rs11773798	7	114784598	114784618
rs11983527	7	76962858	76962878
rs12154520	7	8959517	8959537
rs12538761	7	110691311	110691331
rs12667281	7	148637755	148637775
rs12670401	7	148562925	148562945
rs12701705	7	39302567	39302587
rs12705284	7	104497668	104497688
rs13237533	7	17631364	17631384
rs1425074	7	136800061	136800081
rs1425132	7	37562358	37562378
rs1541505	7	156731290	156731310
rs1665105	7	129068968	129068988
rs17170876	7	147883598	147883618
rs17170877	7	147885453	147885473
rs1731836	7	155650237	155650257
rs1918482	7	94843094	94843114
rs194836	7	103765709	103765729
rs1978165	7	49619208	49619228
rs2041359	7	23034985	23035005
rs2073559	7	103318914	103318934
rs2078928	7	24515346	24515366
rs214454	7	110840226	110840246
rs214460	7	110851543	110851563
rs214469	7	110864289	110864309
rs2237628	7	103222296	103222316
rs2240100	7	44466719	44466739
rs2267708	7	124392502	124392522
rs2299378	7	103373023	103373043
rs2299379	7	103373041	103373061
rs2301733	7	110737139	110737159
rs2355087	7	11828615	11828635
rs2357192	7	13102892	13102912
rs245962	7	29290143	29290163
rs264372	7	103466048	103466068
rs306273	7	154791168	154791188
rs306287	7	154819274	154819294
rs3211928	7	80297710	80297730
rs35581222	7	5000953	5000973
rs362731	7	103209018	103209038
rs37132	7	81640882	81640902
rs3779035	7	148470488	148470508
rs390547	7	107721111	107721131
rs4075591	7	7059926	7059946
rs4077855	7	5157424	5157444
rs4141112	7	110670036	110670056
rs42102	7	27717706	27717726
rs4719499	7	871359	871379
rs4722003	7	21302272	21302292
rs4722438	7	3155803	3155823
rs4729330	7	96736220	96736240
rs4730721	7	115899325	115899345
rs4731441	7	127956248	127956268
rs6463646	7	7133808	7133828
rs6463924	7	9587827	9587847
rs6464927	7	148642995	148643015
rs6942852	7	91437873	91437893
rs6946143	7	65579712	65579732
rs6947198	7	10609518	10609538
rs6957725	7	40717216	40717236
rs6961457	7	104113222	104113242
rs6961978	7	157225062	157225082
rs6963245	7	154602666	154602686
rs6967694	7	43213738	43213758
rs6969256	7	3662191	3662211
rs6971140	7	103613110	103613130
rs6975343	7	147559138	147559158
rs6978435	7	157224784	157224804
rs701297	7	83546791	83546811
rs7799148	7	87701768	87701788
rs782522	7	134193812	134193832
rs9641319	7	103527438	103527458
rs990815	7	103880235	103880255
rs10081610	8	12663977	12663997
rs10090742	8	108287587	108287607
rs10092842	8	110990146	110990166
rs10105863	8	77588538	77588558
rs10109912	8	22960863	22960883
rs10110028	8	22957409	22957429
rs11136094	8	22547042	22547062
rs1133782	8	23001978	23001998
rs11777342	8	134512853	134512873
rs11782002	8	128762854	128762874
rs11787532	8	77629776	77629796
rs11993441	8	77760069	77760089
rs11996430	8	116255143	116255163
rs12056445	8	123533650	123533670
rs12056536	8	49890122	49890142
rs12334589	8	12993618	12993638
rs12542474	8	2968767	2968787
rs12548481	8	53004839	53004859
rs12549400	8	141018891	141018911
rs12680047	8	128758851	128758871
rs13265504	8	3532489	3532509
rs13270574	8	42001896	42001916
rs13271156	8	142565468	142565488
rs1348261	8	106771247	106771267
rs1383474	8	136134637	136134657
rs1426912	8	67261719	67261739
rs1440761	8	57522558	57522578
rs1513337	8	2808850	2808870
rs1565310	8	82696280	82696300
rs1669703	8	562619	562639
rs16902304	8	128687624	128687644
rs16902359	8	128742841	128742861
rs16909195	8	139484975	139484995
rs17205360	8	62572044	62572064
rs1817551	8	96787812	96787832
rs1843026	8	77819847	77819867
rs1843027	8	77819757	77819777
rs1975618	8	6355524	6355544
rs2068035	8	54414245	54414265
rs241174	8	28629150	28629170
rs2436137	8	133151724	133151744
rs2446930	8	101085046	101085066
rs2454024	8	104115699	104115719
rs2468708	8	140550993	140551013
rs2514334	8	99111896	99111916
rs2545460	8	140654093	140654113
rs2568448	8	130359680	130359700
rs2670073	8	2782779	2782799
rs2733732	8	77742240	77742260
rs2738166	8	6743019	6743039
rs2741076	8	6764557	6764577
rs2741686	8	6786063	6786083
rs2922766	8	76565543	76565563
rs2928672	8	23410315	23410335
rs2944761	8	141568294	141568314
rs2954345	8	87239556	87239576
rs2979470	8	30288262	30288282
rs3808606	8	39769365	39769385
rs4236773	8	92675646	92675666
rs4236819	8	94933209	94933229
rs4304326	8	34503162	34503182
rs4466418	8	126323777	126323797
rs4733308	8	32082426	32082446
rs4871849	8	22964709	22964729
rs4872005	8	22529665	22529685
rs4872051	8	22945335	22945355
rs6415618	8	72622198	72622218
rs6472376	8	68973142	68973162
rs6472605	8	72622184	72622204
rs6530945	8	12574061	12574081
rs6558504	8	1596072	1596092
rs67820469	8	23051206	23051226
rs6983621	8	1600351	1600371
rs6984875	8	90373159	90373179
rs6985219	8	113673281	113673301
rs6986041	8	139919257	139919277
rs6986249	8	36788683	36788703
rs6988558	8	128773197	128773217
rs6993344	8	143126960	143126980
rs6994381	8	112615227	112615247
rs6994734	8	6269432	6269452
rs7003170	8	113673322	113673342
rs7009708	8	22552679	22552699
rs73551901	8	22598027	22598047
rs7459660	8	22505083	22505103
rs7460605	8	17935941	17935961
rs7814222	8	121270345	121270365
rs7820103	8	128704250	128704270
rs7820124	8	77805427	77805447
rs7823203	8	77663171	77663191
rs7823689	8	119323371	119323391
rs7828240	8	22577853	22577873
rs7841432	8	58929678	58929698
rs7844900	8	70281050	70281070
rs7845034	8	143125423	143125443
rs894333	8	3174697	3174717
rs894336	8	3174390	3174410
rs903999	8	20109799	20109819
rs9644314	8	1600457	1600477
rs964944	8	138464345	138464365
rs9650566	8	139854680	139854700
rs9969455	8	12617145	12617165
rs1009759	9	5556776	5556796
rs10114060	9	5461719	5461739
rs10116703	9	2188373	2188393
rs10117472	9	89482162	89482182
rs10118357	9	123680058	123680078
rs10119004	9	5071039	5071059
rs10120688	9	22056489	22056509
rs10122778	9	2180593	2180613
rs10124899	9	4032085	4032105
rs1016565	9	1032557	1032577
rs10739174	9	8873856	8873876
rs10746685	9	85162524	85162544
rs10758803	9	6681691	6681711
rs10759516	9	114672315	114672335
rs10759911	9	120045166	120045186
rs10780948	9	73182989	73183009
rs10810081	9	14026173	14026193
rs10811644	9	22025057	22025077
rs10815144	9	5010182	5010202
rs10815146	9	5015891	5015911
rs10815233	9	5481265	5481285
rs10815504	9	6994532	6994552
rs10815685	9	7809315	7809335
rs10815877	9	8450431	8450451
rs10815933	9	8762695	8762715
rs10818482	9	123648075	123648095
rs10819049	9	128139074	128139094
rs10965219	9	22053677	22053697
rs10973690	9	3827065	3827085
rs10973752	9	38330279	38330299
rs10975175	9	5544395	5544415
rs10979081	9	110644342	110644362
rs10981978	9	116621207	116621227
rs11103632	9	137906721	137906741
rs11143176	9	74836075	74836095
rs11143665	9	76316331	76316351
rs11244343	9	133313949	133313969
rs1176842	9	36815046	36815066
rs11792177	9	2077027	2077047
rs12335941	9	21955659	21955679
rs12351786	9	2000333	2000353
rs12376552	9	2874000	2874020
rs12380552	9	125266788	125266808
rs1329571	9	37027526	37027546
rs1337811	9	8574567	8574587
rs1411262	9	5459409	5459429
rs1439194	9	106530352	106530372
rs1887426	9	4970834	4970854
rs1923438	9	10603019	10603039
rs1930782	9	123687895	123687915
rs1930785	9	123691227	123691247
rs1970162	9	71953709	71953729
rs204202	9	118745147	118745167
rs2169458	9	100200590	100200610
rs2173904	9	2828755	2828775
rs2183811	9	2388234	2388254
rs2279984	9	1048486	1048506
rs2279988	9	1042156	1042176
rs2282077	9	36986906	36986926
rs2297136	9	5467945	5467965
rs2381798	9	8431153	8431173
rs2416804	9	123676386	123676406
rs2518720	9	21978969	21978989
rs2518723	9	21995872	21995892
rs2542242	9	132366826	132366846
rs2811710	9	21991913	21991933
rs2987409	9	134634198	134634218
rs3013305	9	139437400	139437420
rs301489	9	4661843	4661863
rs3124603	9	139410167	139410187
rs3174298	9	4706356	4706376
rs3218020	9	21997862	21997882
rs3758244	9	4679294	4679314
rs3765579	9	2077865	2077885
rs3892354	9	4282932	4282952
rs3928894	9	21818300	21818320
rs4265307	9	139423885	139423905
rs4284081	9	4362157	4362177
rs4339696	9	4295870	4295890
rs4348565	9	103412315	103412335
rs4439183	9	2826334	2826354
rs4451360	9	5617180	5617200
rs4740693	9	2546964	2546984
rs4741747	9	2626644	2626664
rs4741965	9	4358980	4359000
rs4741966	9	4359143	4359163
rs4744195	9	95985271	95985291
rs4837393	9	132387655	132387675
rs4837827	9	124039861	124039881
rs4877499	9	80847952	80847972
rs4878667	9	36928566	36928586
rs4880054	9	139394563	139394583
rs4977748	9	21926917	21926937
rs4977953	9	24741194	24741214
rs563521	9	135310405	135310425
rs6475359	9	1975269	1975289
rs6476842	9	4291258	4291278
rs6476939	9	5084827	5084847
rs6476985	9	5517549	5517569
rs6478447	9	122722830	122722850
rs693504	9	3138632	3138652
rs7018926	9	135089162	135089182
rs7021049	9	123683972	123683992
rs7022054	9	7173490	7173510
rs7022503	9	78742344	78742364
rs7026256	9	2852737	2852757
rs7028496	9	37694029	37694049
rs7031607	9	2798602	2798622
rs7033001	9	7092749	7092769
rs7034505	9	27151384	27151404
rs7034789	9	6945413	6945433
rs7039518	9	5046871	5046891
rs7041009	9	5463233	5463253
rs7041730	9	127222229	127222249
rs7044859	9	22018771	22018791
rs7044872	9	4360715	4360735
rs7049112	9	111845493	111845513
rs7469563	9	5139479	5139499
rs7851239	9	37138662	37138682
rs7853833	9	4170103	4170123
rs7863766	9	139381304	139381324
rs7863814	9	2235658	2235678
rs7864204	9	71229169	71229189
rs7865556	9	36851173	36851193
rs7867247	9	8705954	8705974
rs7869201	9	5551251	5551271
rs7870226	9	5530007	5530027
rs7870396	9	2546869	2546889
rs7871088	9	137186514	137186534
rs7874540	9	9000466	9000486
rs7874737	9	108426139	108426159
rs822336	9	5448680	5448700
rs883335	9	132085955	132085975
rs906584	9	32169398	32169418
rs913590	9	7174888	7174908
rs9314689	9	82936524	82936544
rs9314868	9	139444917	139444937
rs9411446	9	135015917	135015937
rs966871	9	5121060	5121080
rs970347	9	8299958	8299978
rs12558975	X	138720470	138720490
rs2772196	X	138773701	138773721
rs4824955	X	138727458	138727478
rs5931666	X	138589004	138589024
rs5953892	X	139038958	139038978
rs5954048	X	138718398	138718418

## Sheet: Table S2.3
custom ID	interval	start	end
RS1013248	1	7019806	7019826
RS10737365	1	33460861	33460881
RS10863457	1	219570093	219570113
RS11122273	1	231476779	231476799
RS12049543	1	2761365	2761385
RS12124380	1	68792103	68792123
RS12133399	1	210338387	210338407
RS12133558	1	188355831	188355851
RS12141362	1	242551348	242551368
RS1361443	1	48391658	48391678
RS1535736	1	4916595	4916615
RS1775831	1	118158069	118158089
RS2025379	1	4891593	4891613
RS228688	1	7879120	7879140
RS232771	1	59091749	59091769
RS2780814	1	65292945	65292965
RS2780886	1	65331887	65331907
RS3992634	1	56446194	56446214
RS4653428	1	225904387	225904407
RS4660036	1	241330384	241330404
RS4912075	1	19215408	19215428
RS4916071	1	61020489	61020509
RS4916239	1	171870586	171870606
RS576141	1	199329264	199329284
RS628208	1	241170967	241170987
RS6694834	1	53587169	53587189
RS761296	1	15512747	15512767
RS11122273	1	231476779	231476799
RS228688	1	7879120	7879140
RS10199137	2	37735371	37735391
RS10210965	2	127497126	127497146
RS11125906	2	62301385	62301405
RS12474696	2	215618577	215618597
RS12691757	2	148291955	148291975
RS12713430	2	61167024	61167044
RS13391772	2	15722493	15722513
RS1374264	2	164999873	164999893
RS1434206	2	79481099	79481119
RS1446929	2	238870573	238870573
RS1527912	2	49701061	49701081
RS16865995	2	178866264	178866284
RS17405525	2	198214173	198214193
RS1881282	2	229145206	229145226
RS1897809	2	232471685	232471705
RS2133840	2	234792619	234792639
RS2968794	2	55290641	55290661
RS330794	2	47955359	47955379
RS3814052	2	2678231	2678251
RS413056	2	70817884	70817904
RS4133195	2	218951235	218951255
RS41385746	2	54305020	54305040
RS4233976	2	62666210	62666230
RS4311004	2	143220897	143220917
RS4663483	2	235611127	235611147
RS4668000	2	168865268	168865288
RS4672343	2	53554933	53554953
RS4672344	2	53555108	53555128
RS4848904	2	124753408	124753428
RS56101865	2	48047783	48047803
RS6436031	2	218979249	218979269
RS6542610	2	4630184	4630204
RS6714793	2	62113164	62113184
RS6752375	2	32247932	32247952
RS698756	2	54523275	54523295
RS735370	2	121762083	121762103
RS7560214	2	6727798	6727818
RS7573296	2	187288987	187289007
RS7607437	2	219008382	219008402
RS805410	2	54120487	54120507
RS876753	2	8654571	8654591
RS1446929	2	238870573	238870573
RS11127924	3	86203396	86203416
RS12486254	3	143418391	143418411
RS13065075	3	142265156	142265176
RS13072255	3	21038250	21038270
RS13078597	3	6172668	6172688
RS1482170	3	73363235	73363255
RS17599293	3	6325936	6325956
RS2059757	3	45199938	45199958
RS2676889	3	194763591	194763611
RS4441672	3	142149202	142149222
RS459439	3	1674200	1674220
RS4686902	3	187429940	187429960
RS521085	3	8208044	8208064
RS6762231	3	53663180	53663200
RS7373102	3	38680618	38680638
RS7645827	3	146996999	146997019
RS780370	3	59762899	59762919
RS9816736	3	142172770	142172790
RS9855248	3	191751185	191751205
RS9860828	3	115385672	115385692
RS9868385	3	96059223	96059243
RS2059757	3	45199952	45199958
RS10002066	4	27066214	27066234
RS10010948	4	116764878	116764898
RS11133243	4	53991296	53991316
RS11733039	4	187714681	187714701
RS11939934	4	158033399	158033419
RS12711202	4	136121976	136121996
RS13103482	4	76444173	76444193
RS13120775	4	12319974	12319994
RS1382753	4	12144005	12144025
RS1463366	4	48967879	48967899
RS17732035	4	71362141	71362161
RS1875705	4	94142489	94142509
RS2007816	4	24382118	24382138
RS2663252	4	126286433	126286453
RS28768394	4	2026337	2026357
RS4328869	4	164414677	164414697
RS4368579	4	47021218	47021238
RS4690966	4	156353235	156353255
RS4833326	4	126424431	126424451
RS6840135	4	183780210	183780230
RS996254	4	142681985	142682005
RS996254	4	142681985	142682005
RS10075169	5	19803489	19803509
RS10491315	5	141629322	141629342
RS10866576	5	7019497	7019517
RS11738902	5	132787741	132787761
RS12652638	5	160113790	160113810
RS1444120	5	22314290	22314310
RS193718	5	179409098	179409118
RS2382072	5	175204012	175204032
RS2652080	5	134612683	134612703
RS2913362	5	5416230	5416250
RS2913368	5	5418012	5418032
RS2913748	5	177642167	177642187
RS304391	5	121753772	121753792
RS33446	5	52282021	52282041
RS4704804	5	155907477	155907497
RS4705088	5	149136622	149136642
RS4912894	5	139236952	139236972
RS6580136	5	154488984	154489004
RS6870276	5	85554705	85554725
RS6881498	5	147880171	147880191
RS6898415	5	126429739	126429759
RS7709207	5	111972185	111972205
RS7709701	5	36471666	36471686
RS7712491	5	171246564	171246584
RS10806600	6	69210483	69210503
RS10944944	6	67726166	67726186
RS12174470	6	3833642	3833662
RS1233708	6	28173209	28173229
RS198836	6	26113606	26113626
RS2016588	6	159425697	159425717
RS2130357	6	27886820	27886840
RS2207851	6	144337876	144337896
RS2531831	6	28388755	28388775
RS2639426	6	63098184	63098204
RS276371	6	27910698	27910718
RS2797304	6	386626	386646
RS2859358	6	28472811	28472831
RS2881956	6	72502298	72502318
RS4445042	6	64139987	64140007
RS4708575	6	169406062	169406082
RS492676	6	13453079	13453099
RS639621	6	16744255	16744275
RS679670	6	138137541	138137561
RS6918297	6	19399487	19399507
RS6919709	6	64139846	64139866
RS6931628	6	33844176	33844196
RS6934927	6	3804191	3804211
RS7746685	6	52450437	52450457
RS7755668	6	120595304	120595324
RS806973	6	26148316	26148336
RS845652	6	167213020	167213040
RS868708	6	163259250	163259270
RS9293914	6	73521235	73521255
RS9295747	6	27736983	27737003
RS9355025	6	169299364	169299384
RS9357777	6	53799934	53799954
RS9367189	6	44210726	44210746
RS9394152	6	33465472	33465492
RS9400970	6	117231606	117231626
RS944579	6	78772651	78772671
RS10224591	7	47639989	47640009
RS10251504	7	77689878	77689898
RS10263121	7	7094375	7094395
RS1127434	7	5108760	5108780
RS1174863	7	53128253	53128273
RS11773084	7	148458634	148458654
RS1425074	7	136800061	136800081
RS1541505	7	156731290	156731310
RS1918482	7	94843094	94843114
RS2041359	7	23034985	23035005
RS2237628	7	103222296	103222316
RS2355087	7	11828615	11828635
RS390547	7	107721111	107721131
RS4075591	7	7059926	7059946
RS42102	7	27717706	27717726
RS4731441	7	127956248	127956268
RS6464927	7	148642995	148643015
RS6957725	7	40717216	40717236
RS6963245	7	154602666	154602686
RS6969256	7	3662191	3662211
RS1127434	7	5108760	5108780
RS11773084	7	148458634	148458654
RS1425074	7	136800061	136800081
RS10110028	8	22957409	22957429
RS11777342	8	134512853	134512873
RS11782002	8	128762854	128762874
RS11996430	8	116255143	116255163
RS12680047	8	128758851	128758871
RS13270574	8	42001896	42001916
RS1975618	8	6355524	6355544
RS2568448	8	130359680	130359700
RS2741076	8	6764557	6764577
RS2922766	8	76565543	76565563
RS4733308	8	32082426	32082446
RS4871849	8	22964709	22964729
RS4872051	8	22945335	22945355
RS6530945	8	12574061	12574081
RS6558504	8	1596072	1596092
RS67820469	8	23051206	23051226
RS6988558	8	128773197	128773217
RS7814222	8	121270345	121270365
RS7823689	8	119323371	119323391
RS7844900	8	70281050	70281070
RS7845034	8	143125423	143125443
RS9644314	8	1600457	1600477
RS2741076	8	6764557	6764577
RS4871849	8	22964709	22964729
RS10118357	9	123680058	123680078
RS10119004	9	5071039	5071059
RS10120688	9	22056489	22056509
RS10811644	9	22025057	22025077
RS10975175	9	5544395	5544415
RS11103632	9	137906721	137906741
RS11143665	9	76316331	76316351
RS1176842	9	36815046	36815066
RS12335941	9	21955659	21955679
RS12351786	9	2000333	2000353
RS12380552	9	125266788	125266808
RS1439194	9	106530352	106530372
RS1887426	9	4970834	4970854
RS1930782	9	123687895	123687915
RS2518720	9	21978969	21978989
RS2542242	9	132366826	132366846
RS2987409	9	134634198	134634218
RS3892354	9	4282932	4282952
RS4878667	9	36928566	36928586
RS4977748	9	21926917	21926937
RS6476985	9	5517549	5517569
RS6478447	9	122722830	122722850
RS7018926	9	135089162	135089162
RS7026256	9	2852737	2852757
RS7034505	9	27151384	27151404
RS7041730	9	127222229	127222249
RS7044872	9	4360715	4360735
RS7869201	9	5551251	5551271
RS9411446	9	135015917	135015937
RS966871	9	5121060	5121080
RS11143665	9	76316331	76316349
RS4878667	9	36928566	36928586
RS10762473	10	53651534	53651554
RS10995271	10	64438476	64438496
RS2245720	10	36726461	36726481
RS2477028	10	10496771	10496791
RS2477029	10	10496801	10496821
RS2488132	10	18329808	18329828
RS2768432	10	12533744	12533764
RS4747386	10	20159938	20159958
RS4747611	10	28298716	28298736
RS4918827	10	115251279	115251299
RS4962734	10	126016910	126016930
RS6601742	10	3703196	3703216
RS7089590	10	4018735	4018755
RS7902465	10	132676103	132676123
RS7914609	10	6920539	6920559
RS7918627	10	132676155	132676175
RS9419604	10	133632769	133632789
RS10762473	10	53651534	53651554
RS1031767	11	37672507	37672527
RS10742353	11	4666162	4666182
RS10769947	11	8758104	8758124
RS10791109	11	130850367	130850387
RS10832236	11	14244442	14244462
RS12049869	11	127718218	127718238
RS1320725	11	79489922	79489942
RS1563987	11	37672526	37672546
RS1864323	11	72187931	72187951
RS2513265	11	105423785	105423805
RS2647543	11	5496801	5496821
RS4628658	11	7485701	7485721
RS4758198	11	7600214	7600234
RS4938541	11	111280198	111280218
RS596603	11	67359593	67359613
RS6590400	11	129499835	129499855
RS671503	11	35879661	35879681
RS7110021	11	67253554	67253574
RS7110552	11	129500726	129500746
RS7936688	11	19274094	19274114
RS1320725	11	79489922	79489942
RS10771387	12	28059177	28059197
RS10774451	12	6923008	6923028
RS10777132	12	77764864	77764884
RS10878175	12	64867328	64867348
RS11181463	12	42763626	42763646
RS1201644	12	69214681	69214701
RS12298001	12	107513647	107513667
RS12317167	12	101376783	101376803
RS17194485	12	5739958	5739978
RS2122692	12	57510501	57510521
RS2904501	12	67971309	67971329
RS3817605	12	69265186	69265206
RS3858607	12	94536793	94536813
RS4766370	12	1027352	1027372
RS650694	12	52906576	52906596
RS6539739	12	83741535	83741555
RS708831	12	116254632	116254652
RS7296207	12	16659826	16659846
RS7298007	12	30852017	30852037
RS7974864	12	22988375	22988395
RS10774451	12	6923008	6923028
RS1933220	13	109441425	109441445
RS4238277	13	111236423	111236443
RS6492597	13	92964272	92964292
RS7320145	13	89243912	89243932
RS7334509	13	46692401	46692421
RS8001236	13	32178735	32178755
RS9514035	13	103229154	103229174
RS9518036	13	100925034	100925054
RS9535007	13	48857020	48857040
RS9536401	13	53917855	53917875
RS9550222	13	112601448	112601468
RS9553744	13	26683217	26683237
RS9562819	13	48974732	48974752
RS9568042	13	49031822	49031842
RS9572196	13	70171255	70171275
RS9574833	13	81890091	81890111
RS9574834	13	81890125	81890145
RS9587050	13	106642299	106642319
RS10142466	14	69271774	69271794
RS10143566	14	98717918	98717938
RS11160010	14	91984528	91984548
RS11621035	14	99157477	99157497
RS12879888	14	83400841	83400861
RS1505150	14	86795074	86795094
RS1956798	14	26128079	26128099
RS730828	14	98129170	98129190
RS8007571	14	107100536	107100556
RS8017946	14	100382026	100382046
RS8019823	14	95040472	95040492
RS11638793	15	62321466	62321486
RS2955753	15	76399509	76399529
RS4325502	15	66958802	66958822
RS685487	15	80136119	80136139
RS7169200	15	68949891	68949911
RS7180917	15	100822667	100822687
RS2955753	15	76399509	76399529
RS11077148	16	7263156	7263176
RS11640295	16	11390718	11390738
RS11863838	16	52766510	52766530
RS12927866	16	81652312	81652332
RS1639150	16	3747194	3747214
RS1646074	16	11325220	11325240
RS1882596	16	78045790	78045810
RS35097671	16	11687980	11688000
RS4520856	16	7158716	7158736
RS4785146	16	61101386	61101406
RS7190850	16	5814023	5814043
RS7202780	16	3560891	3560911
RS768410	16	85945718	85945738
RS8047289	16	79158815	79158835
RS8054065	16	85951344	85951364
RS35097671	16	11687980	11688000
RS1534402	17	41809837	41809857
RS244395	17	53314539	53314559
RS2535590	17	5627537	5627557
RS2674960	17	13110994	13111014
RS4300694	17	69130826	69130846
RS4567765	17	8625599	8625619
RS4791962	17	10168770	10168790
RS6502862	17	1196078	1196098
RS7213574	17	6037363	6037383
RS8067041	17	27471943	27471963
RS902967	17	1233605	1233625
RS940743	17	62368742	62368762
RS9909851	17	50356617	50356637
RS9915054	17	62317989	62318009
RS1534402	17	41809837	41809857
RS2674960	17	13111014	13111014
RS1018196	18	1442014	1442034
RS11081115	18	4437369	4437389
RS1179809	18	62823740	62823760
RS12326545	18	56386064	56386084
RS7229173	18	73022157	73022177
RS8093537	18	55669857	55669877
RS949931	18	47638486	47638506
RS9807436	18	8253689	8253709
RS9963406	18	70063281	70063301
RS10153467	19	46782567	46782587
RS2058459	19	2663839	2663859
RS2241713	19	41869458	41869478
RS2353678	19	39931049	39931069
RS2620816	19	5188309	5188329
RS266870	19	51351924	51351944
RS2701	19	42275089	42275109
RS286270	19	11820507	11820527
RS286271	19	11820526	11820546
RS4450527	19	17628342	17628362
RS4802188	19	44135183	44135203
RS4803781	19	45459661	45459681
RS4804446	19	9568267	9568287
RS68077521	19	45513605	45513625
RS2241713	19	41869458	41869478
RS1060402	20	49205085	49205105
RS1333295	20	45567496	45567516
RS1412977	20	56709280	56709300
RS1412978	20	56709181	56709201
RS198490	20	36273709	36273729
RS2263667	20	3572315	3572335
RS3787190	20	50119906	50119926
RS456798	20	31205761	31205781
RS4809941	20	52463398	52463418
RS4811738	20	55265533	55265553
RS4814638	20	17696649	17696669
RS6012951	20	49110945	49110965
RS6013794	20	52396392	52396412
RS6020911	20	49629469	49629489
RS6022644	20	52275137	52275157
RS6041497	20	1314255	1314275
RS6050664	20	2605298	2605318
RS6068579	20	52173727	52173747
RS6076243	20	2514548	2514568
RS6123014	20	49980288	49980308
RS62208437	20	52413852	52413872
RS73912539	20	52477592	52477612
RS1412977	20	56709281	56709300
RS3787190	20	50119906	50119926
RS62208437	20	52413852	52413872
RS162379	21	44925324	44925344
RS1892692	21	47938055	47938075
RS2249140	21	31017330	31017350
RS2822410	21	15489833	15489853
RS2838325	21	45014274	45014294
RS2838326	21	45014305	45014325
RS4816597	21	39730248	39730268
RS135015	22	43498151	43498171
RS5754086	22	32836699	32836719
RS739311	22	27051328	27051348
RS761918	22	48258367	48258387
RS79546	22	41602877	41602897
RS8138349	22	41412713	41412733
RS9615659	22	48270998	48271018
RS5954048	x	138718398	138718418
chrx:100747695-100747695	x	100747695	100747695
chrx:102529191-102529191	x	102529191	102529191
chrx:105278362-105278362	x	105278362	105278362
chrx:106396456-106396456	x	106396456	106396456
chrx:108718688-108718688	x	108718688	108718688
chrx:111698614-111698614	x	111698614	111698614
chrx:11316743-11316743	x	11316743	11316743
chrx:114879400-114879400	x	114879400	114879400
chrx:118587004-118587004	x	118587004	118587004
chrx:119760630-119760630	x	119760630	119760630
chrx:123554647-123554647	x	123554647	123554647
chrx:124456400-124456400	x	124456400	124456400
chrx:125955428-125955429	x	125955428	125955429
chrx:125955429-125955429	x	125955429	125955429
chrx:129147373-129147374	x	129147373	129147374
chrx:129283520-129283521	x	129283520	129283521
chrx:12937514-12937514	x	12937514	12937514
chrx:12937805-12937805	x	12937805	12937805
chrx:12939413-12939413	x	12939413	12939413
chrx:130408745-130408746	x	130408745	130408746
chrx:131212513-131212513	x	131212513	131212513
chrx:132438873-132438873	x	132438873	132438873
chrx:134991079-134991079	x	134991079	134991079
chrx:136112708-136112708	x	136112708	136112708
chrx:13635938-13635938	x	13635938	13635938
chrx:13651156-13651156	x	13651156	13651156
chrx:13681116-13681116	x	13681116	13681116
chrx:139038444-139038444	x	139038444	139038444
chrx:141290866-141290866	x	141290866	141290866
chrx:144904253-144904253	x	144904253	144904253
chrx:144905744-144905744	x	144905744	144905744
chrx:144909301-144909302	x	144909301	144909302
chrx:147088249-147088250	x	147088249	147088250
chrx:147088250-147088250	x	147088250	147088250
chrx:152158979-152158980	x	152158979	152158980
chrx:152482796-152482797	x	152482796	152482797
chrx:152482917-152482918	x	152482917	152482918
chrx:152482918-152482918	x	152482918	152482918
chrx:153005605-153005606	x	153005605	153005606
chrx:154158286-154158286	x	154158286	154158286
chrx:16859629-16859629	x	16859629	16859629
chrx:20071047-20071047	x	20071047	20071047
chrx:22291733-22291733	x	22291733	22291733
chrx:24382951-24382951	x	24382951	24382951
chrx:27766777-27766777	x	27766777	27766777
chrx:2825404-2825404	x	2825404	2825404
chrx:30261159-30261159	x	30261159	30261159
chrx:31697637-31697637	x	31697637	31697637
chrx:3228967-3228967	x	3228967	3228967
chrx:3238734-3238734	x	3238734	3238734
chrx:35938046-35938046	x	35938046	35938046
chrx:37028128-37028128	x	37028128	37028128
chrx:38144823-38144823	x	38144823	38144823
chrx:38144857-38144857	x	38144857	38144857
chrx:39931909-39931909	x	39931909	39931909
chrx:41587219-41587219	x	41587219	41587219
chrx:44091829-44091829	x	44091829	44091829
chrx:44703936-44703936	x	44703936	44703936
chrx:48751472-48751472	x	48751472	48751472
chrx:50054171-50054171	x	50054171	50054171
chrx:51644749-51644749	x	51644749	51644749
chrx:53577888-53577888	x	53577888	53577888
chrx:55514819-55514819	x	55514819	55514819
chrx:57475133-57475133	x	57475133	57475133
chrx:65427125-65427125	x	65427125	65427125
chrx:68725641-68725641	x	68725641	68725641
chrx:69572491-69572491	x	69572491	69572491
chrx:6975783-6975783	x	6975783	6975783
chrx:71791913-71791913	x	71791913	71791913
chrx:75649341-75649341	x	75649341	75649341
chrx:77528318-77528318	x	77528318	77528318
chrx:79698594-79698594	x	79698594	79698594
chrx:83320018-83320018	x	83320018	83320018
chrx:85219022-85219022	x	85219022	85219022
chrx:88008808-88008808	x	88008808	88008808
chrx:89177674-89177674	x	89177674	89177674
chrx:92927635-92927635	x	92927635	92927635
chrx:9912793-9912793	x	9912793	9912793
chrx:99663195-99663195	x	99663195	99663195

## Sheet: Table S2.4
ID	source	library	read_length_r1	read_length_r2	coverage	#_mapped_bases	#_mapped_bases_r1	#_mapped_bases_r2	#_divergent_bases	#_divergent_bases_r1	#_divergent_bases_r2	#_total_reads	#_total_reads_r1	#_total_reads_r2	#_mapped_reads	#_mapped_reads_r1	#_mapped_reads_r2	#_mapped_reads_properly_paired	#_gc_bases_r1	#_gc_bases_r2	mean_insert_size	insert_size_sd	median_insert_size	#_duplicate_reads	total_depth	bait_size	average_depth	depth_stdev	2x_ratio	10x_ratio	20x_ratio	30x_ratio	40x_ratio	50x_ratio	100x_ratio
AT5	FFPE	SureSelect XT HS	151	151	307.363	2650817472	1329167421	1321650051	10757809	3907982	6849827	20625352	10312676	10312676	20617336	10309127	10308209	10217891	735272488	734979705	145.346	49.363	138	15862443	158053632	514225	307.363	279.627	0.997616	0.996784	0.994977	0.992427	0.988159	0.982836	0.910998
AT7	FFPE	SureSelect XT HS	151	151	850.295	1966426151	988467589	977958562	9587026	3133050	6453976	14330464	7165232	7165232	14328111	7164720	7163391	7076740	491251615	495360868	177.902	68.638	166	4622438	437242783	514225	850.295	938.836	0.997762	0.996822	0.995914	0.994903	0.994082	0.993007	0.982422
BP02	FFPE	SureSelect XT HS	151	151	270.726	2349034036	1176634185	1172399851	8326910	3276358	5050552	20725514	10362757	10362757	20722749	10361687	10361062	10292341	759519325	768741582	116.493	33.797	112	16251688	139214068	514225	270.726	162.951	0.995755	0.990302	0.982776	0.974295	0.965396	0.954775	0.884881
BP16	FFPE	SureSelect XT HS	151	151	486.535	2399466174	1202767167	1196699007	11316607	4275373	7041234	20690830	10345415	10345415	20678714	10339911	10338803	10219354	794077409	803074220	121.218	37.584	116	12550575	250188562	514225	486.535	330.226	0.997346	0.994077	0.988324	0.980936	0.972014	0.962563	0.906924
BP22	FFPE	SureSelect XT HS	151	151	265.258	1733439518	867408155	866031363	7302427	2953553	4348874	15418386	7709193	7709193	15417311	7708817	7708494	7545104	571160427	578020947	115.311	31.527	112	10020512	136402177	514225	265.258	214.946	0.994884	0.986632	0.971958	0.95615	0.939462	0.920984	0.816685
BP24	FFPE	SureSelect XT HS	151	151	264.884	4305178315	2156199250	2148979065	17878431	7239307	10639124	42903882	21451941	21451941	42897727	21449014	21448713	20916163	1671916066	1667088934	101.296	28.397	98	34663994	136210050	514225	264.884	164.287	0.996233	0.987264	0.971077	0.953548	0.934997	0.915376	0.815999
BP37	FFPE	SureSelect XT HS	126	126	1224.53	2517621356	1259515958	1258105398	6943244	3254367	3688877	21662172	10831086	10831086	21660696	10830550	10830146	10756394	651318426	653898210	145.467	49.922	139	10219910	629683962	514225	1224.53	783.282	0.997773	0.997211	0.996373	0.99557	0.99494	0.99432	0.989841
BP44	FFPE	SureSelect XT HS	151	151	608.941	8090255822	4054412469	4035843353	30702699	11733022	18969677	74156506	37078253	37078253	74153535	37078233	37075302	36532783	2735196132	2728506038	112.457	35.62	107	49268209	313132504	514225	608.941	510.767	0.997664	0.996585	0.995166	0.993131	0.990358	0.98713	0.96191
BP55	FFPE	SureSelect XT HS	151	151	237.583	3594438834	1800203553	1794235281	14881061	5787676	9093385	32458296	16229148	16229148	32436403	16218574	16217829	15959830	1201845102	1207078012	114.88	36.447	110	27042817	122171026	514225	237.583	125.699	0.997495	0.995912	0.991747	0.984867	0.974393	0.962112	0.872657
BP59	FFPE	SureSelect XT HS	151	151	270.42	2789552692	1397144323	1392408369	10344129	4229012	6115117	27461304	13730652	13730652	27171728	13606481	13565247	13138651	993648421	1016517152	105.554	33.517	101	16836069	139056793	514225	270.42	234.396	0.997073	0.993499	0.987618	0.978574	0.968269	0.955541	0.85905
BP61	FFPE	SureSelect XT HS	151	151	1450.28	3783715970	1896595948	1887120022	15353958	5446014	9907944	27121182	13560591	13560591	27120454	13560590	13559864	13462827	969192430	969950602	181.564	66.629	171	14560631	745769554	514225	1450.28	850.623	0.99775	0.997363	0.996939	0.996408	0.995766	0.99515	0.991095
BP66	FFPE	SureSelect XT HS	151	151	566.325	2362090406	1182844445	1179245961	10529429	4063651	6465778	18107260	9053630	9053630	18105918	9053001	9052917	8912286	617750942	621330172	148.607	49.277	141	9909228	291218232	514225	566.325	384.514	0.997441	0.995941	0.99338	0.989989	0.986858	0.983013	0.962289
CH101	FFPE	SureSelect XT HS	126	126	373.083	1602289215	801271333	801017882	8595710	4051088	4544622	15790284	7895142	7895142	15789555	7894936	7894619	7739875	512675960	507141903	110.174	36.011	105	9824317	191848707	514225	373.083	230.993	0.997493	0.994907	0.990358	0.983595	0.975345	0.965793	0.907976
CH102	FFPE	SureSelect XT HS	151	151	524.512	3125908157	1564518408	1561389749	15803702	6932358	8871344	27511222	13755611	13755611	27510664	13755509	13755155	13456281	1070182206	1059741821	120.219	40.332	115	20751052	269717236	514225	524.512	333.967	0.997301	0.995033	0.99134	0.985679	0.979723	0.973074	0.930632
CH103	FFPE	SureSelect XT HS	126	126	754.904	1743769943	872064608	871705335	7676632	3526333	4150299	15885848	7942924	7942924	15885241	7942825	7942416	7810637	525265536	526915746	126.479	41.623	121	7481917	388190751	514225	754.904	569.1	0.996373	0.993024	0.987169	0.980907	0.973801	0.966124	0.928257
CH104	FFPE	SureSelect XT HS	151	151	442.065	1475828297	738811170	737017127	7707098	3331735	4375363	11133830	5566915	5566915	11133590	5566905	5566685	5511289	429656122	428825152	155.223	52.593	148	7368175	227320929	514225	442.065	302.993	0.99718	0.994075	0.987579	0.97996	0.972166	0.963703	0.909909
CH105	FFPE	SureSelect XT HS	126	126	1072.33	1629942068	815571655	814370413	5068983	2278648	2790335	13950368	6975184	6975184	13949652	6975058	6974594	6910795	443700671	442363302	149.688	52.257	142	4402965	551417521	514225	1072.33	673.7	0.997452	0.996725	0.995409	0.993913	0.992023	0.989285	0.97517
CH106	FFPE	SureSelect XT HS	151	151	864.991	3350649297	1677778309	1672870988	19373180	8326367	11046813	28525360	14262680	14262680	28524623	14262581	14262042	13963811	1063684582	1078640813	127.862	45.533	122	17684579	444799957	514225	864.991	805.979	0.997099	0.994763	0.992159	0.989427	0.986138	0.982076	0.958456
CH107	FFPE	SureSelect XT HS	151	151	408.479	1700659516	852905126	847754390	11612411	4868456	6743955	15512376	7756188	7756188	15511500	7756130	7755370	7439106	577778084	580108250	117.848	43.579	112	8948878	210050163	514225	408.479	305.397	0.997542	0.99528	0.992371	0.988291	0.98242	0.975186	0.91725
CH109	FFPE	SureSelect XT HS	151	151	877.384	1550050860	778344102	771706758	8056468	2709016	5347452	11681018	5840509	5840509	11680121	5840504	5839617	5744128	431868533	431454658	158.684	55.727	150	4596166	451172825	514225	877.384	811.843	0.997169	0.996414	0.994786	0.99324	0.991587	0.989493	0.972024
CH110	FFPE	SureSelect XT HS	151	151	1091.77	3341131241	1673037463	1668093778	16650994	6872217	9778777	26088190	13044095	13044095	26087659	13044048	13043611	12852923	991893645	986356806	146.413	50.562	140	16591352	561413739	514225	1091.77	1105.26	0.997062	0.995422	0.992826	0.989472	0.98552	0.981063	0.956935
CH112	FFPE	SureSelect XT HS	151	151	786.074	3876351574	1941265375	1935086199	26811461	11714543	15096918	32464774	16232387	16232387	32464093	16232339	16231754	15660545	1257612266	1259538274	133.163	48.588	126	21975877	404218993	514225	786.074	539.258	0.99718	0.995132	0.993153	0.990209	0.986897	0.982795	0.960885
CH113	FFPE	SureSelect XT HS	151	151	351.221	2988029988	1495723217	1492306771	11990960	5197726	6793234	32065876	16032938	16032938	32064123	16032445	16031678	15709661	1217387404	1212316332	93.369	24.856	91	25492333	180606632	514225	351.221	230.248	0.994073	0.97749	0.960793	0.94645	0.932627	0.919265	0.849058
CH114	FFPE	SureSelect XT HS	151	151	839.217	4362357056	2184291815	2178065241	29039859	12815879	16223980	38909876	19454938	19454938	38908671	19454702	19453969	18783109	1523830250	1518803424	119.345	40.911	114	25715139	431546238	514225	839.217	590.551	0.996774	0.994018	0.990983	0.986891	0.982125	0.977125	0.948486
CH115	FFPE	SureSelect XT HS	125	125	516.356	2506888892	1255243373	1251645519	18891185	8718115	10173070	25118570	12559285	12559285	25117503	12559259	12558244	12059264	817542156	824381758	108.35	40.372	102	10055643	265522976	514225	516.356	353.41	0.997575	0.996313	0.993954	0.990154	0.985705	0.980283	0.943389
CH116	FFPE	SureSelect XT HS	151	151	380.985	4199688509	2101249795	2098438714	41904706	20026424	21878282	50714662	25357331	25357331	50712492	25357092	25355400	22746892	1598237959	1638624294	86.766	29.856	83	17539753	195911863	514225	380.985	454.659	0.995356	0.986516	0.972983	0.957149	0.93912	0.920035	0.813992
CH117	FFPE	SureSelect XT HS	151	151	313.558	2176499049	1090498887	1086000162	17102661	7627151	9475510	20435764	10217882	10217882	20435061	10217804	10217257	9828932	741342158	749556146	114.343	44.222	107	13980997	161239141	514225	313.558	284.748	0.997277	0.99494	0.990957	0.984668	0.97511	0.964426	0.878067
CH118	FFPE	SureSelect XT HS	151	151	582.37	2725781440	1364477831	1361303609	16193637	7135001	9058636	22730186	11365093	11365093	22729636	11365038	11364598	11181720	851294115	857256087	129.134	42.112	124	15715564	299469125	514225	582.37	491.908	0.997342	0.99544	0.993524	0.990452	0.986442	0.981319	0.946895
CH119	FFPE	SureSelect XT HS	126	126	974.627	1791443764	896030812	895412952	6250064	2890262	3359802	15969498	7984749	7984749	15968508	7984444	7984064	7873463	508137292	509709557	137.433	50.003	130	6425571	501177767	514225	974.627	646.794	0.997567	0.996472	0.995136	0.993429	0.991663	0.989468	0.975289
CH120	FFPE	SureSelect XT HS	151	151	623.596	3778530006	1892252543	1886277463	24743326	10899968	13843358	32118612	16059306	16059306	32117709	16059173	16058536	15677906	1203372221	1211813631	127.827	44.688	122	19690014	320668485	514225	623.596	359.305	0.997674	0.996614	0.99502	0.993306	0.990938	0.988044	0.966464
CH121	FFPE	SureSelect XT HS	151	151	499.614	2696277370	1350152292	1346125078	20453255	9197137	11256118	22829000	11414500	11414500	22828452	11414444	11414008	10901771	852899056	862331669	131.619	48.544	124	13331929	256914177	514225	499.614	325.632	0.997289	0.995072	0.991961	0.987239	0.9818	0.974534	0.930513
CH122	FFPE	SureSelect XT HS	151	151	851.361	1675382570	840653533	834729037	8945739	3158327	5787412	12822882	6411441	6411441	12822001	6411415	6410586	6331740	463542652	461934363	151.461	51.769	144	5169559	437790880	514225	851.361	717.835	0.997622	0.996918	0.995805	0.994644	0.993137	0.991529	0.97742
CH123	FFPE	SureSelect XT HS	151	151	587.578	3051849129	1527434346	1524414783	21136358	9574306	11562052	32153006	16076503	16076503	32150723	16075656	16075067	15388144	1280283226	1282350300	97.535	32.327	93	21182953	302147127	514225	587.578	569.212	0.995237	0.985777	0.971919	0.957542	0.943416	0.929918	0.858332
CH125	FFPE	SureSelect XT HS	151	151	875.867	2630365651	1318150634	1312215017	14479028	5665162	8813866	20509034	10254517	10254517	20508434	10254514	10253920	10047746	792771306	792065624	145.749	48.967	139	12626996	450392609	514225	875.867	636.217	0.996186	0.993176	0.987988	0.98284	0.97764	0.972135	0.942722
CH126	FFPE	SureSelect XT HS	151	151	655.37	2118924747	1060753018	1058171729	12115848	5231521	6884327	17046916	8523458	8523458	17046629	8523441	8523188	8351628	656718083	652994447	137.028	44.746	132	10655757	337007888	514225	655.37	451.905	0.996708	0.992754	0.98757	0.982605	0.976985	0.9699	0.934618
CH127	FFPE	SureSelect XT HS	151	151	768.483	2894898460	1449748073	1445150387	17351129	7449463	9901666	23836164	11918082	11918082	23835557	11918056	11917501	11627088	921785494	920144302	133.803	45.83	128	15098840	395173181	514225	768.483	530.635	0.99717	0.995146	0.992427	0.989376	0.985779	0.981494	0.957966
CH129	FFPE	SureSelect XT HS	151	151	746.1	2100748682	1051850337	1048898345	9585616	3973521	5612095	15097384	7548692	7548692	15097032	7548680	7548352	7500616	555484670	555692732	172.221	56.724	164	9512659	383663511	514225	746.1	706.56	0.996587	0.993621	0.989096	0.983641	0.977662	0.971777	0.93738
CH131	FFPE	SureSelect XT HS	151	151	890.098	5069820070	2537877205	2531942865	28771361	12501006	16270355	44126936	22063468	22063468	44125884	22063368	22062516	21713825	1738575980	1744647156	119.419	35.237	116	33056713	457710652	514225	890.098	690.599	0.995488	0.990508	0.984503	0.97722	0.970622	0.964074	0.928594
CH4	FFPE	SureSelect XT HS	151	151	397.857	2438786886	1220677392	1218109494	24163483	11361293	12802190	29563458	14781729	14781729	29562580	14781693	14780887	13702112	1131581346	1124980689	84.651	30.02	79	13367023	204587954	514225	397.857	436.533	0.994551	0.984771	0.969202	0.952832	0.936096	0.918893	0.824787
CH7	FFPE	SureSelect XT HS	151	151	605.498	3249459133	1627604342	1621854791	28636786	13061633	15575153	34820044	17410022	17410022	34818768	17409996	17408772	16384027	1356476864	1362695029	96.751	35.078	90	19796032	311362452	514225	605.498	695.731	0.995665	0.989351	0.979221	0.967965	0.955438	0.94208	0.871395
GT113	FFPE	SureSelect XT HS	151	151	258.729	7326026689	3671359801	3654666888	26534367	12254717	14279650	57314034	28657017	28657017	56791811	28388799	28403012	27660825	1955567832	1985397116	160.874	68.544	148	27046237	133044920	514225	258.729	107.98	0.997645	0.997196	0.996402	0.994823	0.993056	0.990664	0.963724
GT121	FFPE	SureSelect XT HS	151	151	2261.16	7461215549	3737270411	3723945138	21314695	9891684	11423011	54583010	27291505	27291505	54552375	27276505	27275870	26915558	1894486354	1891314114	166.767	57.207	158	31006161	1162742597	514225	2261.16	1706.36	0.997713	0.997622	0.997316	0.99696	0.996663	0.99633	0.994796
GT126	FFPE	SureSelect XT HS	151	151	307.096	8900759297	4459689676	4441069621	30855151	14342625	16512526	68427360	34213680	34213680	67985672	33993563	33992109	33299319	2346803042	2365740460	159.697	62.487	150	39501101	157916601	514225	307.096	106.346	0.997727	0.997342	0.996964	0.996161	0.995467	0.99402	0.981197
GT136	FFPE	SureSelect XT HS	151	151	2494.04	9918679133	4977494314	4941184819	33578272	15512830	18065442	75005100	37502550	37502550	74969323	37483673	37485650	36428828	2601008199	2613499894	158.079	56.416	149	31632193	1282497197	514225	2494.04	1514.61	0.997723	0.99754	0.997416	0.996908	0.996288	0.995885	0.993301
GT139	FFPE	SureSelect XT HS	151	151	991.832	7862897930	3935805920	3927092010	26755282	12195840	14559442	64775832	32387916	32387916	61657047	30744131	30912916	29431387	2339697645	2355120528	163.745	68.503	156	35588287	510024572	514225	991.832	388.925	0.997783	0.997682	0.997256	0.996918	0.996486	0.996185	0.994518
GT149	FFPE	SureSelect XT HS	151	151	1109.25	8303074347	4158506471	4144567876	27691977	13138562	14553415	65459438	32729719	32729719	65328972	32664634	32664338	32193977	2318820936	2306640708	143.164	49.098	136	34837090	570404549	514225	1109.25	462.482	0.997783	0.997565	0.997237	0.996634	0.996299	0.995969	0.993001
GT154	FFPE	SureSelect XT HS	151	151	2411.8	9376051216	4695543422	4680507794	32091673	14331767	17759906	70761592	35380796	35380796	70681789	35341428	35340361	34823408	2455426296	2473028846	163.612	63.411	154	26750243	1240210133	514225	2411.8	1156.76	0.997727	0.997591	0.997118	0.996774	0.99629	0.995854	0.993917
GT155	FFPE	SureSelect XT HS	151	151	2076.72	9444740715	4729707584	4715033131	30283559	14335915	15947644	73828380	36914190	36914190	73665769	36832647	36833122	36293730	2518560930	2525721503	149.792	56.542	140	23739599	1067899485	514225	2076.72	1546.71	0.997731	0.997375	0.996842	0.996278	0.995786	0.995276	0.99214
GT81	FFPE	SureSelect XT HS	151	151	2509.37	9766844555	4894401079	4872443476	34936438	15027996	19908442	70808854	35404427	35404427	70714277	35358282	35355995	34697889	2438722485	2426855887	183.311	71.411	171	27739950	1290379574	514225	2509.37	1194.3	0.997773	0.997657	0.997507	0.997067	0.996517	0.996264	0.994683
GT84	FFPE	SureSelect XT HS	151	151	964.87	8179504986	4099491867	4080013119	31060425	13361161	17699264	60169966	30084983	30084983	60007481	30004069	30003412	29437259	2014387530	2016694016	163.966	53.584	158	32756291	496160316	514225	964.87	432.393	0.997709	0.997019	0.9964	0.996045	0.995385	0.994465	0.98868
GT97	FFPE	SureSelect XT HS	151	151	2573.98	11129662547	5575617760	5554044787	35320417	15856017	19464400	82366330	41183165	41183165	82338467	41169266	41169201	40505836	2836055590	2853580328	168.107	62.914	157	40388562	1323603394	514225	2573.98	1536.94	0.997771	0.997484	0.997285	0.996972	0.996603	0.996439	0.995335
HB01	FFPE	SureSelect XT HS	151	151	585.999	1535462072	770140821	765321251	6762211	2285045	4477166	12147646	6073823	6073823	12143046	6071892	6071154	5994307	444601393	448011783	140.775	46.862	133	6505009	301335092	514225	585.999	386.302	0.997768	0.996844	0.995339	0.993876	0.992369	0.990069	0.97027
HB02	FFPE	SureSelect XT HS	151	151	369.087	2183331396	1094623487	1088707909	11608745	4164283	7444462	17342868	8671434	8671434	17171037	8586002	8585035	8457951	637199915	641695260	144.404	49.875	137	10090409	189793622	514225	369.087	173.296	0.997742	0.996661	0.995543	0.994308	0.992567	0.989843	0.960976
HB03	FFPE	SureSelect XT HS	151	151	416.758	2317992503	1162568717	1155423786	13062018	4588392	8473626	17478462	8739231	8739231	17460767	8730665	8730102	8642934	631885294	637344855	162.402	61.382	152	9957985	214307575	514225	416.758	198.401	0.997783	0.997408	0.996478	0.995358	0.99416	0.992519	0.973234
HB04	FFPE	SureSelect XT HS	151	151	811.97	1711897897	859071833	852826064	7291421	2418617	4872804	14123300	7061650	7061650	14112114	7057267	7054847	6950765	530083002	534801581	131.564	43.878	125	5831756	417535425	514225	811.97	596.401	0.997318	0.996041	0.994265	0.99226	0.989999	0.987257	0.965173
HB05	FFPE	SureSelect XT HS	151	151	561.367	1586372469	796447314	789925155	7790466	2820732	4969734	12599966	6299983	6299983	12590969	6295932	6295037	6222327	484035089	487906085	142.365	50.118	135	6039831	288668725	514225	561.367	380.856	0.997649	0.996663	0.995055	0.992425	0.988851	0.984378	0.946228
HB06	FFPE	SureSelect XT HS	151	151	520.826	2116255197	1060604846	1055650351	11417990	4189884	7228106	16288664	8144332	8144332	16285885	8143081	8142804	8074878	594909050	597088276	148.655	50.048	141	10736246	267821912	514225	520.826	281.773	0.997742	0.997474	0.996739	0.995774	0.994794	0.993668	0.981557
HB07	FFPE	SureSelect XT HS	151	151	536.441	2316225190	1161324542	1154900648	14471747	5348854	9122893	17514970	8757485	8757485	17500099	8750235	8749864	8665742	650466928	650166137	160.7	59.95	151	10712689	275851558	514225	536.441	280.254	0.99776	0.997417	0.99677	0.995969	0.994946	0.993865	0.983542
HB08	FFPE	SureSelect XT HS	151	151	562.648	2139153660	1072311737	1066841923	13184666	4964377	8220289	16963744	8481872	8481872	16952679	8476638	8476041	8355949	644927541	644321843	145.114	53.314	137	8803172	289327450	514225	562.648	387.921	0.997779	0.997451	0.996585	0.995449	0.993933	0.992272	0.973467
HB09	FFPE	SureSelect XT HS	151	151	334.606	2302897981	1153935466	1148962515	14438081	5759399	8678682	19881428	9940714	9940714	19831996	9916131	9915865	9698461	716011628	723407255	124.549	42.189	118	8790896	172062619	514225	334.606	199.097	0.997701	0.996546	0.994075	0.990745	0.986593	0.98088	0.925223
HB10	FFPE	SureSelect XT HS	151	151	374.233	1601977191	801667569	800309622	6762546	3028731	3733815	13054290	6527145	6527145	13051252	6525688	6525564	6456626	491112905	487309144	130.792	39.432	125	9446883	192440185	514225	374.233	260.603	0.997616	0.996233	0.993861	0.990969	0.987118	0.981298	0.927967
HB11	FFPE	SureSelect XT HS	151	151	805.373	2783795615	1394600167	1389195448	12877053	5175451	7701602	20946694	10473347	10473347	20941213	10470842	10470371	10364259	849820509	848268957	155.691	52.712	148	14199048	414143083	514225	805.373	738.741	0.997606	0.996725	0.995586	0.993709	0.99064	0.986722	0.954411
HB12	FFPE	SureSelect XT HS	126	126	795.922	1633706031	817405601	816300430	5379546	2448816	2930730	14808480	7404240	7404240	14745494	7372988	7372506	7281213	488911278	491834748	129.825	44.551	123	5582988	409283161	514225	795.922	690.83	0.99769	0.996673	0.995366	0.993213	0.990238	0.986696	0.96007
HB13	FFPE	SureSelect XT HS	151	151	622.684	2189421112	1096448149	1092972963	10656556	4373018	6283538	16797400	8398700	8398700	16793380	8397072	8396308	8277213	655746700	659344581	151.61	53.188	144	10725211	320199748	514225	622.684	536.212	0.997723	0.996651	0.995152	0.992616	0.989246	0.985242	0.951547
HB14	FFPE	SureSelect XT HS	151	151	540.454	1879127116	940982531	938144585	8724910	3512639	5212271	15080602	7540301	7540301	15067136	7533817	7533319	7465509	559506427	566010615	139.332	49.233	132	9619636	277915168	514225	540.454	322.779	0.997594	0.996552	0.995061	0.993524	0.991193	0.988431	0.965995
HB15	FFPE	SureSelect XT HS	151	151	443.018	1423809203	714090479	709718724	6517439	2545702	3971737	12207232	6103616	6103616	12168808	6084591	6084217	5993649	435399852	437345472	125.131	42.064	118	4148088	227811138	514225	443.018	270.002	0.997758	0.9969	0.995097	0.99311	0.989822	0.985751	0.952291
HB16	FFPE	SureSelect XT HS	151	151	570.922	1424495410	715295180	709200230	7062334	2320111	4742223	11885254	5942627	5942627	11870060	5935609	5934451	5835933	441372713	446135762	131.878	47.407	124	3837109	293582604	514225	570.922	402.206	0.997684	0.996721	0.99509	0.992882	0.989857	0.986636	0.957371
HB17	FFPE	SureSelect XT HS	151	151	660.972	1560642273	782772393	777869880	7028047	2444445	4583602	12808782	6404391	6404391	12795216	6398074	6397142	6334851	470354531	472072009	131.238	41.778	125	5858418	339888184	514225	660.972	503.673	0.99748	0.996671	0.995545	0.994201	0.992881	0.991237	0.975073
HB18	FFPE	SureSelect XT HS	151	151	451.048	1695538468	848776112	846762356	7898843	3403261	4495582	13024354	6512177	6512177	13024150	6512171	6511979	6457510	498635276	499381376	148.432	49.922	141	9029371	231940182	514225	451.048	289.882	0.997528	0.996223	0.994539	0.992182	0.988651	0.984223	0.949866
HB19	FFPE	SureSelect XT HS	151	151	480.025	1607402352	804768977	802633375	7598690	3307424	4291266	12095656	6047828	6047828	12093550	6046930	6046620	6001607	467287636	465250056	154.677	51.906	147	8124658	246840996	514225	480.025	330.448	0.997513	0.996243	0.993627	0.990703	0.986566	0.981677	0.940141
HB20	FFPE	SureSelect XT HS	151	151	417.102	1206648182	605312188	601335994	5796690	2061850	3734840	10358594	5179297	5179297	10323606	5161989	5161617	5078672	368960139	370826057	125.678	43.673	119	3209418	214484291	514225	417.102	226.619	0.997729	0.996449	0.994633	0.993063	0.990704	0.98719	0.957663
HB21	FFPE	SureSelect XT HS	151	151	429.745	1376305167	689028712	687276455	6593848	2840044	3753804	10215336	5107668	5107668	10214373	5107251	5107122	5063090	398249188	397692097	159.137	52.828	151	6767794	220985546	514225	429.745	338.608	0.99775	0.996597	0.994327	0.991027	0.986864	0.980456	0.930221
HB22	FFPE	SureSelect XT HS	151	151	411.264	1374658099	687883947	686774152	5709232	2507074	3202158	11088252	5544126	5544126	11069455	5534737	5534718	5497896	416680012	415898458	135.554	44.616	129	7688668	211482308	514225	411.264	288.938	0.997561	0.996066	0.994388	0.991383	0.987146	0.981411	0.932804
HB23	FFPE	SureSelect XT HS	151	151	1128.08	2025047960	1017032788	1008015172	10060029	3164798	6895231	14911452	7455726	7455726	14909063	7455179	7453884	7384006	565574893	567076877	167.04	59.664	158	5704055	580088390	514225	1128.08	700.29	0.997783	0.997517	0.996892	0.996564	0.996006	0.995237	0.990489
HB24	FFPE	SureSelect XT HS	151	151	675.425	1462259236	733512981	728746255	7657191	2736220	4920971	11015804	5507902	5507902	11012162	5506424	5505738	5465487	397554514	399006417	154.287	51.263	147	5182136	347320662	514225	675.425	409.153	0.997742	0.997235	0.996319	0.995243	0.994228	0.992811	0.983181
HB25	FFPE	SureSelect XT HS	151	151	483.099	1642853725	822660180	820193545	7548833	3145544	4403289	12085812	6042906	6042906	12083820	6042004	6041816	5995244	443519926	444414362	166.547	59.344	157	7605780	248421656	514225	483.099	351.987	0.997701	0.996393	0.995245	0.99389	0.992305	0.989512	0.959588
HB26	FFPE	SureSelect XT HS	151	151	598.296	1389993706	697408396	692585310	7175308	2498783	4676525	10974546	5487273	5487273	10972314	5486563	5485751	5435317	412169821	410800916	139.195	43.643	133	5243496	307658619	514225	598.296	357.242	0.997736	0.996608	0.995181	0.99416	0.992525	0.990008	0.97077
HB27	FFPE	SureSelect XT HS	151	151	526.141	1511646415	758552267	753094148	7237818	2485515	4752303	11633506	5816753	5816753	11628452	5814466	5813986	5740567	404485055	405034115	152.161	55.122	143	5994788	270554843	514225	526.141	259.123	0.997783	0.997151	0.99535	0.994547	0.993268	0.991739	0.976508
HB28	FFPE	SureSelect XT HS	151	151	401.495	1731433974	868700846	862733128	8639203	3050500	5588703	14144448	7072224	7072224	14141126	7070948	7070178	6972381	490818465	500807895	135.559	48.232	128	6025008	206458949	514225	401.495	284.065	0.997633	0.997089	0.995271	0.992989	0.99029	0.986123	0.948223
HB29	FFPE	SureSelect XT HS	151	151	636.892	1596368990	800498572	795870418	8002885	2945570	5057315	13355170	6677585	6677585	13350606	6675319	6675287	6533931	496885339	496181979	130.595	45.819	123	4509478	327505973	514225	636.892	431.297	0.997629	0.996607	0.995547	0.993872	0.991704	0.989363	0.969677
HB30	FFPE	SureSelect XT HS	151	151	500.175	1569040815	785637563	783403252	7476164	3183923	4292241	11567760	5783880	5783880	11566967	5783620	5783347	5744039	448770413	449229597	162.329	54.675	154	7628351	257202709	514225	500.175	368.314	0.997614	0.996554	0.994956	0.993131	0.990286	0.986665	0.953163
HB31	FFPE	SureSelect XT HS	151	151	489.615	1389768600	697246342	692522258	6622264	2355371	4266893	11952906	5976453	5976453	11938996	5969915	5969081	5875898	427400821	434701550	125.232	44.228	118	3534258	251772528	514225	489.615	313.169	0.997744	0.996933	0.995451	0.993571	0.991603	0.988919	0.959689
IT02	FFPE	SureSelect XT HS	151	151	584.865	2085660591	1044513579	1041147012	10094807	4203803	5891004	15153940	7576970	7576970	15153505	7576929	7576576	7510757	568870582	569469837	172.696	61.8	163	10267968	300752289	514225	584.865	386.523	0.997768	0.996922	0.995782	0.994679	0.99352	0.991875	0.975627
IT04	FFPE	SureSelect XT HS	151	151	394.899	1228288023	615095160	613192863	5743777	2431551	3312226	9056892	4528446	4528446	9056669	4528428	4528241	4494029	342388763	343734142	162.834	55.689	155	5847241	203066727	514225	394.899	277.433	0.997703	0.996406	0.994189	0.991198	0.986858	0.981784	0.933506
IT05	FFPE	SureSelect XT HS	151	151	427.325	1284927657	643397697	641529960	5929051	2507576	3421475	9443946	4721973	4721973	9443717	4721965	4721752	4681678	358724083	360036696	165.16	57.565	156	6051678	219741366	514225	427.325	301.595	0.997437	0.995938	0.993639	0.990588	0.985149	0.978321	0.931178
IT06	FFPE	SureSelect XT HS	151	151	394.772	1386597491	694376664	692220827	6359471	2696080	3663391	10180310	5090155	5090155	10180041	5090128	5089913	5046600	388560857	390004161	166.4	58.303	157	6967122	203001587	514225	394.772	279.078	0.997637	0.996706	0.995358	0.993308	0.990473	0.986	0.941953
IT07	FFPE	SureSelect XT HS	151	151	593.667	1542455690	774304717	768150973	8318660	2946249	5372411	12423876	6211938	6211938	12422549	6211776	6210773	6053859	462283700	465751637	139.266	48.486	132	4243194	305278204	514225	593.667	438.032	0.997577	0.996529	0.99501	0.993159	0.990638	0.987562	0.963298
IT08	FFPE	SureSelect XT HS	151	151	413.024	1683297354	842900354	840397000	8987426	3884143	5103283	13044558	6522279	6522279	13043887	6522088	6521799	6422454	486114733	492240317	152.284	57.322	143	7903991	212387230	514225	413.024	343.667	0.997548	0.994928	0.991436	0.987735	0.982941	0.976518	0.922882
IT09	FFPE	SureSelect XT HS	151	151	302.793	2310273808	1156316889	1153956919	12182848	5418195	6764653	26263848	13131924	13131924	26262971	13131902	13131069	12675414	976041506	1015487280	88.654	25.683	86	16035749	155703974	514225	302.793	188.331	0.994166	0.981428	0.967497	0.953464	0.939534	0.924967	0.848866
IT11	FFPE	SureSelect XT HS	151	151	219.38	2789739873	1397235001	1392504872	12014972	4910831	7104141	26326890	13163445	13163445	26326034	13163429	13162605	12913396	981036179	978064024	108.759	34.58	104	16427265	112810839	514225	219.38	121.344	0.996295	0.990634	0.982749	0.971975	0.959065	0.945215	0.846365
IT13	FFPE	SureSelect XT HS	151	151	731.803	2000261592	1002277391	997984201	10638272	4183102	6455170	14501908	7250954	7250954	14501421	7250925	7250496	7177594	582115909	582241495	175.032	62.845	165	8885158	376311434	514225	731.803	689.837	0.997591	0.997025	0.996293	0.994919	0.992824	0.989911	0.963172
IT17	FFPE	SureSelect XT HS	151	151	579.213	1712680317	859300310	853380007	7670748	2618950	5051798	13995844	6997922	6997922	13993999	6997449	6996550	6913301	508009441	513108817	134.247	46.335	126	5134515	297845641	514225	579.213	324.55	0.997773	0.997079	0.995745	0.994779	0.993804	0.992601	0.980129
IT18	FFPE	SureSelect XT HS	126	126	859.536	1559577420	780533555	779043865	4389652	2009428	2380224	13014922	6507461	6507461	13014139	6507247	6506892	6438185	398698478	398052871	163.517	58.188	154	5242607	441995011	514225	859.536	531.675	0.997614	0.99678	0.996019	0.995333	0.994343	0.993215	0.987142
IT20	FFPE	SureSelect XT HS	151	151	788.985	1800804777	905324036	895480741	9009608	2928739	6080869	13100750	6550375	6550375	13099502	6550336	6549166	6470747	470707422	470119238	180.674	70.331	169	4273357	405715876	514225	788.985	484.637	0.997694	0.997112	0.996673	0.995873	0.995078	0.994296	0.986127
IT21	FFPE	SureSelect XT HS	151	151	936.981	1857387815	932587699	924800116	9486982	3058582	6428400	13480700	6740350	6740350	13479009	6740130	6738879	6681994	490679183	493791051	170.996	58.897	161	5628947	481819297	514225	936.981	558.903	0.997754	0.997346	0.996642	0.995591	0.995057	0.994613	0.990436
IT22	FFPE	SureSelect XT HS	151	151	591.948	1327800668	666270906	661529762	6044983	1986026	4058957	10741618	5370809	5370809	10739787	5370201	5369586	5279486	396244202	397475559	138.148	50.259	129	4490758	304394572	514225	591.948	362.556	0.997701	0.996791	0.995002	0.993538	0.992085	0.990063	0.972078
IT23	FFPE	SureSelect XT HS	151	151	304.302	1898850860	954156804	944694056	9407194	3163030	6244164	13861230	6930615	6930615	13852259	6926755	6925504	6858655	517456596	517736056	173.324	63.189	163	9977899	156479822	514225	304.302	132.51	0.997769	0.996999	0.996258	0.995224	0.993791	0.991251	0.960869
IT24	FFPE	SureSelect XT HS	151	151	517.217	2133590470	1068179446	1065411024	8251210	3564735	4686475	17592086	8796043	8796043	17591590	8795986	8795604	8740316	685012967	683021968	128.892	39.954	123	12385392	265965703	514225	517.217	348.605	0.997095	0.994841	0.992044	0.988274	0.983686	0.978482	0.942757
IT25	FFPE	SureSelect XT HS	151	151	713.026	2084857649	1044162444	1040695205	11082509	4600235	6482274	15845404	7922702	7922702	15845026	7922669	7922357	7804875	642854556	643576306	155.388	54.246	148	10266560	366655903	514225	713.026	783.392	0.99704	0.99577	0.993923	0.991397	0.987653	0.983138	0.949423
IT26	FFPE	SureSelect XT HS	151	151	453.61	1507732708	754806875	752925833	6879523	2933157	3946366	11146494	5573247	5573247	11146258	5573227	5573031	5506598	392774256	394577392	166.57	61.22	156	6747983	233257647	514225	453.61	319.362	0.997303	0.995941	0.993299	0.990032	0.986094	0.981395	0.94417
IT27	FFPE	SureSelect XT HS	151	151	886.957	1772336618	888944225	883392393	7999798	2694450	5305348	13335124	6667562	6667562	13334442	6667556	6666886	6624047	477233471	476023200	152.679	49.19	145	5806015	456095397	514225	886.957	514.565	0.997717	0.997009	0.995702	0.994627	0.99375	0.992354	0.982117
IT30	FFPE	SureSelect XT HS	151	151	641.353	1777177422	891679638	885497784	8068754	2965257	5103497	13830534	6915267	6915267	13829602	6915120	6914482	6829225	494038726	494047818	146.405	50.218	138	6602888	329799840	514225	641.353	319.797	0.997769	0.997089	0.995755	0.994996	0.994055	0.992494	0.979867
IT32	FFPE	SureSelect XT HS	151	151	491.333	1423529113	712862232	710666881	6418836	2641064	3777772	10165366	5082683	5082683	10165118	5082674	5082444	5034661	366013772	366364870	182.75	66.494	172	6354138	252655496	514225	491.333	375.155	0.99734	0.996247	0.994127	0.992249	0.988999	0.984386	0.950391
IT33	FFPE	SureSelect XT HS	151	151	962.555	1695968781	852112443	843856338	8041187	2654189	5386998	12189710	6094855	6094855	12188640	6094846	6093794	6018621	428861876	430409205	173.789	60.641	162	4428370	494970070	514225	962.555	669.616	0.997698	0.997042	0.995938	0.995405	0.994683	0.993721	0.985539
IT35	FFPE	SureSelect XT HS	151	151	583.907	1986420063	994633963	991786100	8863332	3728600	5134732	14398900	7199450	7199450	14398579	7199434	7199145	7155820	520321214	520632473	171.804	60.561	162	9814169	300259398	514225	583.907	332.358	0.997336	0.995889	0.995092	0.993783	0.992326	0.990514	0.970873
IT38	FFPE	SureSelect XT HS	126	126	531.523	1239481295	620066988	619414307	3632851	1687531	1945320	11555246	5777623	5777623	11554619	5777482	5777137	5736345	353102115	356854828	119.227	38.834	113	4287879	273322643	514225	531.523	311.834	0.99762	0.995397	0.991836	0.98734	0.982739	0.97707	0.940246
IT39	FFPE	SureSelect XT HS	151	151	825.084	1673463903	841672732	831791171	8597016	2724512	5872504	11952170	5976085	5976085	11950662	5976070	5974592	5889414	429114599	430703491	190.365	73.391	177	3956390	424278926	514225	825.084	502.265	0.997766	0.997114	0.995875	0.994788	0.993198	0.991795	0.980299
K05	FFPE	SureSelect XT HS	151	151	619.538	1447741579	726600451	721141128	7407829	2471437	4936392	11148840	5574420	5574420	11148156	5574397	5573759	5466583	420868201	423540849	154.135	57.603	144	3728352	318582168	514225	619.538	431.914	0.9976	0.996797	0.995508	0.993592	0.990953	0.987692	0.958886
K06	FFPE	SureSelect XT HS	151	151	408.976	1432110736	718943102	713167634	7370838	2694924	4675914	11480204	5740102	5740102	11479106	5739964	5739142	5654731	433411013	439298428	140.74	50.349	133	4395045	210305816	514225	408.976	281.346	0.997552	0.996122	0.992713	0.986914	0.980365	0.972856	0.913056
K07	FFPE	SureSelect XT HS	151	151	423.65	1444775599	724907991	719867608	7781113	2811760	4969353	11786026	5893013	5893013	11785066	5892905	5892161	5806654	444821243	451342573	135.075	46.47	128	4229592	217851531	514225	423.65	284.516	0.997351	0.996445	0.993128	0.988429	0.98265	0.974733	0.917449
K08	FFPE	SureSelect XT HS	151	151	354.211	2950774087	1479205544	1471568543	14868799	6057990	8810809	25368400	12684200	12684200	25367495	12684192	12683303	12470508	939045932	948433854	124.23	41.918	117	10531303	182144070	514225	354.211	213.441	0.997705	0.996739	0.994306	0.99092	0.985938	0.979143	0.923325
K09	FFPE	SureSelect XT HS	151	151	1015.24	1841614645	924868277	916746368	9568720	2900760	6667960	13333824	6666912	6666912	13332761	6666893	6665868	6610848	510869370	511407403	175.324	62.789	165	5043363	522062234	514225	1015.24	671.026	0.997701	0.997427	0.996445	0.995588	0.994224	0.992616	0.9806
K10	FFPE	SureSelect XT HS	151	151	360.566	1254814139	629493336	625320803	5827958	2136380	3691578	10178672	5089336	5089336	10177999	5089290	5088709	5039315	396198808	394150123	134.086	43.426	128	5695823	185411919	514225	360.566	198.073	0.997489	0.996336	0.994483	0.991276	0.986722	0.980693	0.934562
K11	FFPE	SureSelect XT HS	151	151	541.799	2029964736	1019993728	1009971008	9942767	3077295	6865472	14933898	7466949	7466949	14932830	7466920	7465910	7298318	510908955	511119520	177.444	71.153	165	3146597	278606532	514225	541.799	354.228	0.997729	0.997069	0.995621	0.993398	0.990895	0.986907	0.95586
K12	FFPE	SureSelect XT HS	151	151	907.617	1869467124	939420689	930046435	10108986	3084529	7024457	13377022	6688511	6688511	13375730	6688499	6687231	6630115	501303254	502213380	184.603	68.056	173	5612105	466719311	514225	907.617	511.274	0.997783	0.997624	0.996776	0.996046	0.995029	0.993865	0.984351
K13	FFPE	SureSelect XT HS	151	151	587.932	1548105997	777615284	770490713	8331093	2598231	5732862	11523408	5761704	5761704	11522452	5761661	5760791	5701165	425056848	427381870	166.676	62.313	157	3965390	302329437	514225	587.932	333.223	0.997758	0.997316	0.996171	0.995092	0.994207	0.992791	0.974614
K14	FFPE	SureSelect XT HS	151	151	814.098	2094534861	1051688883	1042845978	10188722	3107414	7081308	15027698	7513849	7513849	15026676	7513832	7512844	7442756	547939515	548995499	179.561	63.923	170	7444305	418629399	514225	814.098	440.089	0.997698	0.997528	0.996542	0.995323	0.994617	0.993676	0.985448
KY01	FFPE	SureSelect XT HS	151	151	385.742	1613611494	809361442	804250052	9819373	3909516	5909857	14380784	7190392	7190392	14379875	7190201	7189674	7001752	527112395	533999693	119.497	41.807	112	5106199	198358430	514225	385.742	211.175	0.997421	0.996052	0.993532	0.989814	0.985096	0.979217	0.936357
KY02	FFPE	SureSelect XT HS	151	151	633.898	1734491487	870882035	863609452	10961869	4229136	6732733	14250620	7125310	7125310	14249697	7125183	7124514	6940270	514537909	521876075	136.09	49.331	128	4698387	325966338	514225	633.898	520.351	0.997616	0.996675	0.995846	0.99444	0.992632	0.990117	0.970408
KY03	FFPE	SureSelect XT HS	151	151	519.642	1289176037	647915227	641260810	7037804	2364381	4673423	10039622	5019811	5019811	10038724	5019736	5018988	4898412	356964575	360823983	152.036	57.501	142	2872407	267213061	514225	519.642	274.929	0.997752	0.997437	0.997056	0.996031	0.994808	0.993262	0.980287
KY05	FFPE	SureSelect XT HS	151	151	365.029	1696486649	851629511	844857138	11006915	4308464	6698451	13974292	6987146	6987146	13973618	6987065	6986553	6738013	525362804	527080204	137.658	51.598	130	7826947	187706948	514225	365.029	169.464	0.997661	0.996986	0.996138	0.995195	0.993707	0.991208	0.966441
KY06	FFPE	SureSelect XT HS	151	151	346.67	1612278609	809292919	802985690	8399180	3238904	5160276	12917966	6458983	6458983	12917182	6458944	6458238	6322140	485570401	487224849	139.749	47.84	133	8046840	178266250	514225	346.67	147.328	0.997663	0.996782	0.995685	0.994355	0.992099	0.988614	0.957661
KY08	FFPE	SureSelect XT HS	151	151	422.082	1151503602	578720715	572782887	7937298	3185779	4751519	9343650	4671825	4671825	9343057	4671801	4671256	4479129	346499520	347365581	138.658	47.871	131	4126466	217045211	514225	422.082	234.345	0.997707	0.996614	0.995166	0.993322	0.990757	0.987364	0.956179
KY09	FFPE	SureSelect XT HS	151	151	835.4	1755661854	883157423	872504431	9201013	2763352	6437661	12781612	6390806	6390806	12780128	6390737	6389391	6275725	463612681	465869921	182.012	71.517	170	4980786	429583708	514225	835.4	750.919	0.997668	0.99704	0.99671	0.996319	0.995418	0.99458	0.985045
KY10	FFPE	SureSelect XT HS	151	151	320.956	1281089460	644026002	637063458	7067404	2370272	4697132	9764262	4882131	4882131	9763435	4882042	4881393	4772303	333361718	332447090	161.215	63.413	150	2125637	165043413	514225	320.956	197.293	0.997773	0.996799	0.994086	0.991146	0.986617	0.980232	0.914226
KY11	FF	SureSelect XT HS	151	151	630.401	1612140417	812159291	799981126	9157476	2573107	6584369	11622964	5811482	5811482	11620896	5811453	5809443	5639408	411911541	415282982	196.36	84.65	180	2825218	324167884	514225	630.401	419.313	0.997676	0.996867	0.995986	0.9945	0.992966	0.99036	0.969922
KY13	FF	SureSelect XT HS	151	151	621.323	1530331656	769855876	760475780	8043485	2347770	5695715	11021010	5510505	5510505	11019589	5510494	5509095	5383408	388671825	391435582	189.151	75.629	176	3258633	319500046	514225	621.323	366.784	0.997701	0.996803	0.996116	0.99507	0.993129	0.990714	0.972942
KY14	FF	SureSelect XT HS	151	151	887.097	1719781450	865703547	854077903	9339463	2575241	6764222	12231590	6115795	6115795	12229715	6115787	6113928	5957358	455689789	455703641	198.778	79.039	186	4383248	456167620	514225	887.097	604.624	0.997779	0.996914	0.99649	0.995212	0.994215	0.993374	0.984559
KY15	FF	SureSelect XT HS	151	151	813.671	1793439579	902223747	891215832	9551566	2787517	6764049	12906050	6453025	6453025	12904368	6453014	6451354	6267655	472173620	472711091	188.041	73.271	176	3861895	418410104	514225	813.671	530.326	0.997439	0.996902	0.996266	0.99508	0.993865	0.992245	0.97998
KY16	FFPE	SureSelect XT HS	151	151	664.212	1675691371	843569256	832122115	8799593	2501762	6297831	12009874	6004937	6004937	12008118	6004912	6003206	5811190	421385899	422404375	193.316	77.527	180	3333141	341554420	514225	664.212	433.21	0.997637	0.996838	0.995858	0.994329	0.992988	0.991054	0.973062
KY17	FFPE	SureSelect XT HS	151	151	901.287	2151870547	1083318101	1068552446	11096572	3088593	8007979	15563022	7781511	7781511	15560577	7781495	7779082	7463229	547565153	551488318	189.354	77.642	176	4321792	463464183	514225	901.287	1020.27	0.99775	0.997132	0.996449	0.995208	0.993199	0.990687	0.968566
KY18	FFPE	SureSelect XT HS	151	151	777.572	2002289974	1007461827	994828147	10664591	3117993	7546598	14457294	7228647	7228647	14455294	7228581	7226713	7012562	520109762	520608764	189.315	76.58	176	3965209	399846927	514225	777.572	489.768	0.997445	0.996834	0.996346	0.995751	0.994306	0.992295	0.976897
KY19	FFPE	SureSelect XT HS	151	151	680.71	2239923595	1127641577	1112282018	12206443	3444165	8762278	16531930	8265965	8265965	16529433	8265918	8263515	7966797	577209166	582737073	179.682	74.697	166	3770880	350038318	514225	680.71	410.974	0.997694	0.996962	0.995803	0.994489	0.99346	0.992039	0.975662
KY20	FFPE	SureSelect XT HS	151	151	777.049	1721174887	865548915	855625972	9743737	2900103	6843634	12278278	6139139	6139139	12276695	6139033	6137662	6020571	438190681	441342139	196.677	79.671	183	3817190	399577902	514225	777.049	426.037	0.997783	0.997526	0.996562	0.995998	0.995397	0.994532	0.986296
KY21	FFPE	SureSelect XT HS	151	151	683.023	1891512851	952536130	938976721	10280729	2854887	7425842	13499156	6749578	6749578	13497000	6749537	6747463	6525555	475847181	478170805	203.051	85.109	189	4500941	351227524	514225	683.023	357.629	0.997676	0.996941	0.996527	0.995835	0.994965	0.993913	0.983898
KY22	FFPE	SureSelect XT HS	151	151	849.126	1769572678	890595373	878977305	10376798	2903363	7473435	12551676	6275838	6275838	12549801	6275781	6274020	6148826	454597193	455350125	198.273	78.532	185	4044242	436641852	514225	849.126	471.361	0.997754	0.997227	0.99689	0.996402	0.995617	0.994512	0.987
KY23	FF	SureSelect XT HS	151	151	1121.93	2093445471	1053836692	1039608779	11198663	2995029	8203634	14695884	7347942	7347942	14693441	7347923	7345518	7129456	536034135	538215757	208.364	82.04	195	5190226	576926078	514225	1121.93	734.518	0.997773	0.997524	0.996854	0.996575	0.996091	0.995549	0.991389
WU1	FFPE	SureSelect XT HS	151	151	532.798	1662298059	833945223	828352836	7788344	2644746	5143598	12865142	6432571	6432571	12864120	6432467	6431653	6383801	468897148	470720116	145.918	48.253	139	6780433	273977871	514225	532.798	278.112	0.997627	0.996636	0.995366	0.994322	0.992599	0.99052	0.96674
WU10	FFPE	SureSelect XT HS	151	151	719.98	1680222520	843602698	836619822	8412319	2692822	5719497	12546994	6273497	6273497	12545776	6273462	6272314	6183904	444727070	447491229	165.87	62.507	156	4569018	370231589	514225	719.98	601.423	0.997769	0.996984	0.995628	0.9946	0.993236	0.99185	0.978245
WU11	FFPE	SureSelect XT HS	151	151	348.542	1556449312	781536229	774913083	7602207	2716423	4885784	12009264	6004632	6004632	12006860	6003865	6002995	5907396	432533007	437347464	150.095	53.853	142	6542897	179229138	514225	348.542	149.248	0.997719	0.99711	0.995905	0.994605	0.992902	0.990057	0.966036
WU12	FFPE	SureSelect XT HS	151	151	318.025	1657909277	832593510	825315767	7862388	2737795	5124593	12493878	6246939	6246939	12492224	6246468	6245756	6176404	446622974	449732114	159.215	57.387	151	7966449	163536322	514225	318.025	136.859	0.997744	0.996741	0.995319	0.993833	0.991924	0.989697	0.964276
WU13	FFPE	SureSelect XT HS	151	151	879.032	2010981023	1009020374	1001960649	9827965	3127115	6700850	14492070	7246035	7246035	14491351	7246024	7245327	7189056	529422937	528422225	177.215	63.398	167	6709841	452020383	514225	879.032	445.536	0.997783	0.9972	0.996362	0.995611	0.995142	0.994516	0.989075
WU14	FFPE	SureSelect XT HS	151	151	239.114	1774831877	892079864	882752013	8956529	2913313	6043216	12878274	6439137	6439137	12875206	6438243	6436963	6358554	462954603	464719169	177.07	66.74	164	8911628	122958522	514225	239.114	102.379	0.997783	0.997375	0.996546	0.995027	0.993715	0.991123	0.954314
WU15	FFPE	SureSelect XT HS	151	151	964.201	1938367901	973076284	965291617	9443804	2941617	6502187	14091312	7045656	7045656	14090396	7045622	7044774	6991321	511226192	511923445	172.834	62.322	163	6096807	495816176	514225	964.201	563.407	0.997771	0.997328	0.996433	0.9958	0.995416	0.994866	0.990444
WU16	FFPE	SureSelect XT HS	151	151	691.718	1839665575	923252550	916413025	8652814	2749185	5903629	13526120	6763060	6763060	13525410	6763004	6762406	6716402	473359072	475037007	168.299	60.984	159	6941258	355698508	514225	691.718	485.922	0.997734	0.99675	0.99516	0.99333	0.991617	0.989378	0.97482
WU17	FFPE	SureSelect XT HS	151	151	562.836	1778895624	892539129	886356495	8539219	2906394	5632825	14015102	7007551	7007551	14013309	7007162	7006147	6939409	496695614	503184543	143.305	49.7	136	5585617	289424151	514225	562.836	364.139	0.997758	0.996984	0.995547	0.994452	0.992566	0.990172	0.969951
WU18	FFPE	SureSelect XT HS	151	151	946.743	1573609133	789786539	783822594	7227845	2226105	5001740	11411940	5705970	5705970	11411269	5705957	5705312	5660891	410860461	411785018	172.917	61.231	163	3957945	486838703	514225	946.743	650.436	0.997746	0.996959	0.995926	0.994938	0.993973	0.993186	0.985036
WU19	FFPE	SureSelect XT HS	151	151	342.287	1741295926	873915942	867379984	7965330	2812183	5153147	13441684	6720842	6720842	13439271	6720073	6719198	6657268	480050692	478500214	149.591	52.407	142	8068899	176012384	514225	342.287	206.163	0.997396	0.996591	0.994687	0.991819	0.988614	0.984855	0.951078
WU2	FFPE	SureSelect XT HS	151	151	356.751	1777417255	892154762	885262493	8238270	2846846	5391424	13244374	6622187	6622187	13243093	6621921	6621172	6555658	470020813	471444914	154.491	49.342	148	8359435	183450144	514225	356.751	158.248	0.997783	0.99717	0.996004	0.994668	0.993248	0.990662	0.970812
WU20	FFPE	SureSelect XT HS	151	151	331.088	2817617504	1411855195	1405762309	12339689	4801493	7538196	24332084	12166042	12166042	24330697	12165799	12164898	12060552	943961166	947426861	120.796	36.701	116	18709784	170253620	514225	331.088	199.235	0.997347	0.995138	0.989149	0.979849	0.969006	0.956766	0.883294
WU21	FFPE	SureSelect XT HS	151	151	750.338	1781009775	894304339	886705436	8855465	2770801	6084664	12896630	6448315	6448315	12895464	6448293	6447171	6390320	460418947	460423252	174.063	61.479	164	6438495	385842595	514225	750.338	427.355	0.997766	0.997073	0.996068	0.99543	0.994745	0.993791	0.985701
WU4	FFPE	SureSelect XT HS	151	151	652.988	1465827684	736340014	729487670	7591540	2315411	5276129	10747554	5373777	5373777	10746649	5373728	5372921	5316814	386504360	389107669	170.821	62.858	160	3953043	335782706	514225	652.988	352.503	0.997672	0.996455	0.995008	0.993236	0.991683	0.989619	0.976442
WU5	FFPE	SureSelect XT HS	151	151	661.693	1505568100	755151208	750416892	6742574	2285968	4456606	11803888	5901944	5901944	11803086	5901797	5901289	5846697	421473015	426423276	143.41	48.617	136	3797046	340259126	514225	661.693	531.62	0.997766	0.996307	0.994878	0.993355	0.990901	0.987766	0.963481
WU6	FFPE	SureSelect XT HS	151	151	1061.38	2043060925	1025769152	1017291773	9872064	3007083	6864981	14698056	7349028	7349028	14697109	7349014	7348095	7283270	522753629	522865159	176.454	62.546	166	5818242	545788913	514225	1061.38	747.623	0.997748	0.996626	0.995317	0.994454	0.993073	0.991039	0.981963
WU7	FFPE	SureSelect XT HS	151	151	864.977	1765558284	887592697	877965587	9451907	2828678	6623229	12804370	6402185	6402185	12802542	6402079	6400463	6311856	448349408	451526425	180.947	72.374	167	4819221	444792889	514225	864.977	809.194	0.997698	0.99706	0.995971	0.995288	0.994335	0.993382	0.98515
WU8	FFPE	SureSelect XT HS	151	151	918.382	1767452744	887518255	879934489	8934458	2836952	6097506	12748696	6374348	6374348	12747502	6374306	6373196	6324602	465367939	467387124	176.562	62.414	167	4766618	472255105	514225	918.382	518.161	0.997783	0.997266	0.99629	0.9955	0.994915	0.994092	0.987745
WU9	FFPE	SureSelect XT HS	151	151	696.081	1816529086	911417830	905111256	8742886	2915602	5827284	13731420	6865710	6865710	13730415	6865647	6864768	6800476	509347920	507659484	156.442	55.179	148	6963158	357942172	514225	696.081	336.249	0.997783	0.997112	0.996181	0.995502	0.994619	0.993771	0.985967

## Sheet: Table S2.5
ID	chromosome	start	end	Ref	Alt	Gene.refGene	mean_CN	allelic_ratio	CNV	ExonicFunc.refGene_2	AAChange.refGene	cytoBand	depth	variantNum	A_C_G_T	misRate	strandRatio	10%_posterior_quantile	posterior_mean	90%_posterior_quantile	readPairNum	variantPairNum	otherPairNum	10%_posterior_quantile(realignment)	posterior_mean(realignment)	90%_posterior_quantile(realignment)	P-value(EBCall)	InterVar_automated	MCAP13	REVEL	Eigen	cosmic92_ HemDisease	cosmic92_ HemNum	cosmic92_ FATHMM	cosmic92_ PMID	seq_type	is.driver	tumor_purity _ALL_FIT	allele_ratio_ mut_wt	SIFT_score	SIFT_pred	Polyphen2_HDIV_score	Polyphen2_HDIV_pred	Polyphen2_HVAR_score	Polyphen2_HVAR_pred
AT5	20	52198922	52198922	T	G	ZNF217	1.80222	0.67859152214969098	normal	Missense_Mutation	ZNF217:NM_006526:exon1:c.A444C:p.R148S	20q13.2	357	59	0,0,59,298	0.165	0.525	0.14199999999999999	0.16700000000000001	0.193	304	59	0	0.14000000000000001	0.16400000000000001	0.19	60	Uncertain significance	0.076406	0.144	-0.0059	diffuse_large_B_cell_lymphoma:2	2	0.90122	24531327	TP	yes	0.38	0.868421	0	D	0.734	P	0.183	B
BP22	20	52193052	52193052	T	C	ZNF217	1.94569	0.67155744468377898	normal	Missense_Mutation	ZNF217:NM_006526:exon3:c.A2251G:p.S751G	20q13.2	223	43	0,43,0,180	0.193	0.605	0.16200000000000001	0.19600000000000001	0.23	180	49	0	0.182	0.216	0.252	60	Uncertain significance	0.007373	0.042	-0.7328	-	-	-	-	TP	yes	0.68	0.567647	0.21	T	0.003	B	0.003	B
BP22	20	52193099	52193099	T	A	ZNF217	1.94569	0.67155744468377898	normal	Missense_Mutation	ZNF217:NM_006526:exon3:c.A2204T:p.Y735F	20q13.2	128	21	21,0,0,107	0.164	0.524	0.128	0.16900000000000001	0.21199999999999999	105	27	0	0.16500000000000001	0.20899999999999999	0.255	60	Uncertain significance	0.011259	0.09	-0.1716	-	-	-	-	TP	yes	0.68	0.482353	0.08	T	0.666	P	0.212	B
BP22	20	52193105	52193105	T	C	ZNF217	1.94569	0.67155744468377898	normal	Missense_Mutation	ZNF217:NM_006526:exon3:c.A2198G:p.H733R	20q13.2	105	16	0,16,0,89	0.152	0.625	0.115	0.159	0.20499999999999999	89	22	0	0.156	0.20399999999999999	0.253	60	Uncertain significance	0.16505	0.508	0.7459	-	-	-	-	TP	yes	0.68	0.447059	0.01	D	1	D	0.997	D
BP37	20	52193820	52193820	C	T	ZNF217	2.08926	0.887025419917567	normal	Splice_Site	NM_006526:exon3:c.1484-1G>A	20q13.2	594	144	1,449,0,144	0.242	0.382	0.221	0.24399999999999999	0.26600000000000001	451	145	1	0.222	0.24399999999999999	0.26700000000000002	60	-	-	-	11624	-	-	-	-	TP	yes	0.41	1.18049	.	.	.	.	.	.
BP37	20	52198186	52198186	A	G	ZNF217	2.08926	0.887025419917567	normal	Missense_Mutation	ZNF217:NM_006526:exon1:c.T1180C:p.S394P	20q13.2	1312	332	980,0,332,0	0.253	0.636	0.23799999999999999	0.253	0.26900000000000002	988	337	2	0.23899999999999999	0.255	0.27	60	Uncertain significance	0.065809	0.403	0.7656	-	-	-	-	TP	yes	0.41	1.23415	0.03	D	1	D	1	D
BP37	20	52198931	52198931	G	A	ZNF217	2.08926	0.887025419917567	normal	Silent	ZNF217:NM_006526:exon1:c.C435T:p.I145I	20q13.2	1464	407	407,2,1055,0	0.278	0.634	0.26400000000000001	0.27900000000000003	0.29399999999999998	1059	417	2	0.26800000000000002	0.28299999999999997	0.29799999999999999	60	Likely benign	-	-	0.7973	-	-	-	-	TP	yes	0.41	1.3561	NA	NA	NA	NA	NA	NA
BP44	20	52198832	52198832	A	C	ZNF217	1.81211	0.89988716132264601	normal	Missense_Mutation	ZNF217:NM_006526:exon1:c.T534G:p.H178Q	20q13.2	457	141	316,141,0,0	0.309	0.496	0.28199999999999997	0.309	0.33700000000000002	317	143	0	0.28399999999999997	0.312	0.33900000000000002	60	Uncertain significance	0.472923	0.673	-0.2094	-	-	-	-	TP	yes	0.58	1.06552	0	D	1	D	1	D
BP61	20	52194877	52194877	A	C	ZNF217	2.10247	0.96519880644873302	normal	Missense_Mutation	ZNF217:NM_006526:exon2:c.T1479G:p.H493Q	20q13.2	386	59	327,59,0,0	0.153	0.746	0.13200000000000001	0.155	0.17899999999999999	328	60	0	0.13300000000000001	0.156	0.18	60	Uncertain significance	0.1293	0.689	0.2492	-	-	-	-	TP	yes	0.56	0.546429	0	D	1	D	0.999	D
BP61	20	52198846	52198846	G	T	ZNF217	2.10247	0.96519880644873302	normal	Missense_Mutation	ZNF217:NM_006526:exon1:c.C520A:p.H174N	20q13.2	1965	507	0,0,1458,507	0.258	0.584	0.246	0.25800000000000001	0.27100000000000002	1467	515	2	0.248	0.26	0.27300000000000002	60	Uncertain significance	0.748707	0.883	10367	-	-	-	-	TP	yes	0.56	0.921429	0	D	1	D	0.999	D
CH107	20	52198384	52198384	T	C	ZNF217	2.50219	0.93714501210686096	normal	Missense_Mutation	ZNF217:NM_006526:exon1:c.A982G:p.S328G	20q13.2	584	257	0,257,0,327	0.44	0.619	0.41399999999999998	0.44	0.46700000000000003	332	259	0	0.41199999999999998	0.438	0.46500000000000002	60	Uncertain significance	0.008004	0.043	-0.8465	-	-	-	-	TP	yes	0.65	1.35385	0.04	D	0	B	0.001	B
CH110	20	52193426	52193426	A	T	ZNF217	1.80707	0.98921656274115899	normal	Nonsense_Mutation	ZNF217:NM_006526:exon3:c.T1877A:p.L626X	20q13.2	703	194	509,0,0,194	0.276	0.701	0.255	0.27700000000000002	0.29799999999999999	485	197	1	0.26700000000000002	0.28899999999999998	0.312	60	Likely pathogenic	-	-	-0.2764	-	-	-	-	TP	yes	0.54	1.02222	1	T	.	.	.	.
CH110	20	52198188	52198188	T	C	ZNF217	1.80707	0.98921656274115899	normal	Missense_Mutation	ZNF217:NM_006526:exon1:c.A1178G:p.H393R	20q13.2	1160	242	1,242,0,917	0.209	0.607	0.19400000000000001	0.20899999999999999	0.22500000000000001	916	238	5	0.192	0.20699999999999999	0.222	60	Uncertain significance	0.288818	0.757	0.8518	-	-	-	-	TP	yes	0.54	0.774074	0	D	1	D	1	D
CH110	20	52198210	52198210	T	G	ZNF217	1.80707	0.98921656274115899	normal	Missense_Mutation	ZNF217:NM_006526:exon1:c.A1156C:p.T386P	20q13.2	1157	253	2,1,253,901	0.219	0.636	0.20399999999999999	0.22	0.23499999999999999	898	250	6	0.20300000000000001	0.218	0.23400000000000001	60	Uncertain significance	0.10028	0.534	0.8267	-	-	-	-	TP	yes	0.54	0.811111	0.07	T	1	D	1	D
CH116	20	52193772	52193772	T	C	ZNF217	2.13104	0.91776952774537901	normal	Missense_Mutation	ZNF217:NM_006526:exon3:c.A1531G:p.K511E	20q13.2	168	55	0,55,0,113	0.327	0.527	0.28399999999999997	0.32900000000000001	0.376	106	49	1	0.27100000000000002	0.318	0.36699999999999999	60	Uncertain significance	0.037208	0.335	0.735	-	-	-	-	TP	yes	0.71	0.921127	0.01	D	1	D	0.996	D
CH116	20	52198829	52198829	A	C	ZNF217	2.13104	0.91776952774537901	normal	Missense_Mutation	ZNF217:NM_006526:exon1:c.T537G:p.N179K	20q13.2	302	75	227,75,0,0	0.248	0.547	0.219	0.25	0.28199999999999997	222	77	0	0.22700000000000001	0.25900000000000001	0.29199999999999998	60	Uncertain significance	0.008163	0.051	-16491	-	-	-	-	TP	yes	0.71	0.698592	0.01	D	0.501	P	0.058	B
CH116	20	52198846	52198846	G	T	ZNF217	2.13104	0.91776952774537901	normal	Missense_Mutation	ZNF217:NM_006526:exon1:c.C520A:p.H174N	20q13.2	241	61	0,0,180,61	0.253	0.639	0.22	0.255	0.29099999999999998	178	64	1	0.23100000000000001	0.26600000000000001	0.30299999999999999	60	Uncertain significance	0.748707	0.883	10367	-	-	-	-	TP	yes	0.71	0.712676	0	D	1	D	0.999	D
CH116	20	52198910	52198910	A	C	ZNF217	2.13104	0.91776952774537901	normal	Missense_Mutation	ZNF217:NM_006526:exon1:c.T456G:p.D152E	20q13.2	185	58	127,58,0,0	0.314	0.586	0.27200000000000002	0.316	0.35899999999999999	123	62	1	0.29299999999999998	0.33700000000000002	0.38200000000000001	60	Uncertain significance	0.024255	0.231	-0.0061	-	-	-	-	TP	yes	0.71	0.884507	0.04	D	1	D	0.998	D
CH116	20	52198924	52198924	T	C	ZNF217	2.13104	0.91776952774537901	normal	Missense_Mutation	ZNF217:NM_006526:exon1:c.A442G:p.R148G	20q13.2	166	49	0,49,0,117	0.295	0.592	0.253	0.29799999999999999	0.34300000000000003	114	50	0	0.26200000000000001	0.307	0.35399999999999998	60	Uncertain significance	0.043653	0.218	0.3527	-	-	-	-	TP	yes	0.71	0.830986	0.03	D	0.734	P	0.325	B
CH117	20	52198401	52198402	GT	-	ZNF217	2.74312	0.81607783730614702	amp	Frame_Shift_Del	ZNF217:NM_006526:exon1:c.964_965del:p.T322fs	20q13.2	963	287	---	0.298	0.495	0.28000000000000003	0.29799999999999999	0.317	337	171	8	0.311	0.33700000000000002	0.36399999999999999	60	-	-	-	-	-	-	-	-	TP	yes	0.44	1.35455	NA	NA	NA	NA	NA	NA
CH129	20	52198732	52198732	A	G	ZNF217	1.80614	0.96040915806774096	normal	Missense_Mutation	ZNF217:NM_006526:exon1:c.T634C:p.S212P	20q13.2	733	114	619,0,114,0	0.156	0.737	0.14000000000000001	0.156	0.17399999999999999	625	117	0	0.14199999999999999	0.159	0.17599999999999999	60	Uncertain significance	0.003329	0.044	-1444	-	-	-	-	TP	yes	0.35	0.891429	0.21	T	0.002	B	0.004	B
CH129	20	52198794	52198794	C	A	ZNF217	1.80614	0.96040915806774096	normal	Missense_Mutation	ZNF217:NM_006526:exon1:c.G572T:p.G191V	20q13.2	712	116	116,596,0,0	0.163	0.724	0.14599999999999999	0.16400000000000001	0.182	599	117	1	0.14699999999999999	0.16400000000000001	0.182	60	Uncertain significance	0.021864	0.211	0.4775	-	-	-	-	TP	yes	0.35	0.931429	0.09	T	0.989	D	0.845	P
CH129	20	52198851	52198851	T	C	ZNF217	1.80614	0.96040915806774096	normal	Missense_Mutation	ZNF217:NM_006526:exon1:c.A515G:p.K172R	20q13.2	597	111	0,111,1,485	0.186	0.667	0.16700000000000001	0.187	0.20799999999999999	487	111	1	0.16700000000000001	0.187	0.20699999999999999	60	Uncertain significance	0.021281	0.398	0.4459	-	-	-	-	TP	yes	0.35	1.06286	0.26	T	1	D	0.999	D
CH4	20	52198236	52198236	C	T	ZNF217	2.09016	0.88017553189527697	normal	Missense_Mutation	ZNF217:NM_006526:exon1:c.G1130A:p.C377Y	20q13.2	390	44	0,346,0,44	0.113	0.432	9.5000000000000001E-2	0.115	0.13600000000000001	315	38	2	8.8999999999999996E-2	0.11	0.13200000000000001	60	Uncertain significance	0.223603	0.618	0.7263	diffuse_large_B_cell_lymphoma:2	2	0.98383	NA	TP	yes	0.34	0.664706	0	D	1	D	1	D
CH7	20	52198483	52198483	T	G	ZNF217	1.60362	0.89059640596874901	normal	Missense_Mutation	ZNF217:NM_006526:exon1:c.A883C:p.T295P	20q13.2	398	13	0,0,13,385	0.033	1	2.4E-2	3.5000000000000003E-2	4.7E-2	284	2	1	4.0000000000000001E-3	0.01	1.7999999999999999E-2	4.327	Uncertain significance	0.084777	0.382	0.7756	diffuse_large_B_cell_lymphoma:2	2	0.97528	NA	TP	yes	0.52	0.126923	0.09	T	1	D	0.998	D
GT136	20	52193811	52193811	-	T	ZNF217	1.86125	0.90606295788839797	normal	Frame_Shift_Ins	ZNF217:NM_006526:exon3:c.1491dupA:p.P498fs	20q13.2	2200	921	---	0.419	0.428	0.40500000000000003	0.41899999999999998	0.432	635	603	147	0.46899999999999997	0.48699999999999999	0.505	60	-	-	-	-	-	-	-	-	TP	yes	0.81	1.03457	NA	NA	NA	NA	NA	NA
GT155	20	52197998	52197998	A	C	ZNF217	1.9808	0.92097477724142096	normal	Splice_Site	NM_006526:exon1:c.1366+2T>G	20q13.2	1578	386	1192,386,0,0	0.245	0.697	0.23100000000000001	0.245	0.25900000000000001	1204	391	0	0.23200000000000001	0.245	0.25900000000000001	60	-	-	-	44228	-	-	-	-	TP	yes	0.47	1.04255	.	.	.	.	.	.
GT155	20	52198978	52198978	A	G	ZNF217	1.9808	0.92097477724142096	normal	Missense_Mutation	ZNF217:NM_006526:exon1:c.T388C:p.C130R	20q13.2	2415	563	1851,0,563,1	0.233	0.679	0.222	0.23300000000000001	0.245	1869	564	6	0.221	0.23200000000000001	0.24299999999999999	60	Uncertain significance	0.599809	0.942	0.9025	-	-	-	-	TP	yes	0.47	0.991489	0	D	1	D	1	D
HB19	20	52193225	52193225	G	-	ZNF217	1.89686	0.91474833618164397	normal	Frame_Shift_Del	ZNF217:NM_006526:exon3:c.2078delC:p.A693fs	20q13.2	525	77	---	0.147	0.481	0.128	0.14799999999999999	0.16800000000000001	261	50	0	0.13700000000000001	0.16300000000000001	0.19	60	-	-	-	-	-	-	-	-	TP	yes	0.32	0.91875	NA	NA	NA	NA	NA	NA
HB23	20	52198036	52198036	C	A	ZNF217	2.19318	0.85037578014230997	amp	Nonsense_Mutation	ZNF217:NM_006526:exon1:c.G1330T:p.G444X	20q13.2	1901	417	417,1482,0,2	0.219	0.724	0.20799999999999999	0.22	0.23200000000000001	1483	425	3	0.21099999999999999	0.223	0.23499999999999999	60	Uncertain significance	-	-	0.7053	-	-	-	-	TP	yes	0.25	1.752	0.01	D	.	.	.	.
HB24	20	52198350	52198350	C	-	ZNF217	2.2131	0.87782842587236198	amp	Frame_Shift_Del	ZNF217:NM_006526:exon1:c.1016delG:p.G339fs	20q13.2	1291	355	---	0.275	0.515	0.25900000000000001	0.27500000000000002	0.29099999999999998	497	220	20	0.28499999999999998	0.307	0.33	60	-	-	-	-	-	-	-	-	TP	yes	0.5	1.1	NA	NA	NA	NA	NA	NA
HB26	20	52198971	52198971	A	C	ZNF217	1.95209	0.87140401872351003	normal	Missense_Mutation	ZNF217:NM_006526:exon1:c.T395G:p.V132G	20q13.2	578	107	470,107,0,1	0.185	0.607	0.16600000000000001	0.187	0.20699999999999999	468	111	2	0.17199999999999999	0.193	0.214	60	Uncertain significance	0.06733	0.48	0.4231	-	-	-	-	TP	yes	0.35	1.05714	0.06	T	1	D	1	D
HB28	20	52198834	52198834	G	A	ZNF217	1.91982	0.93958165255341197	normal	Missense_Mutation	ZNF217:NM_006526:exon1:c.C532T:p.H178Y	20q13.2	309	107	107,0,202,0	0.346	0.542	0.313	0.34699999999999998	0.38200000000000001	204	101	0	0.29799999999999999	0.33200000000000002	0.36699999999999999	60	Uncertain significance	0.402605	0.764	0.834	-	-	-	-	TP	yes	0.68	1.01765	0	D	1	D	0.999	D
HB28	20	52198906	52198906	A	G	ZNF217	1.91982	0.93958165255341197	normal	Missense_Mutation	ZNF217:NM_006526:exon1:c.T460C:p.F154L	20q13.2	317	18	299,0,18,0	0.057	0.556	4.2999999999999997E-2	0.06	7.6999999999999999E-2	304	18	0	4.2999999999999997E-2	5.8999999999999997E-2	7.5999999999999998E-2	60	Uncertain significance	0.026054	0.452	0.6097	-	-	-	-	TP	yes	0.68	0.167647	0.14	T	1	D	0.996	D
IT04	20	52198204	52198217	GGTAGGTTCTGAAA	-	ZNF217	2.13945	0.93622951022654	normal	Frame_Shift_Del	ZNF217:NM_006526:exon1:c.1149_1162del:p.A383fs	20q13.2	955	224	---	0.235	0.464	0.218	0.23499999999999999	0.253	414	187	9	0.28799999999999998	0.312	0.33600000000000002	60	-	-	-	-	-	-	-	-	TP	yes	0.72	0.652778	NA	NA	NA	NA	NA	NA
IT04	20	52198256	52198256	G	C	ZNF217	2.13945	0.93622951022654	normal	Missense_Mutation	ZNF217:NM_006526:exon1:c.C1110G:p.S370R	20q13.2	544	189	0,189,355,0	0.347	0.593	0.32200000000000001	0.34799999999999998	0.374	352	190	0	0.32500000000000001	0.35099999999999998	0.377	60	Uncertain significance	0.011512	0.034	-0.531	-	-	-	-	TP	yes	0.72	0.963889	0.01	D	0.022	B	0.005	B
IT04	20	52198462	52198462	C	G	ZNF217	2.13945	0.93622951022654	normal	Missense_Mutation	ZNF217:NM_006526:exon1:c.G904C:p.A302P	20q13.2	353	113	1,239,113,0	0.32	0.566	0.28999999999999998	0.32200000000000001	0.35399999999999998	243	107	1	0.27600000000000002	0.307	0.33900000000000002	60	Uncertain significance	0.09297	0.391	0.7752	-	-	-	-	TP	yes	0.72	0.888889	0.22	T	1	D	0.999	D
IT18	20	52198202	52198211	GTGGTAGGTT	-	ZNF217	1.81426	0.92588034250067397	normal	Frame_Shift_Del	ZNF217:NM_006526:exon1:c.1155_1164del:p.R385fs	20q13.2	1537	330	---	0.215	0.461	0.20200000000000001	0.215	0.22900000000000001	767	245	0	0.22500000000000001	0.24299999999999999	0.26	60	-	-	-	-	-	-	-	-	TP	yes	0.65	0.661538	NA	NA	NA	NA	NA	NA
IT18	20	52198219	52198219	C	G	ZNF217	1.81426	0.92588034250067397	normal	Missense_Mutation	ZNF217:NM_006526:exon1:c.G1147C:p.A383P	20q13.2	972	266	0,705,266,1	0.274	0.571	0.25600000000000001	0.27400000000000002	0.29299999999999998	708	266	2	0.255	0.27400000000000002	0.29199999999999998	60	Uncertain significance	0.030716	0.12	0.3688	-	-	-	-	TP	yes	0.65	0.843077	0.01	D	0.996	D	0.948	D
IT22	20	52193724	52193724	T	C	ZNF217	2.13777	0.72974112133479296	amp	Missense_Mutation	ZNF217:NM_006526:exon3:c.A1579G:p.T527A	20q13.2	582	148	0,148,0,434	0.254	0.534	0.23200000000000001	0.255	0.27800000000000002	443	148	2	0.22900000000000001	0.251	0.27400000000000002	60	Uncertain significance	0.002143	0.07	-19389	-	-	-	-	TP	yes	0.29	1.75172	0.52	T	0	B	0	B
IT22	20	52193792	52193792	-	AA	ZNF217	2.13777	0.72974112133479296	amp	Frame_Shift_Ins	ZNF217:NM_006526:exon3:c.1510_1511insTT:p.C504fs	20q13.2	726	143	---	0.197	0.448	0.17899999999999999	0.19800000000000001	0.217	292	95	20	0.219	0.247	0.27500000000000002	60	-	-	-	-	-	-	-	-	TP	yes	0.29	1.35862	NA	NA	NA	NA	NA	NA
IT22	20	52193797	52193797	T	A	ZNF217	2.13777	0.72974112133479296	amp	Missense_Mutation	ZNF217:NM_006526:exon3:c.A1506T:p.E502D	20q13.2	370	79	79,0,0,291	0.214	0.494	0.188	0.215	0.24299999999999999	292	80	1	0.19	0.217	0.24399999999999999	60	Uncertain significance	0.026844	0.106	0.4593	-	-	-	-	TP	yes	0.29	1.47586	0.08	T	0.999	D	0.993	D
IT30	20	52198312	52198313	TG	-	ZNF217	2.05607	0.91049867373776805	normal	Frame_Shift_Del	ZNF217:NM_006526:exon1:c.1053_1054del:p.C351fs	20q13.2	1268	241	---	0.19	0.515	0.17699999999999999	0.191	0.20499999999999999	544	135	1	0.18	0.2	0.22	60	-	-	-	-	-	-	-	-	TP	yes	0.43	0.883721	NA	NA	NA	NA	NA	NA
IT32	20	52198832	52198832	A	T	ZNF217	1.83606	0.95086356902333002	normal	Missense_Mutation	ZNF217:NM_006526:exon1:c.T534A:p.H178Q	20q13.2	506	105	401,0,0,105	0.208	0.562	0.186	0.20899999999999999	0.23200000000000001	406	105	2	0.184	0.20699999999999999	0.23	60	Uncertain significance	0.472923	0.675	-0.2094	-	-	-	-	TP	yes	0.43	0.967442	0	D	1	D	1	D
IT35	20	52194963	52194963	T	A	ZNF217	2.13287	0.96104056316156095	normal	Nonsense_Mutation	ZNF217:NM_006526:exon2:c.A1393T:p.K465X	20q13.2	96	18	18,0,0,78	0.188	0.556	0.14399999999999999	0.19400000000000001	0.246	78	18	0	0.14399999999999999	0.19400000000000001	0.246	60	Pathogenic	-	-	0.7821	-	-	-	-	TP	yes	0.24	1.56667	1	T	.	.	.	.
KY09	20	52198545	52198545	T	A	ZNF217	1.4822	0.78628175948882495	del	Missense_Mutation	ZNF217:NM_006526:exon1:c.A821T:p.K274I	20q13.2	615	179	179,0,0,436	0.291	0.642	0.26800000000000002	0.29199999999999998	0.315	446	183	4	0.26900000000000002	0.29199999999999998	0.315	60	Uncertain significance	0.011057	0.061	-10678	-	-	-	-	TP	yes	0.38	1.53158	0.03	D	0.346	B	0.047	B
KY09	20	52198627	52198627	T	A	ZNF217	1.4822	0.78628175948882495	del	Missense_Mutation	ZNF217:NM_006526:exon1:c.A739T:p.S247C	20q13.2	585	168	168,0,0,417	0.287	0.625	0.26400000000000001	0.28799999999999998	0.312	425	172	0	0.26500000000000001	0.28899999999999998	0.313	60	Uncertain significance	0.015779	0.037	-0.3976	-	-	-	-	TP	yes	0.38	1.51053	0.03	D	0.985	D	0.527	P
KY09	20	52198825	52198825	T	G	ZNF217	1.4822	0.78628175948882495	del	Missense_Mutation	ZNF217:NM_006526:exon1:c.A541C:p.K181Q	20q13.2	697	171	0,0,171,526	0.245	0.632	0.22500000000000001	0.246	0.26700000000000002	540	173	0	0.223	0.24299999999999999	0.26400000000000001	60	Uncertain significance	0.028919	0.123	0.4537	-	-	-	-	TP	yes	0.38	1.28947	0.02	D	1	D	0.983	D
KY09	20	52198849	52198849	T	C	ZNF217	1.4822	0.78628175948882495	del	Missense_Mutation	ZNF217:NM_006526:exon1:c.A517G:p.N173D	20q13.2	694	165	0,165,0,529	0.238	0.685	0.218	0.23899999999999999	0.25900000000000001	537	166	1	0.217	0.23699999999999999	0.25800000000000001	60	Uncertain significance	0.02932	0.396	0.5	-	-	-	-	TP	yes	0.38	1.25263	0.23	T	1	D	0.997	D
KY16	20	52198426	52198426	T	A	ZNF217	1.63146	0.878172937040818	del	Nonsense_Mutation	ZNF217:NM_006526:exon1:c.A940T:p.K314X	20q13.2	769	233	233,1,0,535	0.303	0.635	0.28299999999999997	0.30399999999999999	0.32500000000000001	552	242	5	0.28399999999999997	0.30499999999999999	0.32600000000000001	60	Uncertain significance	-	-	0.835	-	-	-	-	TP	yes	0.59	1.02712	0.95	T	.	.	.	.
WU18	20	52199337	52199337	G	A	ZNF217	1.95404	NA	UPD	Missense_Mutation	ZNF217:NM_006526:exon1:c.C29T:p.P10L	20q13.2	893	672	672,0,221,0	0.753	0.488	0.73299999999999998	0.752	0.77	224	684	2	0.73399999999999999	0.753	0.77100000000000002	60	Uncertain significance	0.04817	0.455	0.552	-	-	-	-	TP	yes	0.5	3.012	0.63	T	1	D	0.999	D
WU5	20	52198007	52198007	G	C	ZNF217	1.96487	0.88449858593738995	normal	Missense_Mutation	ZNF217:NM_006526:exon1:c.C1359G:p.I453M	20q13.2	532	81	2,81,449,0	0.152	0.704	0.13400000000000001	0.154	0.17399999999999999	453	84	4	0.13800000000000001	0.158	0.17799999999999999	60	Uncertain significance	0.009745	0.026	-0.8625	-	-	-	-	TP	yes	0.34	0.894118	0.06	T	0.01	B	0.004	B
WU7	20	52199221	52199221	G	A	ZNF217	1.97089	0.41132437846408998	normal	Nonsense_Mutation	ZNF217:NM_006526:exon1:c.C145T:p.R49X	20q13.2	1002	351	351,1,649,1	0.35	0.647	0.33200000000000002	0.35099999999999998	0.371	660	354	2	0.33	0.34899999999999998	0.36899999999999999	60	Uncertain significance	-	-	-0.0454	-	-	-	-	TP	yes	0.53	1.32075	1	T	.	.	.	.
WU8	20	52198174	52198174	T	C	ZNF217	1.97151	0.94347386789969301	normal	Missense_Mutation	ZNF217:NM_006526:exon1:c.A1192G:p.K398E	20q13.2	1345	206	0,206,0,1139	0.153	0.617	0.14099999999999999	0.154	0.16600000000000001	1149	206	4	0.14000000000000001	0.153	0.16500000000000001	60	Uncertain significance	0.021027	0.178	0.4645	-	-	-	-	TP	yes	0.28	1.09286	0.1	T	0.982	D	0.817	P
WU8	20	52198354	52198354	T	A	ZNF217	1.97151	0.94347386789969301	normal	Nonsense_Mutation	ZNF217:NM_006526:exon1:c.A1012T:p.K338X	20q13.2	1405	190	190,0,1,1214	0.135	0.647	0.124	0.13600000000000001	0.14799999999999999	1231	194	5	0.125	0.13700000000000001	0.14799999999999999	60	Uncertain significance	-	-	0.2581	-	-	-	-	TP	yes	0.28	0.964286	1	T	.	.	.	.
WU8	20	52198425	52198425	T	G	ZNF217	1.97151	0.94347386789969301	normal	Missense_Mutation	ZNF217:NM_006526:exon1:c.A941C:p.K314T	20q13.2	1384	191	0,0,191,1193	0.138	0.628	0.127	0.13900000000000001	0.151	1206	193	1	0.127	0.13800000000000001	0.15	60	Uncertain significance	0.047013	0.263	0.579	-	-	-	-	TP	yes	0.28	0.985714	0.48	T	0.989	D	0.783	P
WU8	20	52198466	52198466	C	G	ZNF217	1.97151	0.94347386789969301	normal	Missense_Mutation	ZNF217:NM_006526:exon1:c.G900C:p.Q300H	20q13.2	1351	187	0,1163,187,1	0.138	0.658	0.127	0.13900000000000001	0.151	1177	190	1	0.128	0.14000000000000001	0.152	60	Uncertain significance	0.052913	0.32	0.6834	-	-	-	-	TP	yes	0.28	0.985714	0.06	T	1	D	0.999	D
WU8	20	52198510	52198510	A	T	ZNF217	1.97151	0.94347386789969301	normal	Missense_Mutation	ZNF217:NM_006526:exon1:c.T856A:p.C286S	20q13.2	1306	173	1133,0,0,173	0.132	0.647	0.121	0.13300000000000001	0.14499999999999999	1143	175	2	0.121	0.13300000000000001	0.14499999999999999	60	Uncertain significance	0.008372	0.136	-0.749	-	-	-	-	TP	yes	0.28	0.942857	0.26	T	0.001	B	0.001	B

## Sheet: Table S2.6
ID	ZNF217_CN
AT5	normal
AT7	amplification
BP02	normal
BP16	normal
BP22	normal
BP24	normal
BP37	normal
BP44	normal
BP55	normal
BP59	normal
BP61	normal
BP66	normal
CH101	normal
CH102	normal
CH103	normal
CH104	deletion
CH105	normal
CH106	normal
CH107	normal
CH109	normal
CH110	normal
CH112	normal
CH113	normal
CH114	normal
CH115	normal
CH116	normal
CH117	amplification
CH118	normal
CH119	normal
CH120	normal
CH121	normal
CH122	normal
CH123	UPD
CH125	normal
CH126	normal
CH127	normal
CH129	normal
CH131	normal
CH4	normal
CH7	normal
GT113	normal
GT121	normal
GT126	normal
GT136	normal
GT139	normal
GT149	amplification
GT154	normal
GT155	normal
GT81	normal
GT84	normal
GT97	deletion
HB01	normal
HB02	normal
HB03	normal
HB04	normal
HB05	normal
HB06	normal
HB07	amplification
HB08	normal
HB09	normal
HB10	deletion
HB11	normal
HB12	normal
HB13	normal
HB14	normal
HB15	normal
HB16	normal
HB17	normal
HB18	normal
HB19	normal
HB20	normal
HB21	amplification
HB22	normal
HB23	amplification
HB24	amplification
HB25	normal
HB26	normal
HB27	normal
HB28	normal
HB29	deletion
HB30	normal
HB31	normal
IT02	normal
IT04	normal
IT05	normal
IT06	normal
IT07	normal
IT08	normal
IT09	normal
IT11	normal
IT13	normal
IT17	normal
IT18	normal
IT20	normal
IT21	normal
IT22	amplification
IT23	normal
IT24	normal
IT25	normal
IT26	normal
IT27	normal
IT30	normal
IT32	normal
IT33	normal
IT35	normal
IT38	normal
IT39	normal
K05	normal
K06	UPD
K07	normal
K08	normal
K09	normal
K10	normal
K11	normal
K12	normal
K13	normal
K14	deletion
KY01	normal
KY02	normal
KY03	normal
KY05	normal
KY06	UPD
KY08	normal
KY09	deletion
KY10	amplification
KY11	normal
KY13	normal
KY14	deletion
KY15	normal
KY16	deletion
KY17	deletion
KY18	normal
KY19	deletion
KY20	normal
KY21	deletion
KY22	normal
KY23	normal
WU1	normal
WU10	normal
WU11	normal
WU12	deletion
WU13	normal
WU14	normal
WU15	normal
WU16	amplification
WU17	normal
WU18	UPD
WU19	normal
WU2	normal
WU20	UPD
WU21	normal
WU4	normal
WU5	normal
WU6	deletion
WU7	normal
WU8	normal
WU9	normal

## Sheet: Table S2.7
alteration	OR (Fisher univariat)	p	FDR	significant?
GNA13_MUT	6.41346	2.13327e-05	0.00251726	yes
XPO1_MUT	8.21053	4.15457e-05	0.0024512	yes
BTG1_MUT	6.86111	6.82857e-05	0.0026859	yes
PDCD1LG2_CN_AMP	10.53	0.000101	0.0029795	yes
HIST1H3D_MUT	14.88	0.000803576	0.0189644	yes
HIST1H1E_MUT	3.9021	0.00116829	0.0229764	yes
ARID1A_MUT	4.78077	0.00139089	0.0234464	yes
PLXNC1_MUT	4.33333	0.001669	0.0246177	yes
ARID5B_MUT	5.31818	0.00207615	0.0272206	yes
TNFAIP3_MUT	3.59477	0.00262797	0.0310101	yes
LTB_MUT	3.82778	0.00280114	0.0300486	yes
CSF2RB_CN_AMP	3.78	0.003	0.0295	yes
IRF1_MUT	11.9231	0.00351904	0.0319421	yes
XIRP2_MUT	4.27686	0.00531246	0.0447765	yes
KDM4C_CN_AMP	3.43	0.006	0.0472	yes
NFKB2_CN_AMP	3.3	0.006	0.04425	yes
IL4R_CN_AMP	4.52	0.007	0.0485882	yes
MSH6_CN_AMP	0.16	0.007	0.0458889	yes
NFKBIE_MUT	3.0562	0.00750956	0.0466383	yes
CSF2RB_MUT	3.52647	0.00775605	0.0457607	yes
ACTG1_MUT	3.2343	0.00817167	0.045917	yes
TNFAIP2_CN_AMP	3.27	0.009	0.0482727	yes
SOCS1_MUT	4.34109	0.0132606	0.0680325	no
HIST1H2AC_MUT	4.8	0.0143109	0.0703617	no
ACTB_MUT	2.76364	0.0156554	0.0738934	no
DUSP2_CN_AMP	2.61	0.017	0.0771538	no
JAK2_CN_AMP	3.62	0.017	0.0742963	no
SMARCA2_CN_AMP	2.79	0.019	0.0800714	no
XPO1_CN_AMP	0.29	0.021	0.0854483	no
SMARCA4_CN_AMP	4.08	0.023	0.0904667	no
ITPKB_MUT	2.6738	0.0256588	0.0976691	no
CD79B_AMP_OR_MUT	2.68	0.027	0.0995625	no
PTPRD_CN_AMP	2.61	0.028	0.100121	no
HIST1H2AD_MUT	6.07407	0.0286622	0.0994749	no
MYC_MUT	6.07407	0.0286622	0.0966327	no
HLA_A_MUT	2.62	0.037	0.121278	no
HIST1H2AM_MUT	3.84615	0.0418139	0.133352	no
CHR2P16_CN_AMP	0.33	0.044	0.136632	no
CD58_MUT	2.52381	0.0448704	0.135762	no
FAT4_MUT	2.52381	0.0448704	0.132368	no
SOCS1_CN_AMP	3.38	0.046	0.13239	no
MFHAS1_MUT	2.6	0.0462481	0.129935	no
PTPN1_MUT	4.51852	0.0492797	0.135233	no
HIST1H1C_MUT	2.8125	0.0508094	0.136261	no
PLCE1_MUT	6.64286	0.0530358	0.139072	no
HLAA_MUT	2.62299	0.0560552	0.143794	no
LRRN3_MUT	2.3375	0.0570491	0.14323	no
ZFP36L1_MUT	2.38095	0.0752621	0.185019	no
NFKBIA_MUT	2.222	0.0928043	0.223488	no
TMSB4X_MUT	2.11252	0.108275	0.255529	no
B2M_MUT	1.97077	0.112885	0.261185	no
NFKBIZ_MUT	2.83654	0.135951	0.308505	no
HIST1H4B_MUT	4.27586	0.17487	0.389333	no
PTPRZ1_MUT	4.27586	0.17487	0.382123	no
BCL9L_MUT	0.192308	0.197452	0.423625	no
HIST1H4D_MUT	0.192308	0.197452	0.41606	no
MCF2_MUT	0.192308	0.197452	0.408761	no
ZFHX4_MUT	0.246667	0.198874	0.404605	no
NFKB2_MUT	2.51852	0.229281	0.458562	no
CIITA_MUT	1.76	0.252741	0.497057	no
ZBTB7A_MUT	2.82759	0.256092	0.495392	no
IRF4_MUT	1.92593	0.288617	0.549303	no
P2RY8_MUT	0.455357	0.291883	0.546702	no
HIST1H1B_MUT	1.82692	0.332494	0.613036	no
DUSP2_MUT	1.59278	0.353162	0.641125	no
NFKBIB_MUT	4.16667	0.356933	0.638153	no
STAT1_MUT	4.16667	0.356933	0.628628	no
HLADQB1_MUT	2.14286	0.3816	0.662188	no
SMARCA4_MUT	2.14286	0.3816	0.652591	no
PAX5_MUT	1.82143	0.415163	0.699846	no
DTX1_MUT	1.58036	0.455017	0.756225	no
KLHL6_MUT	1.58036	0.455017	0.745722	no
MAGI1_MUT	1.55357	0.460757	0.744785	no
CD79A_MUT	2.06667	0.485546	0.77425	no
HNRNPA1_MUT	2.06667	0.485546	0.763926	no
IRF8_MUT	1.54882	0.498444	0.773899	no
EZH2_MUT	0.474138	0.529653	0.811676	no
HLAB_MUT	0.711462	0.530535	0.802605	no
FAT1_MUT	1.53846	0.537512	0.802866	no
ASXL3_MUT	0.796053	0.583734	0.861008	no
ATP10B_MUT	0.796053	0.583734	0.850378	no
CD83_MUT	1.35158	0.586498	0.843984	no
BCL11B_MUT	1.66897	0.625179	0.888809	no
PTPRC_MUT	1.66897	0.625179	0.878228	no
XBP1_MUT	1.66897	0.625179	0.867896	no
PIM1_MUT	1.33779	0.626556	0.859693	no
EGR1_MUT	1.27536	0.632547	0.857938	no
DDX3X_MUT	1.37931	0.657307	0.881389	no
EP300_MUT	1.37931	0.657307	0.871485	no
KMT2C_MUT	1.37931	0.657307	0.861802	no
IL4R_MUT	0.762397	0.672422	0.871932	no
IGLL5_MUT	0.849593	0.681866	0.874568	no
DOCK2_MUT	0.491667	0.689506	0.874857	no
NCAM2_MUT	0.491667	0.689506	0.86555	no
PTPRD_MUT	0.386667	0.69383	0.861809	no
PABPC1_MUT	1.39286	0.705573	0.867267	no
CHD4_MUT	1.24286	0.721633	0.877863	no
CREBBP_MUT	0.655172	0.738386	0.889077	no
IKZF3_MUT	0.551724	0.740148	0.882197	no
STAT6_MUT	0.879808	0.84184	0.993371	no
ATR_MUT	0.801282	1	1	no
CD274_MUT	0.801282	1	1	no
REL_MUT	0.801282	1	1	no
IBTK_MUT	0.798701	1	1	no
JMJD1C_MUT	0.798701	1	1	no
UACA_MUT	0.798701	1	1	no
BRD4_MUT	0.8	1	1	no
TBK1_MUT	0.8	1	1	no
BCL7A_MUT	1.02	1	1	no
TP53_MUT	1.083	1	1	no
CELSR1_MUT	1.17241	1	1	no
IKBKB_MUT	1.17241	1	1	no
JAK1_MUT	1.17241	1	1	no
BCL6_MUT	0.566667	1	1	no
CD79B_MUT	1.01667	1	1	no
MYBL1_MUT	1.01667	1	1	no
TRAF1_MUT	1.01667	1	1	no
WHSC1_MUT	1.01667	1	1	no

## Sheet: Table S2.8
	Log2 fold change	std error (log2)	Lower confidence limit (log2)	Upper confidence limit (log2)	Linear fold change	Lower confidence limit (linear)	Upper confidence limit (linear)	P-value	FDR	Gene.sets	probe.ID
TSLP	1.29	0.272	0.76	1.82	2.45	1.69	3.54	6.62e-06	0.0050312	Interleukin-7 signaling	NM_033035.4:899
IGLL5	-1.55	0.368	-2.27	-0.829	0.342	0.207	0.563	5.53e-05	0.021014		NM_001178126.1:958
XPA	-0.239	0.0617	-0.36	-0.118	0.847	0.779	0.921	0.000191	0.0483867	DNA Repair	NM_000380.3:265
PRL	1.3	0.337	0.639	1.96	2.46	1.56	3.9	0.000205	0.03895	Growth hormone receptor signaling, Metabolism of proteins	NM_000948.3:835
FLNC	1.22	0.318	0.599	1.85	2.33	1.51	3.6	0.000216	0.032832	Cell-Cell communication	NM_001127487.1:7144
JAK2	0.547	0.155	0.242	0.852	1.46	1.18	1.8	0.000656	0.0830933	Cell Cycle, Chromatin modifying enzymes, Growth hormone receptor signaling, Interferon Signaling, Interleukin-12 family signaling, Interleukin-2 family signaling, Interleukin-20 family signaling, Interleukin-4 and 13 signaling, Interleukin-6 family signaling, MAPK family signaling cascades, Platelet activation# signaling and aggregation, Signaling by GPCR, Signaling by Leptin	NM_004972.2:455
HSPA1A	0.952	0.272	0.419	1.49	1.93	1.34	2.8	0.000691	0.0750229	Cellular responses to external stimuli, Innate Immune System, Metabolism of RNA	NM_005345.5:98
HIST1H3G	0.699	0.201	0.305	1.09	1.62	1.24	2.13	0.000762	0.07239	Cell Cycle, Cellular responses to external stimuli, Chromatin modifying enzymes, Epigenetic regulation of gene expression, Interleukin-7 signaling, Metabolism of proteins, Signaling by WNT, Transcriptional regulation by RUNX1	NM_003534.2:348
LRRC66	-0.841	0.243	-1.32	-0.365	0.558	0.401	0.777	0.000799	0.0674711		NM_001024611.1:1660
WNT7A	0.928	0.271	0.397	1.46	1.9	1.32	2.75	0.000889	0.067564	Signaling by GPCR, Signaling by WNT	NM_004625.3:325
CACNG1	0.796	0.242	0.322	1.27	1.74	1.25	2.41	0.00137	0.0946545	Cardiac conduction	NM_000727.2:464
IL19	1.02	0.312	0.409	1.63	2.03	1.33	3.1	0.00146	0.0924667	Interleukin-20 family signaling	NM_013371.3:1030
SGK2	-0.833	0.257	-1.34	-0.328	0.561	0.396	0.797	0.00165	0.0964615	Transport of small molecules	NM_170693.1:1485
APC	-0.253	0.0784	-0.407	-0.0992	0.839	0.754	0.934	0.0017	0.0922857	Metabolism of proteins, Programmed Cell Death, Signaling by WNT	NM_000038.3:6850
TMSB4X	0.396	0.123	0.155	0.637	1.32	1.11	1.56	0.00171	0.08664	Platelet activation# signaling and aggregation	NM_021109.3:0
SOX9	-1.09	0.344	-1.77	-0.419	0.468	0.293	0.748	0.00198	0.09405	Signaling by WNT	NM_000346.2:2135
GADD45B	0.486	0.155	0.181	0.79	1.4	1.13	1.73	0.0023	0.102824		NM_015675.2:365
PTCH1	-0.547	0.178	-0.896	-0.197	0.685	0.537	0.872	0.0028	0.118222	Signaling by GPCR, Signaling by Hedgehog	NM_000264.3:5420
FGF20	0.49	0.161	0.174	0.805	1.4	1.13	1.75	0.00299	0.1196	IGF1R signaling cascade, Intracellular signaling by second messengers, MAPK family signaling cascades, Signaling by FGFR	NM_019851.1:390
UBB	0.382	0.126	0.135	0.629	1.3	1.1	1.55	0.00308	0.11704	Adaptive Immune System, Axon guidance, Cell Cycle, Cellular responses to external stimuli, DNA Repair, Innate Immune System, Interferon Signaling, Interleukin-1 family signaling, Intracellular signaling by second messengers, MAPK family signaling cascades, Metabolism, Metabolism of RNA, Metabolism of proteins, Programmed Cell Death, Signaling by EGFR, Signaling by FGFR, Signaling by Hedgehog, Sig…	NM_018955.2:15
ErbB3	0.768	0.253	0.272	1.26	1.7	1.21	2.4	0.00308	0.111467	Intracellular signaling by second messengers, MAPK family signaling cascades	NM_001005915.1:420
STAT1	0.44	0.147	0.153	0.728	1.36	1.11	1.66	0.0034	0.117455	Growth hormone receptor signaling, Interferon Signaling, Interleukin-12 family signaling, Interleukin-2 family signaling, Interleukin-20 family signaling, Interleukin-4 and 13 signaling, Interleukin-6 family signaling, Signaling by NOTCH, Signaling by PDGF	NM_007315.2:205
MLF1	-0.623	0.212	-1.04	-0.208	0.649	0.487	0.866	0.00405	0.133826		NM_022443.3:720
CBP1	0.658	0.225	0.217	1.1	1.58	1.16	2.14	0.00429	0.13585	Metabolism of proteins	NM_001871.2:866
IL11	-0.899	0.308	-1.5	-0.296	0.536	0.353	0.815	0.00432	0.131328	Interleukin-6 family signaling	NM_000641.2:1145
SF3B1	0.185	0.0637	0.0602	0.31	1.14	1.04	1.24	0.00453	0.132415		NM_001005526.1:0
CHUK	0.191	0.0674	0.059	0.323	1.14	1.04	1.25	0.00555	0.156222	Adaptive Immune System, Innate Immune System, Interleukin-1 family signaling, Intracellular signaling by second messengers	NM_001278.3:860
UTY	-0.759	0.27	-1.29	-0.23	0.591	0.41	0.853	0.00592	0.160686	Chromatin modifying enzymes	NM_007125.3:450
IL1A	0.984	0.352	0.294	1.67	1.98	1.23	3.19	0.00622	0.163007	Cellular responses to external stimuli, Interleukin-1 family signaling, Interleukin-10 signaling, Interleukin-4 and 13 signaling	NM_000575.3:1085
IGFBP3	-0.45	0.164	-0.772	-0.128	0.732	0.586	0.915	0.00726	0.18392	Metabolism of proteins, Transcriptional Regulation by TP53	NM_000598.4:1255
PRKCG	0.64	0.236	0.178	1.1	1.56	1.13	2.15	0.00786	0.192697	Intracellular signaling by second messengers, Neuronal System, Platelet activation# signaling and aggregation, Signaling by GPCR, Signaling by WNT	NM_002739.3:445
CLCF1	-0.861	0.318	-1.48	-0.239	0.551	0.358	0.848	0.00788	0.18715	Interleukin-6 family signaling	NM_013246.2:1296
IL23R	0.673	0.252	0.179	1.17	1.59	1.13	2.25	0.00884	0.203588	Interleukin-12 family signaling, Interleukin-4 and 13 signaling	NM_144701.2:710
CASP9	-0.395	0.148	-0.686	-0.104	0.761	0.622	0.93	0.0091	0.203412	Innate Immune System, Intracellular signaling by second messengers, Programmed Cell Death	NM_001229.2:1805
CCNA2	0.292	0.111	0.0749	0.508	1.22	1.05	1.42	0.00968	0.210194	Cell Cycle, Cellular responses to external stimuli, DNA Repair, Metabolism of proteins, Transcriptional Regulation by TP53	NM_001237.2:1210
HSPB1	0.438	0.168	0.109	0.767	1.35	1.08	1.7	0.0104	0.219556	MAPK family signaling cascades, Metabolism of RNA, Signaling by VEGF	NM_001540.3:374
NFATC1	-0.347	0.133	-0.608	-0.0863	0.786	0.656	0.942	0.0105	0.215676	Adaptive Immune System, Innate Immune System, Signaling by WNT	NM_172389.1:1984
HDAC1	-0.225	0.0865	-0.394	-0.0551	0.856	0.761	0.963	0.0108	0.216	Cell Cycle, Chromatin modifying enzymes, Epigenetic regulation of gene expression, Intracellular signaling by second messengers, Metabolism of proteins, Signaling by NOTCH, Signaling by TGF-beta family members, Signaling by WNT, Signalling by NGF, Transcriptional Regulation by TP53, Transcriptional regulation by RUNX1	NM_004964.2:785
EP300	-0.128	0.0499	-0.225	-0.0297	0.915	0.855	0.98	0.0121	0.235795	Cell Cycle, Cellular responses to external stimuli, Chromatin modifying enzymes, DNA Repair, Epigenetic regulation of gene expression, Innate Immune System, Metabolism, Metabolism of proteins, Signaling by NOTCH, Signaling by WNT, Transcriptional Regulation by TP53, Transcriptional regulation by RUNX1, Transcriptional regulation by the AP-2 (TFAP2) family of transcription factors, Transcriptional…	NM_001429.2:715
B2M	0.385	0.152	0.0876	0.683	1.31	1.06	1.6	0.0127	0.2413	Adaptive Immune System, Innate Immune System, Interferon Signaling, Metabolism of proteins	NM_004048.2:25
NFKBIA	0.296	0.118	0.0643	0.527	1.23	1.05	1.44	0.0139	0.257659	Adaptive Immune System, Innate Immune System, Interleukin-1 family signaling, Metabolism of proteins, Signalling by NGF	NM_020529.1:945
TNN	0.731	0.292	0.158	1.3	1.66	1.12	2.47	0.014	0.253333	Extracellular matrix organization	NM_022093.1:3580
CHEK2	0.254	0.102	0.0542	0.453	1.19	1.04	1.37	0.0143	0.252744	Cell Cycle, DNA Repair, Transcriptional Regulation by TP53	NM_007194.3:140
BCL2A1	0.352	0.143	0.0716	0.632	1.28	1.05	1.55	0.0156	0.269455		NM_004049.2:80
BMP7	-1.31	0.532	-2.35	-0.264	0.404	0.196	0.833	0.0157	0.265156	Extracellular matrix organization	NM_001719.1:525
PPP3R1	0.163	0.0664	0.0329	0.293	1.12	1.02	1.23	0.0158	0.261043	Adaptive Immune System, Innate Immune System, Programmed Cell Death, Signaling by GPCR, Signaling by WNT	NM_000945.3:2385
TSC1	-0.26	0.106	-0.468	-0.0521	0.835	0.723	0.965	0.016	0.258723	Cellular responses to external stimuli, Transcriptional Regulation by TP53, Vesicle-mediated transport	NM_000368.3:100
U2AF1	0.271	0.111	0.0543	0.489	1.21	1.04	1.4	0.016	0.253333	Metabolism of RNA	NM_001025203.1:400
CALML3	0.722	0.294	0.145	1.3	1.65	1.11	2.46	0.016	0.248163		NM_005185.2:685
NOG	0.652	0.267	0.129	1.18	1.57	1.09	2.26	0.0163	0.24776	Signaling by TGF-beta family members	NM_005450.4:1543
CASP7	0.298	0.123	0.056	0.54	1.23	1.04	1.45	0.0176	0.262275	Programmed Cell Death	NM_001227.3:915
H3F3C	0.15	0.0623	0.028	0.272	1.11	1.02	1.21	0.0178	0.260154		NM_001013699.2:829
CARD11	-0.293	0.123	-0.534	-0.0522	0.816	0.691	0.964	0.0189	0.271019	Adaptive Immune System, Innate Immune System	NM_032415.2:1075
TGFB1	0.288	0.121	0.051	0.526	1.22	1.04	1.44	0.0192	0.270222	Extracellular matrix organization, Interleukin-4 and 13 signaling, Metabolism of proteins, Platelet activation# signaling and aggregation, Signaling by TGF-beta family members, Transcriptional regulation of white adipocyte differentiation	NM_000660.3:1260
EFNA2	-0.691	0.292	-1.26	-0.118	0.619	0.417	0.921	0.02	0.276364	Axon guidance	NM_001405.3:1538
GATA1	0.646	0.274	0.109	1.18	1.57	1.08	2.27	0.0203	0.2755	Transcriptional regulation by RUNX1	NM_002049.2:1001
HSPA2	0.409	0.174	0.0687	0.75	1.33	1.05	1.68	0.0204	0.272	Cell Cycle, Cellular responses to external stimuli	NM_021979.3:2095
NPM1	0.35	0.149	0.057	0.643	1.27	1.04	1.56	0.0212	0.277793	Cell Cycle, Transcriptional Regulation by TP53, Transcriptional regulation by the AP-2 (TFAP2) family of transcription factors	NM_002520.5:10
ABL1	-0.163	0.0702	-0.301	-0.0256	0.893	0.812	0.982	0.0221	0.284678	Axon guidance, Cell Cycle, DNA Repair, Innate Immune System, Transcriptional regulation by RUNX1	NM_005157.3:3200
MAP3K1	-0.261	0.112	-0.482	-0.0406	0.834	0.716	0.972	0.0223	0.282467	Innate Immune System	NM_005921.1:2525
FANCE	0.23	0.0994	0.0348	0.424	1.17	1.02	1.34	0.0229	0.285311	DNA Repair	NM_021922.2:1275
PTTG2	0.238	0.103	0.036	0.441	1.18	1.03	1.36	0.023	0.281935		NM_006607.2:5
HIST1H3H	0.303	0.131	0.0458	0.56	1.23	1.03	1.47	0.023	0.27746	Cell Cycle, Cellular responses to external stimuli, Chromatin modifying enzymes, Epigenetic regulation of gene expression, Interleukin-7 signaling, Metabolism of proteins, Signaling by WNT, Transcriptional regulation by RUNX1	NM_003536.2:355
SHC2	-0.606	0.268	-1.13	-0.0799	0.657	0.456	0.946	0.0261	0.309937	MAPK family signaling cascades, Signaling by VEGF, Signalling by NGF	NM_012435.2:698
IFNA2	0.576	0.256	0.0743	1.08	1.49	1.05	2.11	0.0266	0.311015	Innate Immune System, Interferon Signaling	NM_000605.3:11
TNFSF10	0.372	0.165	0.0477	0.696	1.29	1.03	1.62	0.0267	0.307455	Programmed Cell Death	NM_003810.2:115
MLLT3	0.379	0.169	0.0478	0.71	1.3	1.03	1.64	0.0271	0.307403	Formation of RNA Pol II elongation complex , RNA Polymerase II Pre-transcription Events	NM_004529.2:1480
HRAS	-0.19	0.0854	-0.358	-0.023	0.876	0.78	0.984	0.028	0.312941	Adaptive Immune System, Axon guidance, IGF1R signaling cascade, Innate Immune System, MAPK family signaling cascades, Neuronal System, Signaling by EGFR, Signaling by FGFR, Signaling by GPCR, Signaling by PDGF, Signaling by VEGF, Signalling by NGF	NM_005343.2:396
PML	0.283	0.128	0.0317	0.535	1.22	1.02	1.45	0.0296	0.326029	Interferon Signaling, Intracellular signaling by second messengers, Metabolism of proteins, Transcriptional Regulation by TP53, Transcriptional regulation by RUNX1	NM_002675.3:281
IL22RA1	0.531	0.241	0.0573	1	1.44	1.04	2.01	0.0303	0.328971	Interleukin-20 family signaling	NM_021258.2:2524
NRAS	0.152	0.0692	0.0162	0.287	1.11	1.01	1.22	0.0305	0.326479	Adaptive Immune System, Axon guidance, IGF1R signaling cascade, Innate Immune System, MAPK family signaling cascades, Signaling by EGFR, Signaling by FGFR, Signaling by GPCR, Signaling by PDGF, Signaling by VEGF, Signalling by NGF	NM_002524.3:877
ALK	-0.675	0.311	-1.28	-0.0648	0.626	0.411	0.956	0.0325	0.343056		NM_004304.3:3495
PLA2G4E	0.656	0.304	0.0592	1.25	1.58	1.04	2.38	0.0336	0.349808	Metabolism	NM_001206670.1:4174
CYLD	0.207	0.0966	0.0181	0.397	1.15	1.01	1.32	0.0342	0.351243	Innate Immune System, Metabolism of proteins	NM_015247.1:2890
LEFTY2	0.624	0.291	0.0534	1.19	1.54	1.04	2.29	0.0345	0.3496	Platelet activation# signaling and aggregation, Signaling by NODAL	NM_003240.2:1283
ALKBH3	0.369	0.174	0.0284	0.71	1.29	1.02	1.64	0.0362	0.362	DNA Repair	NM_139178.3:690
AMER1	0.241	0.115	0.0155	0.466	1.18	1.01	1.38	0.0387	0.381974	Signaling by WNT	NM_152424.3:5755
BIRC3	0.331	0.158	0.0206	0.641	1.26	1.01	1.56	0.0391	0.380974	Innate Immune System, Metabolism of proteins, Programmed Cell Death	NM_182962.1:3
EGF	0.573	0.275	0.0339	1.11	1.49	1.02	2.16	0.0398	0.382886	Intracellular signaling by second messengers, MAPK family signaling cascades, Platelet activation# signaling and aggregation, Signaling by EGFR, Signaling by NOTCH, Vesicle-mediated transport	NM_001963.3:3930
FGF21	0.428	0.206	0.0237	0.833	1.35	1.02	1.78	0.0406	0.3857	Transport of small molecules	NM_019113.2:125
CSF3	-0.602	0.29	-1.17	-0.0327	0.659	0.444	0.978	0.0408	0.382815	Interleukin-10 signaling, Other interleukin signaling	NM_000759.3:851
FZD9	0.576	0.279	0.029	1.12	1.49	1.02	2.18	0.0416	0.385561	Signaling by GPCR	NM_003508.2:1320
WNT3	-0.56	0.272	-1.09	-0.0277	0.678	0.469	0.981	0.0418	0.382747	Signaling by GPCR, Signaling by WNT	NM_030753.3:1335
C19orf40	0.156	0.0756	0.00739	0.304	1.11	1.01	1.23	0.0422	0.38181	DNA Repair	NM_152266.3:376
FUT8	0.291	0.142	0.0121	0.57	1.22	1.01	1.48	0.0435	0.388941	Metabolism of proteins	NM_004480.4:2841
BRCA2	0.2	0.0981	0.00824	0.393	1.15	1.01	1.31	0.0436	0.385302	Cell Cycle, DNA Repair	NM_000059.3:115
ITGB6	1.09	0.532	0.0444	2.13	2.13	1.03	4.38	0.0436	0.380874	Extracellular matrix organization	NM_001282353.1:4124
GRIN2A	-0.692	0.341	-1.36	-0.0233	0.619	0.389	0.984	0.0452	0.390364	MAPK family signaling cascades, Neuronal System	NM_000833.3:4497
CDK4	0.13	0.0645	0.00388	0.257	1.09	1	1.19	0.046	0.392809	Cell Cycle, Cellular responses to external stimuli, Chromatin modifying enzymes, Transcriptional regulation of white adipocyte differentiation	NM_000075.2:1055
AXIN1	-0.116	0.0577	-0.229	-0.00335	0.922	0.853	0.998	0.0463	0.390978	Metabolism of proteins, Signaling by WNT, Transcriptional regulation by RUNX1	NM_181050.1:135
TGFB2	0.49	0.243	0.0139	0.965	1.4	1.01	1.95	0.0464	0.387516	Extracellular matrix organization, Platelet activation# signaling and aggregation	NM_003238.2:1125
BAP1	0.214	0.107	0.00381	0.425	1.16	1	1.34	0.0487	0.402304	DNA Repair, Metabolism of proteins	NM_004656.2:240
DKK2	0.403	0.203	0.00528	0.8	1.32	1	1.74	0.0498	0.406968	Signaling by WNT	NM_014421.2:1135
HDAC5	0.197	0.0996	0.0017	0.392	1.15	1	1.31	0.0508	0.410723	Intracellular signaling by second messengers, Signaling by NOTCH	NM_005474.4:3160
LAMA3	-0.513	0.26	-1.02	-0.00358	0.701	0.492	0.998	0.0512	0.4096	Cell-Cell communication, Extracellular matrix organization	NM_000227.3:4260
NBN	0.148	0.0751	0.000676	0.295	1.11	1	1.23	0.0517	0.409292	Cell Cycle, Cellular responses to external stimuli, DNA Repair, Transcriptional Regulation by TP53	NM_001024688.1:1105
EPO	0.52	0.266	-0.00148	1.04	1.43	0.999	2.06	0.0534	0.418392	Cellular responses to external stimuli	NM_000799.2:1055
IL2RA	-0.438	0.224	-0.877	0.00163	0.738	0.544	1	0.0536	0.415673	Interleukin-2 family signaling, MAPK family signaling cascades, Platelet activation# signaling and aggregation, Signaling by GPCR, Transcriptional regulation by RUNX1	NM_000417.1:1000
FGF11	-0.329	0.169	-0.66	0.00152	0.796	0.633	1	0.0539	0.413778	Cardiac conduction	NM_004112.2:1670
SRSF2	0.19	0.0975	-0.00106	0.381	1.14	0.999	1.3	0.0541	0.41116	Metabolism of RNA	NM_003016.3:312
TNFAIP3	0.33	0.17	-0.00195	0.663	1.26	0.999	1.58	0.0542	0.407842	Innate Immune System, Metabolism of proteins	NM_006290.2:260
LFNG	0.256	0.131	-0.00167	0.513	1.19	0.999	1.43	0.0543	0.404588	Signaling by NOTCH	NM_001040168.1:717
LEP	-0.571	0.294	-1.15	0.0064	0.673	0.451	1	0.0554	0.408777	Metabolism of proteins, Signaling by Leptin, Transcriptional regulation of white adipocyte differentiation	NM_000230.2:1875
WNT2	0.502	0.26	-0.00688	1.01	1.42	0.995	2.01	0.056	0.409231	Signaling by GPCR, Signaling by WNT	NM_003391.2:2014
ITGB7	0.328	0.17	-0.00503	0.66	1.25	0.997	1.58	0.0564	0.408229	Adaptive Immune System, Extracellular matrix organization	NM_000889.1:1278
FGF22	0.566	0.293	-0.00934	1.14	1.48	0.994	2.2	0.0567	0.406528	IGF1R signaling cascade, Intracellular signaling by second messengers, MAPK family signaling cascades, Signaling by FGFR	NM_020637.1:206
ZNF217_1	0.16	0.0831	-0.00332	0.322	1.12	0.998	1.25	0.0577	0.409832		NM_006526.2:5
CACNA2D4	0.528	0.276	-0.0128	1.07	1.44	0.991	2.1	0.0585	0.411667	Cardiac conduction	NM_001005737.1:990
CACNG6	0.584	0.306	-0.015	1.18	1.5	0.99	2.27	0.0589	0.410679	Cardiac conduction	NM_145814.1:1745
PRKACG	0.498	0.261	-0.0139	1.01	1.41	0.99	2.01	0.0594	0.4104	Adaptive Immune System, Axon guidance, Innate Immune System, Intracellular signaling by second messengers, MAPK family signaling cascades, Metabolism, Neuronal System, Signaling by GPCR, Signaling by Hedgehog, Signaling by VEGF, Transport of small molecules	NM_002732.2:775
ATRX	-0.121	0.0632	-0.245	0.00339	0.92	0.844	1	0.0595	0.407387		NM_000489.3:139
MECOM	0.376	0.197	-0.011	0.763	1.3	0.992	1.7	0.0598	0.405786	Chromatin modifying enzymes, Intracellular signaling by second messengers	NM_005241.2:3355
PIK3R1	0.141	0.0741	-0.00456	0.286	1.1	0.997	1.22	0.0605	0.406903	Adaptive Immune System, Axon guidance, Cell-Cell communication, IGF1R signaling cascade, Innate Immune System, Interleukin-2 family signaling, Interleukin-4 and 13 signaling, Interleukin-7 signaling, Intracellular signaling by second messengers, Metabolism, Platelet activation# signaling and aggregation, Signaling by EGFR, Signaling by FGFR, Signaling by GPCR, Signaling by PDGF, Signaling by VEGF…	NM_181504.2:1105
LIG4	0.173	0.0919	-0.00727	0.353	1.13	0.995	1.28	0.0629	0.419333	DNA Repair	NM_002312.3:2623
NFE2L2	0.13	0.0691	-0.00568	0.265	1.09	0.996	1.2	0.0633	0.41833		NM_006164.3:995
DUSP8	-0.344	0.184	-0.704	0.0167	0.788	0.614	1.01	0.0645	0.422586	MAPK family signaling cascades	NM_004420.2:2165
CDH1	0.531	0.286	-0.0298	1.09	1.44	0.98	2.13	0.0664	0.431316	Adaptive Immune System, Cell-Cell communication, Extracellular matrix organization, Programmed Cell Death	NM_004360.2:1230
MMP3	0.711	0.385	-0.0439	1.47	1.64	0.97	2.76	0.0678	0.436678	Extracellular matrix organization, Interleukin-4 and 13 signaling, Signaling by GPCR	NM_002422.3:25
SKP2	0.123	0.0679	-0.00972	0.256	1.09	0.993	1.19	0.0722	0.461109	Adaptive Immune System, Cell Cycle, Metabolism of proteins	NM_005983.2:615
PLA2G3	0.46	0.254	-0.0377	0.958	1.38	0.974	1.94	0.073	0.462333	Metabolism	NM_015715.3:2415
MAML2	0.21	0.117	-0.0193	0.439	1.16	0.987	1.36	0.0756	0.474843	Signaling by NOTCH	NM_032427.1:4125
PIM1	-0.241	0.134	-0.504	0.0228	0.846	0.705	1.02	0.0764	0.475934	Interleukin-4 and 13 signaling	NM_002648.2:1630
FLT1	-0.313	0.175	-0.655	0.0302	0.805	0.635	1.02	0.0769	0.475154	Signaling by VEGF	NM_002019.4:530
SFN	0.713	0.4	-0.0707	1.5	1.64	0.952	2.82	0.0776	0.475613	Cell Cycle, Programmed Cell Death, Transcriptional Regulation by TP53, Vesicle-mediated transport	NM_006142.3:579
CDKN1A	0.302	0.171	-0.034	0.638	1.23	0.977	1.56	0.0812	0.493696	Cell Cycle, Cellular responses to external stimuli, Interleukin-4 and 13 signaling, Intracellular signaling by second messengers, Transcriptional Regulation by TP53, Transcriptional regulation by the AP-2 (TFAP2) family of transcription factors	NM_000389.2:1975
NPSR1	0.401	0.228	-0.0468	0.848	1.32	0.968	1.8	0.0823	0.496413	Signaling by GPCR	NM_207172.1:1006
FZD3	-0.369	0.211	-0.783	0.0455	0.774	0.581	1.03	0.0841	0.503276	Signaling by GPCR, Signaling by WNT	NM_017412.2:435
CACNA1G	-0.494	0.284	-1.05	0.0635	0.71	0.483	1.04	0.0855	0.507656	Axon guidance	NM_198397.1:1380
SETBP1	-0.297	0.171	-0.633	0.0383	0.814	0.645	1.03	0.0856	0.50431		NM_015559.2:704
RPS6KA5	-0.222	0.128	-0.472	0.0287	0.858	0.721	1.02	0.0858	0.5016	Axon guidance, Innate Immune System, Signalling by NGF	NM_004755.2:855
FLT3	0.378	0.218	-0.0494	0.805	1.3	0.966	1.75	0.0861	0.499511	Other interleukin signaling	NM_004119.1:580
PRKAR1B	-0.26	0.15	-0.553	0.034	0.835	0.681	1.02	0.0862	0.496303	Intracellular signaling by second messengers, Metabolism, Signaling by GPCR, Signaling by Hedgehog, Transport of small molecules	NM_001164759.1:1112
RELA	0.181	0.106	-0.0257	0.388	1.13	0.982	1.31	0.0892	0.509714	Adaptive Immune System, Cellular responses to external stimuli, Chromatin modifying enzymes, Innate Immune System, Interleukin-1 family signaling, Signalling by NGF, Transcriptional regulation of white adipocyte differentiation	NM_021975.3:1990
BAIAP3	0.463	0.271	-0.067	0.994	1.38	0.955	1.99	0.0899	0.509881		NM_003933.4:1950
FGF3	-0.455	0.266	-0.976	0.0661	0.73	0.508	1.05	0.0901	0.50723	IGF1R signaling cascade, Intracellular signaling by second messengers, MAPK family signaling cascades, Signaling by FGFR	NM_005247.2:692
ZBTB16	-0.617	0.362	-1.33	0.0922	0.652	0.399	1.07	0.0913	0.510206	Adaptive Immune System, Metabolism of proteins	NM_006006.4:1585
SIN3A	0.0938	0.0552	-0.0145	0.202	1.07	0.99	1.15	0.0926	0.513693	Epigenetic regulation of gene expression, Metabolism, Transcriptional regulation by RUNX1	NM_015477.1:1605
MAPK8IP1	0.361	0.213	-0.0562	0.779	1.28	0.962	1.72	0.093	0.512174		NM_005456.2:259
MLH1	0.111	0.0656	-0.0179	0.239	1.08	0.988	1.18	0.0948	0.518331	Cell Cycle, DNA Repair, Transcriptional Regulation by TP53	NM_000249.2:1605
ZBTB32	0.579	0.344	-0.0954	1.25	1.49	0.936	2.38	0.0955	0.518429	DNA Repair	NM_014383.1:1620
FGF2	0.301	0.179	-0.05	0.652	1.23	0.966	1.57	0.096	0.517447	Extracellular matrix organization, IGF1R signaling cascade, Interleukin-4 and 13 signaling, Intracellular signaling by second messengers, MAPK family signaling cascades, Signaling by FGFR	NM_002006.4:620
CDC7	0.133	0.0793	-0.0226	0.288	1.1	0.984	1.22	0.097	0.519155	Cell Cycle	NM_003503.2:805
DUSP10	0.203	0.122	-0.0353	0.442	1.15	0.976	1.36	0.098	0.520839	MAPK family signaling cascades	NM_144728.2:1176
HHEX	-0.222	0.133	-0.483	0.0386	0.857	0.715	1.03	0.0981	0.51775		NM_002729.4:1479
PBX3	0.195	0.117	-0.0353	0.425	1.14	0.976	1.34	0.1	0.524138		NM_006195.5:2050
RPS6KA6	-0.606	0.365	-1.32	0.11	0.657	0.4	1.08	0.1	0.520548	Axon guidance, Neuronal System	NM_014496.1:2250
CAMK2B	-0.55	0.332	-1.2	0.101	0.683	0.435	1.07	0.101	0.522177	Cardiac conduction, Cellular responses to external stimuli, Interferon Signaling, MAPK family signaling cascades, Neuronal System, Transport of small molecules	NM_001220.3:365
KMT2C	-0.1	0.0613	-0.221	0.0197	0.933	0.858	1.01	0.104	0.534054	Chromatin modifying enzymes, Transcriptional regulation by RUNX1	NM_170606.2:12505
CALML4	-0.245	0.15	-0.538	0.0483	0.844	0.689	1.03	0.105	0.53557		NM_033429.2:3430
CHEK1	0.2	0.122	-0.0395	0.44	1.15	0.973	1.36	0.105	0.528477	Cell Cycle, DNA Repair, Transcriptional Regulation by TP53	NM_001114121.1:2225
CDC14B	-0.241	0.148	-0.531	0.0479	0.846	0.692	1.03	0.105	0.532	MAPK family signaling cascades	NM_003671.3:4940
SMARCB1	0.222	0.136	-0.0447	0.488	1.17	0.97	1.4	0.106	0.53	Chromatin modifying enzymes, Transcriptional regulation by RUNX1	NM_003073.3:1060
PRKDC	0.218	0.134	-0.0452	0.482	1.16	0.969	1.4	0.108	0.536471	DNA Repair, Innate Immune System, Metabolism of proteins	NM_006904.6:12750
CELA3B	-0.462	0.285	-1.02	0.0968	0.726	0.493	1.07	0.108	0.532987		XM_011541132.1:876
GLI1	0.334	0.208	-0.0734	0.742	1.26	0.95	1.67	0.111	0.544258	Signaling by Hedgehog	NM_005269.1:2885
HMGA1	0.185	0.116	-0.0414	0.412	1.14	0.972	1.33	0.112	0.545641	Cellular responses to external stimuli	NM_145904.1:871
PLA1A	0.361	0.226	-0.0816	0.804	1.28	0.945	1.75	0.113	0.547006	Metabolism	NM_015900.2:1250
MYD88	0.172	0.108	-0.0404	0.385	1.13	0.972	1.31	0.116	0.557975	Adaptive Immune System, Innate Immune System, Interleukin-1 family signaling, Intracellular signaling by second messengers, Signalling by NGF	NM_002468.3:2145
WEE1	0.232	0.147	-0.056	0.521	1.17	0.962	1.43	0.117	0.559245	Cell Cycle	NM_003390.3:1225
CAPN2	0.229	0.145	-0.0556	0.513	1.17	0.962	1.43	0.118	0.5605	Extracellular matrix organization	NM_001748.4:2085
NOTCH2	0.152	0.0964	-0.037	0.341	1.11	0.975	1.27	0.118	0.557019	Signaling by NOTCH	NM_024408.3:2842
COL4A5	-0.591	0.376	-1.33	0.146	0.664	0.398	1.11	0.119	0.558272	Axon guidance, Extracellular matrix organization, Signaling by PDGF	NM_033381.1:5360
NR4A1	0.406	0.259	-0.102	0.914	1.32	0.932	1.88	0.121	0.564172	Intracellular signaling by second messengers, Nuclear Receptor transcription pathway	NM_173157.1:1575
FGF1	-0.476	0.305	-1.07	0.121	0.719	0.475	1.09	0.121	0.560732		NM_033137.1:315
MEN1	-0.106	0.0678	-0.239	0.0272	0.929	0.847	1.02	0.122	0.561939	Metabolism of proteins, Signaling by TGF-beta family members, Signaling by WNT	NM_130802.2:2480
TBL1XR1	-0.118	0.0757	-0.267	0.0304	0.921	0.831	1.02	0.122	0.558554	Chromatin modifying enzymes, Metabolism, Organelle biogenesis and maintenance, Signaling by NOTCH, Transcriptional regulation of white adipocyte differentiation	NM_024665.4:915
EPHA2	-0.277	0.179	-0.628	0.0734	0.825	0.647	1.05	0.124	0.564311	Axon guidance	NM_004431.2:1525
MAPK10	-0.615	0.4	-1.4	0.168	0.653	0.379	1.12	0.127	0.574524	Cellular responses to external stimuli, Innate Immune System	NM_002753.2:2080
CDKN2A	0.325	0.211	-0.0891	0.738	1.25	0.94	1.67	0.127	0.571124	Cell Cycle, Cellular responses to external stimuli	NM_000077.3:975
NTHL1	0.151	0.0987	-0.0429	0.344	1.11	0.971	1.27	0.13	0.581176	DNA Repair	NM_002528.5:476
DTX1	-0.407	0.268	-0.933	0.119	0.754	0.524	1.09	0.133	0.591111	Signaling by NOTCH	NM_004416.2:2855
IKBKG	-0.123	0.0822	-0.284	0.0377	0.918	0.821	1.03	0.136	0.60093	Adaptive Immune System, Innate Immune System, Interleukin-1 family signaling, Metabolism of proteins	NM_003639.2:470
BAMBI	0.315	0.212	-0.0992	0.73	1.24	0.934	1.66	0.139	0.610636	Signaling by TGF-beta family members	NM_012342.2:832
MAPK3	0.163	0.11	-0.0514	0.378	1.12	0.965	1.3	0.139	0.607126	Axon guidance, Cell Cycle, Cellular responses to external stimuli, Growth hormone receptor signaling, Innate Immune System, Interferon Signaling, Intracellular signaling by second messengers, MAPK family signaling cascades, Platelet activation# signaling and aggregation, Signaling by FGFR, Signaling by GPCR, Signalling by NGF	NM_001040056.1:580
VHL	-0.0874	0.0591	-0.203	0.0284	0.941	0.869	1.02	0.142	0.616686	Adaptive Immune System, Cellular responses to external stimuli, Metabolism of proteins	NM_000551.2:1280
CASP8	0.125	0.0845	-0.041	0.29	1.09	0.972	1.22	0.143	0.6175	Innate Immune System, Programmed Cell Death	NM_001228.4:301
SYK	-0.191	0.13	-0.446	0.0632	0.876	0.734	1.04	0.144	0.618305	Adaptive Immune System, Innate Immune System, Interleukin-2 family signaling, Platelet activation# signaling and aggregation	NM_003177.3:1685
CACNA2D2	-0.521	0.354	-1.22	0.173	0.697	0.431	1.13	0.144	0.614831	Cardiac conduction, Metabolism, Neuronal System	NM_001005505.1:2045
FOS	0.415	0.283	-0.139	0.97	1.33	0.908	1.96	0.145	0.615642	Cellular responses to external stimuli, Innate Immune System, Interleukin-4 and 13 signaling, Transcriptional Regulation by TP53	NM_005252.2:1475
CREB5	0.286	0.195	-0.0968	0.668	1.22	0.935	1.59	0.146	0.616444		NM_182898.2:1885
LAT	0.295	0.203	-0.102	0.693	1.23	0.932	1.62	0.148	0.621436	Adaptive Immune System, Innate Immune System, MAPK family signaling cascades, Platelet activation# signaling and aggregation	NM_001014987.1:1290
SFRP1	0.45	0.312	-0.162	1.06	1.37	0.894	2.09	0.153	0.63541	Signaling by WNT	NM_003012.3:3320
TNFRSF10D	-0.149	0.103	-0.352	0.0538	0.902	0.784	1.04	0.153	0.638901	Transcriptional Regulation by TP53	NM_003840.3:2380
CACNB4	-0.402	0.279	-0.95	0.146	0.757	0.518	1.11	0.153	0.631957	Axon guidance, Cardiac conduction, Neuronal System	NM_001005747.2:1483
IGF1	0.305	0.213	-0.113	0.722	1.24	0.925	1.65	0.156	0.640865	IGF1R signaling cascade, Metabolism of proteins, Platelet activation# signaling and aggregation	NM_000618.3:491
HGF	0.317	0.222	-0.119	0.752	1.25	0.921	1.68	0.157	0.641505	Interleukin-4 and 13 signaling, Interleukin-7 signaling, Intracellular signaling by second messengers, MAPK family signaling cascades, Platelet activation# signaling and aggregation	NM_000601.4:550
CPA2	0.359	0.252	-0.134	0.852	1.28	0.911	1.8	0.157	0.638075		NM_001869.2:232
TTK	0.153	0.108	-0.0582	0.365	1.11	0.96	1.29	0.159	0.642766		NM_003318.3:1200
DDIT3	0.16	0.113	-0.0616	0.382	1.12	0.958	1.3	0.16	0.64	Metabolism of proteins	NM_004083.4:40
FZD7	0.245	0.173	-0.0941	0.584	1.19	0.937	1.5	0.16	0.643386	Signaling by GPCR, Signaling by WNT	NM_003507.1:1890
MAPK9	-0.0975	0.069	-0.233	0.0376	0.935	0.851	1.03	0.16	0.636649	Cellular responses to external stimuli, Innate Immune System	NM_139068.2:365
PITX2	0.378	0.267	-0.147	0.902	1.3	0.903	1.87	0.161	0.637292	Transcriptional regulation by the AP-2 (TFAP2) family of transcription factors	NM_000325.5:1381
CREB3L3	-0.0479	0.034	-0.115	0.0188	0.967	0.924	1.01	0.162	0.637927	Metabolism of proteins, Transport of small molecules	NM_001271995.1:1050
SMC1A	0.12	0.0856	-0.0478	0.288	1.09	0.967	1.22	0.164	0.642474	Cell Cycle, Metabolism of proteins	NM_006306.2:2320
WHSC1L1	-0.0983	0.0709	-0.237	0.0407	0.934	0.848	1.03	0.169	0.658667	Chromatin modifying enzymes	NM_017778.2:485
CACNA2D3	-0.685	0.495	-1.66	0.286	0.622	0.317	1.22	0.17	0.659184	Cardiac conduction, Neuronal System	NM_018398.2:205
CASP10	0.281	0.204	-0.119	0.681	1.22	0.921	1.6	0.172	0.663553	Innate Immune System, Transcriptional Regulation by TP53	NM_032977.3:20
RB1	0.137	0.0998	-0.0587	0.332	1.1	0.96	1.26	0.173	0.66404	Cell Cycle, Cellular responses to external stimuli	NM_000321.1:2110
ZAK	-0.171	0.126	-0.417	0.0751	0.888	0.749	1.05	0.176	0.672161		NM_016653.2:995
GDF6	-0.396	0.291	-0.967	0.174	0.76	0.512	1.13	0.176	0.6688		NM_001001557.2:1908
SMAD9	-0.351	0.258	-0.858	0.155	0.784	0.552	1.11	0.177	0.669254	Signaling by TGF-beta family members	NM_005905.2:1595
PRMT8	0.354	0.261	-0.158	0.866	1.28	0.896	1.82	0.178	0.669703		NM_019854.3:1900
PTPRR	0.913	0.674	-0.408	2.23	1.88	0.754	4.7	0.179	0.670148		NM_001207015.1:1652
SHC3	-0.469	0.348	-1.15	0.214	0.722	0.45	1.16	0.181	0.674314	Axon guidance, MAPK family signaling cascades, Signalling by NGF	NM_016848.5:6155
SFRP4	0.525	0.39	-0.24	1.29	1.44	0.847	2.45	0.181	0.671024		NM_003014.2:1060
OSM	0.372	0.277	-0.171	0.916	1.29	0.888	1.89	0.183	0.675146	Interleukin-4 and 13 signaling, Interleukin-6 family signaling	NM_020530.3:1662
PKMYT1	0.16	0.12	-0.0743	0.395	1.12	0.95	1.31	0.183	0.671884	Cell Cycle	NM_004203.3:780
PDGFC	0.199	0.149	-0.0924	0.491	1.15	0.938	1.41	0.183	0.668654	Signaling by PDGF	NM_016205.1:10
GNG4	-0.41	0.306	-1.01	0.191	0.753	0.496	1.14	0.184	0.669091	Metabolism, Metabolism of proteins, Neuronal System, Platelet activation# signaling and aggregation, Signaling by GPCR, Signaling by WNT, Transport of small molecules	NM_004485.2:215
GRIN2B	0.495	0.371	-0.231	1.22	1.41	0.852	2.33	0.184	0.665905	Axon guidance, MAPK family signaling cascades, Neuronal System	NM_000834.3:1144
SOX17	0.268	0.201	-0.125	0.661	1.2	0.917	1.58	0.185	0.666351	Signaling by WNT	NM_022454.3:1374
SMAD3	-0.163	0.122	-0.403	0.077	0.893	0.756	1.05	0.186	0.666792	Interleukin-1 family signaling, Metabolism of proteins, Signaling by NODAL, Signaling by TGF-beta family members	NM_005902.3:4220
CDK2	-0.125	0.0942	-0.31	0.0594	0.917	0.807	1.04	0.187	0.66723	Cell Cycle, Cellular responses to external stimuli, DNA Repair, Transcriptional Regulation by TP53	NM_001798.2:220
IDH2	0.156	0.118	-0.0745	0.387	1.11	0.95	1.31	0.187	0.664112	Metabolism, Organelle biogenesis and maintenance	NM_002168.2:944
MNAT1	-0.116	0.0872	-0.287	0.0553	0.923	0.82	1.04	0.188	0.664558	Cell Cycle, DNA Repair, Epigenetic regulation of gene expression, Formation of RNA Pol II elongation complex , Metabolism of RNA, RNA Polymerase II Pre-transcription Events, Transcriptional Regulation by TP53, Transcriptional regulation by RUNX1	NM_002431.2:975
STAT4	0.213	0.161	-0.103	0.529	1.16	0.931	1.44	0.189	0.665	Interleukin-12 family signaling, Interleukin-2 family signaling, Interleukin-20 family signaling	NM_003151.2:789
TGFB3	0.195	0.148	-0.0956	0.485	1.14	0.936	1.4	0.192	0.672442	Extracellular matrix organization, Platelet activation# signaling and aggregation	NM_003239.2:2825
CASP12	0.324	0.247	-0.16	0.809	1.25	0.895	1.75	0.193	0.672844		NM_001191016.1:595
SSX1	0.324	0.248	-0.162	0.811	1.25	0.894	1.75	0.195	0.676712		NM_005635.2:148
CDC25B	0.126	0.0967	-0.0633	0.316	1.09	0.957	1.24	0.195	0.673636	Cell Cycle	NM_021873.2:3045
LIFR	-0.319	0.246	-0.802	0.164	0.802	0.574	1.12	0.199	0.684344	Interleukin-6 family signaling, Transcriptional regulation by RUNX1	NM_002310.3:2995
WNT16	-0.348	0.27	-0.876	0.181	0.786	0.545	1.13	0.2	0.684685	Signaling by GPCR, Signaling by WNT	NM_057168.1:1621
POLE2	0.168	0.131	-0.0891	0.426	1.12	0.94	1.34	0.203	0.691839	Cell Cycle, DNA Repair	NM_002692.2:1420
CCNB3	0.287	0.224	-0.152	0.725	1.22	0.9	1.65	0.203	0.68875		NM_033671.1:35
MAP2K6	0.258	0.202	-0.138	0.653	1.2	0.909	1.57	0.204	0.689067	Cellular responses to external stimuli, Innate Immune System, Interleukin-1 family signaling, Transcriptional Regulation by TP53	NM_002758.3:555
DLL1	-0.187	0.148	-0.476	0.103	0.879	0.719	1.07	0.209	0.702832	Signaling by NOTCH	NM_005618.3:2580
FGF19	-0.125	0.0987	-0.318	0.0687	0.917	0.802	1.05	0.209	0.699736	IGF1R signaling cascade, Intracellular signaling by second messengers, MAPK family signaling cascades, Signaling by FGFR	NM_005117.2:786
HIST1H3B	0.169	0.134	-0.0933	0.432	1.12	0.937	1.35	0.209	0.696667	Cell Cycle, Cellular responses to external stimuli, Chromatin modifying enzymes, Epigenetic regulation of gene expression, Interleukin-7 signaling, Metabolism of proteins, Signaling by WNT, Transcriptional regulation by RUNX1	NM_003537.3:335
ITGA3	-0.222	0.177	-0.568	0.124	0.857	0.674	1.09	0.211	0.700262	Extracellular matrix organization	NM_005501.2:1138
WNT7B	0.347	0.278	-0.198	0.891	1.27	0.872	1.85	0.215	0.710435	Signaling by GPCR, Signaling by WNT	NM_058238.1:1535
MCM7	0.134	0.108	-0.0774	0.346	1.1	0.948	1.27	0.217	0.713939	Cell Cycle	NM_182776.1:1325
DUSP4	-0.23	0.185	-0.592	0.133	0.853	0.663	1.1	0.217	0.710862	Innate Immune System, MAPK family signaling cascades, Signalling by NGF	NM_057158.2:3115
MUTYH	0.129	0.104	-0.0748	0.333	1.09	0.949	1.26	0.217	0.707811	DNA Repair	NM_012222.2:412
FAS	0.152	0.124	-0.09	0.394	1.11	0.94	1.31	0.221	0.717778	Programmed Cell Death, Transcriptional Regulation by TP53	NM_152876.1:1740
VEGFC	-0.187	0.152	-0.486	0.111	0.878	0.714	1.08	0.222	0.717957	Platelet activation# signaling and aggregation, Signaling by VEGF	NM_005429.2:565
CCR7	0.286	0.232	-0.17	0.741	1.22	0.889	1.67	0.222	0.714915	Signaling by GPCR	NM_001838.2:1610
COL6A6	0.44	0.359	-0.263	1.14	1.36	0.833	2.21	0.223	0.715105	Axon guidance, Extracellular matrix organization, Signaling by PDGF	NM_001102608.1:5926
BIRC7	0.271	0.222	-0.164	0.706	1.21	0.892	1.63	0.225	0.718487		NM_022161.2:1168
CCNO	-0.0997	0.082	-0.26	0.061	0.933	0.835	1.04	0.227	0.721841		NM_021147.3:45
SETD2	-0.0748	0.0618	-0.196	0.0463	0.949	0.873	1.03	0.229	0.725167	Chromatin modifying enzymes	NM_014159.6:6160
ITGA7	-0.241	0.199	-0.631	0.149	0.846	0.646	1.11	0.229	0.722158	Extracellular matrix organization	NM_002206.1:1170
WIF1	0.428	0.355	-0.267	1.12	1.35	0.831	2.18	0.231	0.719508	Signaling by WNT	NM_007191.2:765
IL15	0.192	0.16	-0.121	0.506	1.14	0.92	1.42	0.231	0.722469	Interleukin-2 family signaling	NM_172174.1:1685
CDKN2C	0.156	0.13	-0.0981	0.41	1.11	0.934	1.33	0.231	0.725455	Cell Cycle, Cellular responses to external stimuli	NM_001262.2:1295
CACNA2D1	-0.17	0.142	-0.448	0.107	0.889	0.733	1.08	0.232	0.719673	Cardiac conduction	NM_000722.2:335
MAPK12	-0.258	0.214	-0.678	0.163	0.836	0.625	1.12	0.232	0.716748	Axon guidance, Innate Immune System, Organelle biogenesis and maintenance, Signaling by VEGF, Signalling by NGF	NM_002969.3:425
RET	0.281	0.235	-0.18	0.743	1.22	0.883	1.67	0.234	0.72	Axon guidance, MAPK family signaling cascades	NM_020630.4:2911
STAT6	0.113	0.0941	-0.0719	0.297	1.08	0.951	1.23	0.234	0.717097	Innate Immune System, Interleukin-4 and 13 signaling, Signaling by PDGF	NM_003153.3:2030
COL1A1	0.329	0.276	-0.212	0.87	1.26	0.863	1.83	0.236	0.720321	Adaptive Immune System, Extracellular matrix organization, Platelet activation# signaling and aggregation, Vesicle-mediated transport	NM_000088.3:5210
CNTFR	-0.36	0.304	-0.955	0.236	0.779	0.516	1.18	0.239	0.72656	Interleukin-6 family signaling	NM_147164.1:784
BMP2	-0.36	0.305	-0.958	0.239	0.779	0.515	1.18	0.241	0.729721	Extracellular matrix organization, Signaling by TGF-beta family members	NM_001200.2:1515
ID2	0.195	0.165	-0.129	0.518	1.14	0.914	1.43	0.242	0.729841		NM_002166.4:505
BNIP3	-0.255	0.217	-0.68	0.17	0.838	0.624	1.13	0.243	0.72996		NM_004052.2:325
BRCA1	0.111	0.0945	-0.0744	0.296	1.08	0.95	1.23	0.244	0.730079	Cell Cycle, DNA Repair, Metabolism of proteins, Transcriptional Regulation by TP53	NM_007305.2:1275
WNT4	-0.322	0.275	-0.86	0.217	0.8	0.551	1.16	0.244	0.727216	Signaling by GPCR, Signaling by WNT	NM_030761.3:625
SHC1	0.105	0.0899	-0.0711	0.281	1.08	0.952	1.22	0.245	0.727344	Adaptive Immune System, Axon guidance, IGF1R signaling cascade, Innate Immune System, Interleukin-2 family signaling, MAPK family signaling cascades, Metabolism of proteins, Platelet activation# signaling and aggregation, Signaling by EGFR, Signaling by FGFR, Signaling by GPCR, Signalling by NGF	NM_183001.4:3355
WNT5B	0.322	0.277	-0.22	0.864	1.25	0.858	1.82	0.248	0.733385	Signaling by WNT	NM_032642.2:1745
PAK7	-0.136	0.117	-0.366	0.0936	0.91	0.776	1.07	0.249	0.733488	Axon guidance	NM_177990.1:615
SIX1	-0.317	0.275	-0.856	0.222	0.802	0.552	1.17	0.251	0.736525		NM_005982.3:25
ACVR1C	-0.351	0.305	-0.948	0.246	0.784	0.518	1.19	0.252	0.736615	Signaling by NODAL, Signaling by TGF-beta family members	NM_145259.2:5168
CACNB2	-0.36	0.313	-0.973	0.254	0.779	0.509	1.19	0.254	0.739617	Axon guidance, Cardiac conduction, Metabolism, Neuronal System	NM_000724.3:2610
ERCC6	-0.127	0.111	-0.344	0.0898	0.916	0.788	1.06	0.254	0.736794	DNA Repair, Epigenetic regulation of gene expression	NM_000124.2:3235
MAPK8IP2	-0.398	0.347	-1.08	0.282	0.759	0.474	1.22	0.254	0.733992		NM_012324.2:1885
PPARGC1A	0.242	0.211	-0.172	0.655	1.18	0.888	1.57	0.255	0.734091	Metabolism, Organelle biogenesis and maintenance, Transcriptional regulation of white adipocyte differentiation	NM_013261.3:1505
FGF5	0.0937	0.0818	-0.0668	0.254	1.07	0.955	1.19	0.255	0.731321	IGF1R signaling cascade, Intracellular signaling by second messengers, MAPK family signaling cascades, Signaling by FGFR	NM_004464.3:4785
PIK3CA	0.0651	0.0575	-0.0476	0.178	1.05	0.968	1.13	0.26	0.742857	Adaptive Immune System, Axon guidance, Cell-Cell communication, IGF1R signaling cascade, Innate Immune System, Interleukin-2 family signaling, Intracellular signaling by second messengers, Metabolism, Platelet activation# signaling and aggregation, Signaling by EGFR, Signaling by FGFR, Signaling by GPCR, Signaling by PDGF, Signaling by VEGF, Signalling by NGF	NM_006218.2:2445
PRDM1	0.188	0.167	-0.139	0.515	1.14	0.908	1.43	0.262	0.745768	Transcriptional Regulation by TP53	NM_182907.1:310
FIGF	0.314	0.279	-0.233	0.86	1.24	0.851	1.81	0.263	0.745821	Platelet activation# signaling and aggregation, Signaling by VEGF	NM_004469.2:580
DAXX	-0.0666	0.0593	-0.183	0.0495	0.955	0.881	1.03	0.264	0.745874	Transcriptional Regulation by TP53	NM_001350.3:1875
H2AFX	0.117	0.104	-0.0872	0.32	1.08	0.941	1.25	0.265	0.745926	Cell Cycle, Cellular responses to external stimuli, Chromatin modifying enzymes, DNA Repair, Epigenetic regulation of gene expression, Metabolism of proteins, Signaling by WNT, Transcriptional regulation by RUNX1	NM_002105.2:1392
THBS4	0.588	0.524	-0.44	1.62	1.5	0.737	3.06	0.265	0.743173	Signaling by PDGF	NM_003248.3:985
RASGRF2	-0.245	0.219	-0.675	0.184	0.844	0.626	1.14	0.266	0.743235	MAPK family signaling cascades, Neuronal System, Signaling by GPCR, Signalling by NGF	NM_006909.1:2675
RFC3	0.127	0.114	-0.0958	0.35	1.09	0.936	1.27	0.266	0.740513	Cell Cycle, DNA Repair, Transcriptional Regulation by TP53	NM_002915.3:740
CDKN2B	0.209	0.188	-0.16	0.578	1.16	0.895	1.49	0.269	0.746131	Cell Cycle, Cellular responses to external stimuli, Signaling by TGF-beta family members	NM_004936.3:1175
CD14	0.232	0.209	-0.178	0.643	1.17	0.884	1.56	0.27	0.746182	Adaptive Immune System, Innate Immune System, Programmed Cell Death	NM_000591.2:885
S100A4	0.155	0.14	-0.119	0.429	1.11	0.921	1.35	0.271	0.746232		NM_002961.2:263
LAMA5	-0.228	0.207	-0.634	0.177	0.854	0.644	1.13	0.272	0.746282	Extracellular matrix organization, Interleukin-4 and 13 signaling	NM_005560.3:787
AR	0.232	0.21	-0.18	0.643	1.17	0.883	1.56	0.272	0.743597	Cellular responses to external stimuli, Metabolism of proteins, Nuclear Receptor transcription pathway	NM_001011645.1:810
EFNA3	0.163	0.148	-0.128	0.454	1.12	0.915	1.37	0.275	0.749104	Axon guidance	NM_004952.4:1672
CDKN1B	0.134	0.122	-0.105	0.373	1.1	0.93	1.3	0.276	0.749143	Cell Cycle, Cellular responses to external stimuli, Intracellular signaling by second messengers, Transcriptional Regulation by TP53	NM_004064.2:365
FANCL	0.157	0.143	-0.124	0.438	1.11	0.918	1.35	0.276	0.746477	DNA Repair	NM_001114636.1:446
IL1R2	-0.348	0.318	-0.971	0.276	0.786	0.51	1.21	0.277	0.746525	Interleukin-1 family signaling, Interleukin-10 signaling	NM_173343.1:113
RNF43	0.3	0.277	-0.242	0.842	1.23	0.845	1.79	0.281	0.754629	Signaling by WNT	NM_017763.4:725
BAX	0.0859	0.0796	-0.0701	0.242	1.06	0.953	1.18	0.283	0.757324	Programmed Cell Death, Transcriptional Regulation by TP53	NM_138761.3:342
DNMT1	0.106	0.0981	-0.0867	0.298	1.08	0.942	1.23	0.284	0.757333	Epigenetic regulation of gene expression	NM_001379.2:1495
TRAF7	0.0841	0.0782	-0.0691	0.237	1.06	0.953	1.18	0.285	0.757343	Adaptive Immune System	NM_032271.2:1105
DLL3	-0.277	0.257	-0.781	0.228	0.826	0.582	1.17	0.285	0.754704		NM_203486.2:1842
IRS1	0.201	0.189	-0.169	0.571	1.15	0.89	1.49	0.288	0.76	Growth hormone receptor signaling, IGF1R signaling cascade, Interleukin-7 signaling, Intracellular signaling by second messengers, MAPK family signaling cascades, Signaling by Leptin, Signalling by NGF	NM_005544.2:6224
RIN1	0.193	0.182	-0.164	0.549	1.14	0.893	1.46	0.292	0.767889	Vesicle-mediated transport	NM_004292.2:2572
FZD10	0.246	0.233	-0.211	0.702	1.19	0.864	1.63	0.294	0.770483	Signaling by GPCR	NM_007197.2:1810
SOS1	-0.0958	0.0908	-0.274	0.0822	0.936	0.827	1.06	0.294	0.767835	Adaptive Immune System, Axon guidance, IGF1R signaling cascade, Innate Immune System, Interleukin-2 family signaling, MAPK family signaling cascades, Platelet activation# signaling and aggregation, Signaling by EGFR, Signaling by FGFR, Signaling by GPCR, Signaling by PDGF, Signalling by NGF	NM_005633.2:1635
COL24A1	0.463	0.439	-0.397	1.32	1.38	0.759	2.5	0.294	0.765205	Extracellular matrix organization	NM_152890.5:4752
PAX3	-0.291	0.276	-0.831	0.25	0.818	0.562	1.19	0.294	0.762594	Chromatin modifying enzymes	NM_013942.3:705
NTF3	0.265	0.252	-0.229	0.759	1.2	0.853	1.69	0.296	0.76517		NM_002527.4:151
BMP8A	-0.324	0.309	-0.93	0.282	0.799	0.525	1.22	0.297	0.765153		NM_181809.3:5015
ITGA2	0.223	0.213	-0.195	0.64	1.17	0.874	1.56	0.298	0.765135	Axon guidance, Extracellular matrix organization	NM_002203.2:475
PIK3R5	0.159	0.152	-0.139	0.457	1.12	0.908	1.37	0.299	0.765118	Metabolism, Platelet activation# signaling and aggregation, Signaling by GPCR	NM_001142633.1:3335
POLD4	-0.0924	0.0889	-0.267	0.0818	0.938	0.831	1.06	0.301	0.767651	Cell Cycle, DNA Repair	NM_021173.2:470
MFNG	-0.113	0.109	-0.325	0.1	0.925	0.798	1.07	0.302	0.767625	Signaling by NOTCH	NM_002405.2:1681
SOS2	-0.0816	0.0787	-0.236	0.0726	0.945	0.849	1.05	0.302	0.765067	Axon guidance, Interleukin-2 family signaling, Signaling by GPCR, Signalling by NGF	NM_006939.2:3845
MCM5	-0.103	0.0989	-0.296	0.0912	0.931	0.814	1.07	0.302	0.762525	Cell Cycle	NM_006739.3:1580
ITGB3	-0.227	0.219	-0.656	0.203	0.855	0.634	1.15	0.303	0.762517	Axon guidance, Extracellular matrix organization, MAPK family signaling cascades, Platelet activation# signaling and aggregation, Signaling by VEGF	NM_000212.2:4485
MPL	0.0699	0.0676	-0.0626	0.202	1.05	0.958	1.15	0.304	0.762508	Platelet activation# signaling and aggregation	NM_005373.2:895
PBX1	-0.222	0.215	-0.643	0.199	0.857	0.64	1.15	0.304	0.76	Signaling by NOTCH	NM_002585.2:368
IL12B	0.378	0.368	-0.343	1.1	1.3	0.788	2.14	0.306	0.762492	Interleukin-10 signaling, Interleukin-12 family signaling, Interleukin-4 and 13 signaling	NM_002187.2:1435
MYC	0.129	0.126	-0.117	0.376	1.09	0.922	1.3	0.307	0.762484	Cell Cycle, Interleukin-4 and 13 signaling, MAPK family signaling cascades, Metabolism of proteins, Signaling by NOTCH, Signaling by TGF-beta family members, Signaling by WNT, Transcriptional regulation by the AP-2 (TFAP2) family of transcription factors	NM_002467.3:1610
NASP	-0.086	0.0841	-0.251	0.0788	0.942	0.84	1.06	0.309	0.764951		NM_172164.1:2970
IL7	-0.302	0.297	-0.884	0.28	0.811	0.542	1.21	0.311	0.767403	Interleukin-7 signaling	NM_000880.2:38
BRAF	-0.0669	0.066	-0.196	0.0625	0.955	0.873	1.04	0.313	0.769838	MAPK family signaling cascades, Neuronal System, Signaling by FGFR, Signalling by NGF	NM_004333.3:565
ARID1A	0.0668	0.0661	-0.0628	0.196	1.05	0.957	1.15	0.315	0.772258	Chromatin modifying enzymes, Transcriptional regulation by RUNX1	NM_006015.4:5495
GNAQ	0.142	0.141	-0.135	0.418	1.1	0.911	1.34	0.317	0.774662	Metabolism, Platelet activation# signaling and aggregation, Signaling by GPCR	NM_002072.2:1100
PLCG2	-0.116	0.116	-0.343	0.11	0.923	0.788	1.08	0.317	0.772179	Adaptive Immune System, Innate Immune System, Metabolism, Platelet activation# signaling and aggregation	NM_002661.2:525
PLAT	-0.21	0.211	-0.623	0.202	0.864	0.649	1.15	0.32	0.776997	Signaling by PDGF	NM_000931.2:1334
ERBB2	0.153	0.153	-0.147	0.453	1.11	0.903	1.37	0.321	0.776943	Axon guidance, Intracellular signaling by second messengers, MAPK family signaling cascades, Transcriptional regulation by the AP-2 (TFAP2) family of transcription factors	NM_004448.2:2380
FGF23	0.25	0.251	-0.243	0.742	1.19	0.845	1.67	0.323	0.779302	IGF1R signaling cascade, Intracellular signaling by second messengers, MAPK family signaling cascades, Metabolism of proteins, Signaling by FGFR	NM_020638.2:1390
LAMC3	-0.321	0.324	-0.955	0.313	0.8	0.516	1.24	0.323	0.776835	Extracellular matrix organization	NM_006059.3:2090
DTX4	0.175	0.177	-0.172	0.522	1.13	0.888	1.44	0.326	0.781577	Innate Immune System, Signaling by NOTCH	NM_015177.1:4820
CDKN2D	-0.113	0.115	-0.339	0.113	0.925	0.791	1.08	0.329	0.786289	Cell Cycle, Cellular responses to external stimuli	NM_001800.3:870
FOXO4	-0.111	0.114	-0.335	0.112	0.926	0.793	1.08	0.331	0.788589	Intracellular signaling by second messengers, Metabolism of proteins	NM_005938.2:35
CUL1	0.0871	0.0894	-0.0882	0.262	1.06	0.941	1.2	0.332	0.7885	Adaptive Immune System, Cell Cycle, Innate Immune System, Interleukin-1 family signaling, Metabolism of proteins, Signaling by Hedgehog, Signaling by NOTCH, Signaling by WNT, Transport of small molecules	NM_003592.2:1487
SPOP	0.0852	0.0875	-0.0863	0.257	1.06	0.942	1.19	0.332	0.786044	Signaling by Hedgehog	NM_001007226.1:2726
HSP90B1	0.13	0.133	-0.131	0.391	1.09	0.913	1.31	0.332	0.783602	Innate Immune System, Interleukin-4 and 13 signaling, Metabolism of proteins, Vesicle-mediated transport	NM_003299.1:160
IFNA7	-0.0536	0.0551	-0.162	0.0544	0.964	0.894	1.04	0.333	0.783529	Innate Immune System, Interferon Signaling	NM_021057.2:0
ITGB8	-0.255	0.263	-0.772	0.261	0.838	0.586	1.2	0.335	0.785802	Extracellular matrix organization	NM_002214.2:2609
RAD50	-0.061	0.0634	-0.185	0.0633	0.959	0.88	1.04	0.339	0.792738	Cell Cycle, Cellular responses to external stimuli, DNA Repair, Transcriptional Regulation by TP53	NM_005732.2:5397
TSPAN7	0.206	0.215	-0.215	0.627	1.15	0.862	1.54	0.34	0.792638	Neuronal System	NM_004615.3:725
PDGFRB	-0.142	0.149	-0.434	0.149	0.906	0.74	1.11	0.34	0.790214	Intracellular signaling by second messengers, MAPK family signaling cascades, Signaling by PDGF	NM_002609.3:840
ID4	-0.242	0.253	-0.738	0.254	0.846	0.6	1.19	0.341	0.790122		NM_001546.2:2048
PIK3R2	-0.112	0.117	-0.34	0.117	0.926	0.79	1.08	0.341	0.78772	Adaptive Immune System, Axon guidance, Cell-Cell communication, IGF1R signaling cascade, Innate Immune System, Interleukin-2 family signaling, Interleukin-7 signaling, Intracellular signaling by second messengers, Metabolism, Platelet activation# signaling and aggregation, Signaling by GPCR, Signaling by PDGF, Signaling by VEGF, Signalling by NGF	NM_005027.2:3100
SIRT4	-0.176	0.185	-0.54	0.187	0.885	0.688	1.14	0.344	0.792242	Organelle biogenesis and maintenance	NM_012240.1:915
TLX1	0.28	0.295	-0.298	0.858	1.21	0.814	1.81	0.345	0.792145		NM_005521.3:1915
IL6R	0.135	0.143	-0.144	0.414	1.1	0.905	1.33	0.346	0.792048	Interleukin-4 and 13 signaling, Interleukin-6 family signaling, MAPK family signaling cascades	NM_000565.2:993
NR4A3	0.222	0.235	-0.238	0.682	1.17	0.848	1.6	0.347	0.791952	Nuclear Receptor transcription pathway, Transcriptional regulation by RUNX1	NM_173198.1:2590
KDM5C	-0.0676	0.0725	-0.21	0.0745	0.954	0.865	1.05	0.353	0.803234	Chromatin modifying enzymes	NM_004187.2:1170
SOST	0.314	0.337	-0.346	0.974	1.24	0.787	1.96	0.354	0.803104	Signaling by WNT	NM_025237.2:980
AKT3	-0.0977	0.105	-0.304	0.108	0.935	0.81	1.08	0.355	0.802976	Adaptive Immune System, Cell Cycle, Intracellular signaling by second messengers, Platelet activation# signaling and aggregation, Programmed Cell Death, Regulation of beta-cell development, Signaling by GPCR, Signaling by VEGF, Transcriptional Regulation by TP53, Vesicle-mediated transport	NM_181690.1:755
CASP3	0.0917	0.0991	-0.103	0.286	1.07	0.931	1.22	0.357	0.805104	Extracellular matrix organization, Other interleukin signaling, Programmed Cell Death, Signalling by NGF	NM_032991.2:685
EGFR	0.149	0.161	-0.167	0.464	1.11	0.891	1.38	0.358	0.80497	Axon guidance, Intracellular signaling by second messengers, MAPK family signaling cascades, Signaling by EGFR, Signaling by GPCR, Signaling by NOTCH, Transcriptional regulation by the AP-2 (TFAP2) family of transcription factors, Vesicle-mediated transport	NM_201282.1:360
GNAS	0.118	0.128	-0.133	0.369	1.09	0.912	1.29	0.359	0.804838	Metabolism, Signaling by GPCR, Signaling by Hedgehog, Transport of small molecules	NM_080425.1:1910
CACNA1D	-0.287	0.312	-0.898	0.324	0.82	0.537	1.25	0.36	0.804706	Axon guidance, Cardiac conduction, Metabolism	NM_000720.2:5195
IKBKB	-0.072	0.0786	-0.226	0.0821	0.951	0.855	1.06	0.362	0.806804	Adaptive Immune System, Innate Immune System, Interleukin-1 family signaling, Signalling by NGF	NM_001556.1:1995
BMP6	-0.264	0.29	-0.832	0.304	0.833	0.562	1.23	0.364	0.808889		NM_001718.2:1045
COL4A4	-0.217	0.238	-0.683	0.249	0.861	0.623	1.19	0.365	0.808746	Axon guidance, Extracellular matrix organization, Signaling by PDGF	NM_000092.4:8255
HDAC10	-0.0784	0.0864	-0.248	0.0911	0.947	0.842	1.07	0.367	0.810814	Chromatin modifying enzymes, Signaling by NOTCH	NM_032019.5:932
THEM4	0.0979	0.109	-0.115	0.311	1.07	0.923	1.24	0.37	0.815072	Adaptive Immune System, IGF1R signaling cascade, Intracellular signaling by second messengers, Metabolism, Signaling by VEGF	NM_053055.4:764
PIK3R3	0.0845	0.0941	-0.0999	0.269	1.06	0.933	1.2	0.371	0.814913	Adaptive Immune System, Axon guidance, Interleukin-2 family signaling, Interleukin-7 signaling, Intracellular signaling by second messengers, Metabolism, Platelet activation# signaling and aggregation, Signaling by GPCR	NM_003629.3:1800
ASXL1	0.0704	0.0786	-0.0837	0.225	1.05	0.944	1.17	0.373	0.816945		NM_001164603.1:472
CTRB1	0.209	0.235	-0.25	0.669	1.16	0.841	1.59	0.374	0.814441	Extracellular matrix organization, Metabolism	NM_001906.4:693
WNT6	0.166	0.186	-0.198	0.529	1.12	0.872	1.44	0.374	0.816782	Signaling by GPCR, Signaling by WNT	NM_006522.3:1200
AKT1	-0.0681	0.0764	-0.218	0.0816	0.954	0.86	1.06	0.375	0.814286	Adaptive Immune System, Cell Cycle, Interleukin-4 and 13 signaling, Intracellular signaling by second messengers, Metabolism, Metabolism of RNA, Platelet activation# signaling and aggregation, Programmed Cell Death, Regulation of beta-cell development, Signaling by GPCR, Signaling by VEGF, Signaling by WNT, Transcriptional Regulation by TP53, Vesicle-mediated transport	NM_005163.2:1772
CSF3R	0.176	0.198	-0.213	0.565	1.13	0.863	1.48	0.377	0.816296	Other interleukin signaling	NM_156038.2:90
EIF4EBP1	-0.0899	0.102	-0.29	0.11	0.94	0.818	1.08	0.381	0.822614	Metabolism of proteins	NM_004095.3:363
DLL4	-0.184	0.21	-0.595	0.227	0.88	0.662	1.17	0.382	0.822436	Signaling by NOTCH	NM_019074.2:893
GADD45A	0.138	0.158	-0.171	0.448	1.1	0.888	1.36	0.383	0.819944	Transcriptional Regulation by TP53	NM_001924.2:865
HDAC2	0.0605	0.0691	-0.0749	0.196	1.04	0.949	1.15	0.383	0.82226	Chromatin modifying enzymes, Epigenetic regulation of gene expression, Intracellular signaling by second messengers, Metabolism of proteins, Signaling by NOTCH, Signalling by NGF, Transcriptional Regulation by TP53	NM_001527.1:930
SOCS2	-0.174	0.198	-0.562	0.215	0.887	0.677	1.16	0.384	0.819775	Growth hormone receptor signaling, Interleukin-7 signaling, Metabolism of proteins	NM_003877.3:1020
IL3RA	0.155	0.178	-0.193	0.503	1.11	0.875	1.42	0.385	0.819608	Interleukin-2 family signaling, MAPK family signaling cascades, Platelet activation# signaling and aggregation, Signaling by GPCR	NM_002183.2:745
CDC6	0.0981	0.113	-0.123	0.319	1.07	0.918	1.25	0.386	0.819441	Cell Cycle	NM_001254.3:1300
GATA3	-0.225	0.26	-0.735	0.285	0.856	0.601	1.22	0.39	0.825627	Interleukin-4 and 13 signaling, Metabolism of proteins, Transcriptional regulation by RUNX1	NM_001002295.1:2835
PPP3CC	0.0685	0.0794	-0.0872	0.224	1.05	0.941	1.17	0.39	0.823333	Programmed Cell Death, Signaling by GPCR	NM_005605.3:1460
ANGPT1	0.217	0.252	-0.276	0.71	1.16	0.826	1.64	0.391	0.823158	MAPK family signaling cascades	NM_001146.3:2080
HES1	-0.18	0.209	-0.589	0.229	0.883	0.665	1.17	0.391	0.820884	Regulation of beta-cell development, Signaling by NOTCH	NM_005524.2:860
CDC25A	0.108	0.126	-0.138	0.354	1.08	0.909	1.28	0.393	0.82281	Cell Cycle, Metabolism of proteins	NM_001789.2:690
TNC	0.155	0.181	-0.2	0.509	1.11	0.87	1.42	0.395	0.824725	Extracellular matrix organization, Metabolism of proteins	NM_002160.3:4
CBLC	0.235	0.277	-0.308	0.778	1.18	0.808	1.72	0.399	0.830795		NM_012116.3:652
UBE2T	0.0937	0.111	-0.123	0.311	1.07	0.918	1.24	0.4	0.830601	DNA Repair, Metabolism of proteins	NM_014176.3:595
FGF14	0.33	0.39	-0.435	1.09	1.26	0.74	2.14	0.4	0.828338	Cardiac conduction	NM_004115.3:725
STK11	0.0632	0.0749	-0.0836	0.21	1.04	0.944	1.16	0.401	0.828152	Metabolism, Transcriptional Regulation by TP53	NM_000455.4:2060
COL5A1	-0.203	0.241	-0.676	0.269	0.869	0.626	1.21	0.401	0.825908	Axon guidance, Extracellular matrix organization, Signaling by PDGF	NM_000093.3:6345
DUSP6	-0.111	0.131	-0.369	0.147	0.926	0.775	1.11	0.401	0.823676	Innate Immune System, MAPK family signaling cascades, Signalling by NGF	NM_001946.2:1535
LAMC2	-0.271	0.321	-0.901	0.359	0.829	0.536	1.28	0.401	0.821456	Cell-Cell communication, Extracellular matrix organization	NM_005562.2:2819
FGF17	0.238	0.283	-0.317	0.793	1.18	0.803	1.73	0.402	0.82129	IGF1R signaling cascade, Intracellular signaling by second messengers, MAPK family signaling cascades, Signaling by FGFR	NM_003867.2:279
NSD1	-0.0502	0.0598	-0.167	0.067	0.966	0.89	1.05	0.403	0.821126	Chromatin modifying enzymes	NM_022455.4:10655
CD274	0.154	0.185	-0.208	0.516	1.11	0.866	1.43	0.406	0.825027	Adaptive Immune System	NM_014143.3:49
MAP2K1	-0.0878	0.105	-0.294	0.119	0.941	0.816	1.09	0.406	0.822827	Axon guidance, Innate Immune System, Interleukin-1 family signaling, MAPK family signaling cascades	NM_002755.2:970
FGF10	0.21	0.252	-0.285	0.705	1.16	0.821	1.63	0.408	0.824681	IGF1R signaling cascade, Intracellular signaling by second messengers, MAPK family signaling cascades, Regulation of beta-cell development, Signaling by FGFR	NM_004465.1:85
IL23A	0.187	0.225	-0.255	0.629	1.14	0.838	1.55	0.409	0.824509	Interleukin-12 family signaling, Interleukin-4 and 13 signaling	NM_016584.2:411
WHSC1	0.0604	0.073	-0.0827	0.203	1.04	0.944	1.15	0.41	0.824339	Cell Cycle, Chromatin modifying enzymes, DNA Repair	NM_007331.1:1260
MSH6	0.0884	0.107	-0.121	0.298	1.06	0.92	1.23	0.41	0.822164	DNA Repair	NM_000179.1:3525
FUBP1	-0.0346	0.0419	-0.117	0.0475	0.976	0.922	1.03	0.41	0.82		NM_003902.3:820
FZD2	0.209	0.253	-0.288	0.705	1.16	0.819	1.63	0.412	0.821837	Signaling by GPCR, Signaling by WNT	NM_001466.2:845
GNG7	-0.199	0.242	-0.672	0.275	0.871	0.628	1.21	0.413	0.821675	Metabolism, Metabolism of proteins, Neuronal System, Platelet activation# signaling and aggregation, Signaling by GPCR, Signaling by WNT, Transport of small molecules	NM_052847.1:3920
HOXA11	0.212	0.26	-0.296	0.721	1.16	0.814	1.65	0.415	0.823499		NM_005523.5:1525
LRP2	0.261	0.32	-0.365	0.888	1.2	0.776	1.85	0.416	0.823333	Metabolism, Signaling by GPCR, Vesicle-mediated transport	NM_004525.2:12505
MAP2K2	0.072	0.0881	-0.101	0.245	1.05	0.933	1.18	0.416	0.819067	Axon guidance, MAPK family signaling cascades	NM_030662.2:1325
COL4A3	-0.326	0.399	-1.11	0.456	0.798	0.464	1.37	0.416	0.821195	Axon guidance, Extracellular matrix organization, Signaling by PDGF	NM_000091.3:5630
JAG1	-0.123	0.151	-0.42	0.173	0.918	0.748	1.13	0.417	0.816804	Signaling by NOTCH	NM_000214.2:915
SMPD3	0.292	0.358	-0.41	0.994	1.22	0.753	1.99	0.417	0.818915	Metabolism	NM_018667.3:472
NPM2	0.0298	0.0367	-0.0422	0.102	1.02	0.971	1.07	0.419	0.818612		NM_182795.1:745
SMARCA4	-0.0731	0.0901	-0.25	0.104	0.951	0.841	1.07	0.419	0.816513	Chromatin modifying enzymes, Interleukin-7 signaling, Signaling by WNT, Transcriptional regulation by RUNX1	NM_003072.3:5400
ITGA8	-0.263	0.326	-0.901	0.375	0.834	0.536	1.3	0.422	0.818163	Extracellular matrix organization	NM_003638.1:1215
CCNB1	0.0961	0.119	-0.138	0.33	1.07	0.909	1.26	0.422	0.820256	Cell Cycle, Transcriptional Regulation by TP53	NM_031966.2:715
ZNF217_2	0.0697	0.0865	-0.0999	0.239	1.05	0.933	1.18	0.423	0.818015		NM_006526.2:5094
PIK3CD	0.0653	0.0814	-0.0942	0.225	1.05	0.937	1.17	0.424	0.817868	Adaptive Immune System, Axon guidance, Interleukin-2 family signaling, Intracellular signaling by second messengers, Metabolism, Platelet activation# signaling and aggregation, Signaling by GPCR	NM_005026.3:95
PLA2G5	-0.102	0.128	-0.352	0.148	0.932	0.783	1.11	0.427	0.82157	Metabolism	NM_000929.2:1375
TLR2	0.143	0.18	-0.209	0.496	1.1	0.865	1.41	0.428	0.821414	Adaptive Immune System, Innate Immune System	NM_003264.3:180
GAS1	-0.198	0.249	-0.686	0.29	0.872	0.622	1.22	0.428	0.819345	Signaling by Hedgehog	NM_002048.2:1525
NFKB1	0.0759	0.0965	-0.113	0.265	1.05	0.925	1.2	0.433	0.826834	Adaptive Immune System, Cellular responses to external stimuli, Chromatin modifying enzymes, Innate Immune System, Interleukin-1 family signaling, Signalling by NGF, Transcriptional regulation of white adipocyte differentiation	NM_003998.2:1675
RAD51	0.138	0.176	-0.207	0.482	1.1	0.866	1.4	0.435	0.828571	Cell Cycle, DNA Repair	NM_133487.2:566
IFNG	-0.209	0.267	-0.732	0.314	0.865	0.602	1.24	0.435	0.8265	Interferon Signaling, Interleukin-12 family signaling, Transcriptional regulation by RUNX1	NM_000619.2:970
FANCG	0.0784	0.1	-0.118	0.275	1.06	0.921	1.21	0.436	0.824279	DNA Repair	NM_004629.1:1900
IL13	-0.264	0.338	-0.926	0.398	0.833	0.526	1.32	0.436	0.826334	Interleukin-1 family signaling, Interleukin-10 signaling, Interleukin-4 and 13 signaling	NM_002188.2:516
LEPR	-0.126	0.164	-0.447	0.195	0.916	0.733	1.14	0.442	0.833548	Signaling by Leptin	NM_001003679.1:2000
COL27A1	-0.132	0.171	-0.468	0.204	0.913	0.723	1.15	0.443	0.833366	Extracellular matrix organization	NM_032888.2:5120
RAD52	-0.0784	0.102	-0.278	0.121	0.947	0.825	1.09	0.444	0.833185	DNA Repair, Metabolism of proteins	NM_134424.2:297
FN1	-0.176	0.23	-0.626	0.274	0.885	0.648	1.21	0.445	0.833005	Extracellular matrix organization, Interleukin-4 and 13 signaling, MAPK family signaling cascades, Metabolism of proteins, Platelet activation# signaling and aggregation	NM_212482.1:1776
HPGD	0.202	0.265	-0.318	0.722	1.15	0.802	1.65	0.448	0.83656	Metabolism	NM_001145816.2:96
PLA2G2A	0.454	0.598	-0.718	1.63	1.37	0.608	3.08	0.45	0.836186	Innate Immune System, Metabolism	NM_000300.2:715
IL1R1	-0.125	0.165	-0.449	0.198	0.917	0.733	1.15	0.45	0.834146	Interleukin-1 family signaling, Interleukin-10 signaling	NM_000877.2:4295
CIITA	0.129	0.171	-0.205	0.464	1.09	0.867	1.38	0.45	0.838235	Interferon Signaling	NM_000246.3:470
HNF1A	0.201	0.266	-0.32	0.723	1.15	0.801	1.65	0.451	0.833966	Regulation of beta-cell development	NM_000545.4:2125
MDM2	0.0814	0.108	-0.131	0.294	1.06	0.913	1.23	0.454	0.837476	Cell Cycle, Cellular responses to external stimuli, Intracellular signaling by second messengers, Metabolism of proteins, Neuronal System, Transcriptional Regulation by TP53	NM_006878.2:280
PLA2G4C	0.118	0.157	-0.19	0.426	1.09	0.876	1.34	0.455	0.837288	Metabolism	NM_003706.2:2310
TNFRSF10C	-0.167	0.223	-0.605	0.271	0.891	0.657	1.21	0.456	0.837101	Transcriptional Regulation by TP53	NM_003841.2:5
IRAK2	0.114	0.152	-0.185	0.412	1.08	0.88	1.33	0.458	0.838747	Innate Immune System, Interleukin-1 family signaling	NM_001570.3:1285
NODAL	0.191	0.257	-0.314	0.695	1.14	0.804	1.62	0.461	0.842212	Signaling by NODAL	NM_018055.3:320
LIF	-0.229	0.309	-0.835	0.378	0.853	0.561	1.3	0.462	0.842014	Interleukin-10 signaling, Interleukin-4 and 13 signaling, Interleukin-6 family signaling	NM_002309.3:1240
ATR	-0.0433	0.0594	-0.16	0.0732	0.97	0.895	1.05	0.468	0.850909	Cell Cycle, Cellular responses to external stimuli, DNA Repair, Transcriptional Regulation by TP53	NM_001184.2:565
TGFBR2	0.0873	0.12	-0.149	0.323	1.06	0.902	1.25	0.47	0.852506	Metabolism of proteins, Signaling by TGF-beta family members	NM_001024847.1:1760
KRAS	-0.0624	0.0862	-0.231	0.107	0.958	0.852	1.08	0.471	0.852286	Adaptive Immune System, Axon guidance, IGF1R signaling cascade, Innate Immune System, MAPK family signaling cascades, Signaling by EGFR, Signaling by FGFR, Signaling by GPCR, Signaling by PDGF, Signaling by VEGF, Signalling by NGF	NM_004985.3:1790
COMP	0.29	0.4	-0.495	1.07	1.22	0.71	2.11	0.471	0.850261	Extracellular matrix organization	NM_000095.2:1744
ENDOG	-0.0774	0.107	-0.288	0.133	0.948	0.819	1.1	0.473	0.851848		NM_004435.2:694
WNT2B	0.156	0.217	-0.269	0.58	1.11	0.83	1.5	0.473	0.849835	Signaling by GPCR, Signaling by WNT	NM_024494.1:1530
ATM	-0.0639	0.0889	-0.238	0.11	0.957	0.848	1.08	0.474	0.849623	Cell Cycle, Cellular responses to external stimuli, DNA Repair, Transcriptional Regulation by TP53	NM_138292.3:6688
MPO	0.166	0.232	-0.288	0.62	1.12	0.819	1.54	0.475	0.849412	Innate Immune System	NM_000250.1:545
FANCC	-0.0613	0.0859	-0.23	0.107	0.958	0.853	1.08	0.477	0.850986	DNA Repair, Transcriptional Regulation by TP53	NM_000136.2:310
PRSS1	-0.222	0.314	-0.837	0.392	0.857	0.56	1.31	0.48	0.854333	Extracellular matrix organization, Metabolism	NM_002769.4:360
GPC4	-0.17	0.241	-0.643	0.302	0.889	0.64	1.23	0.482	0.855888	Metabolism, Signaling by GPCR	NM_001448.2:820
BMPR1B	0.166	0.236	-0.297	0.629	1.12	0.814	1.55	0.484	0.857436	Signaling by TGF-beta family members	NM_001203.1:430
CDC14A	0.077	0.109	-0.138	0.292	1.05	0.909	1.22	0.484	0.855442	Cell Cycle, MAPK family signaling cascades	NM_033313.2:1400
IL7R	0.137	0.195	-0.245	0.519	1.1	0.844	1.43	0.484	0.853457	Interleukin-7 signaling, Vesicle-mediated transport	NM_002185.2:1610
MAP3K13	-0.121	0.174	-0.462	0.219	0.919	0.726	1.16	0.486	0.855		NM_004721.3:965
CACNA1C	-0.143	0.205	-0.544	0.258	0.906	0.686	1.2	0.487	0.852811	Axon guidance, Cardiac conduction, Metabolism	NM_199460.2:4785
SPP1	0.252	0.362	-0.457	0.961	1.19	0.729	1.95	0.487	0.854781	Extracellular matrix organization, Metabolism of proteins, Signaling by PDGF	NM_000582.2:760
DNMT3A	0.0636	0.0922	-0.117	0.244	1.05	0.922	1.18	0.492	0.859586	Chromatin modifying enzymes, Epigenetic regulation of gene expression	NM_022552.3:3835
ITGB4	0.154	0.224	-0.285	0.592	1.11	0.821	1.51	0.494	0.861101	Cell-Cell communication, Extracellular matrix organization	NM_001005731.1:4151
HOXA10	-0.173	0.252	-0.668	0.321	0.887	0.63	1.25	0.494	0.85913		NM_018951.3:1503
CBL	0.081	0.119	-0.152	0.314	1.06	0.9	1.24	0.497	0.862374	Adaptive Immune System, Interleukin-6 family signaling, Signaling by EGFR, Signaling by FGFR, Signaling by TGF-beta family members, Vesicle-mediated transport	NM_005188.2:7485
PCNA	0.0764	0.112	-0.143	0.296	1.05	0.905	1.23	0.497	0.86041	Cell Cycle, DNA Repair, Metabolism of proteins, Transcriptional Regulation by TP53	NM_002592.2:280
JAK1	-0.0462	0.0683	-0.18	0.0877	0.969	0.883	1.06	0.501	0.865364	Interferon Signaling, Interleukin-10 signaling, Interleukin-12 family signaling, Interleukin-2 family signaling, Interleukin-20 family signaling, Interleukin-4 and 13 signaling, Interleukin-6 family signaling, Interleukin-7 signaling, MAPK family signaling cascades, Other interleukin signaling, Platelet activation# signaling and aggregation, Signaling by GPCR	NM_002227.1:285
ERCC2	0.0531	0.0788	-0.101	0.207	1.04	0.932	1.15	0.502	0.865125	DNA Repair, Epigenetic regulation of gene expression, Formation of RNA Pol II elongation complex , Metabolism, Metabolism of RNA, RNA Polymerase II Pre-transcription Events, Transcriptional Regulation by TP53	NM_000400.2:240
SMC1B	0.257	0.381	-0.491	1	1.19	0.712	2.01	0.503	0.864887	Cell Cycle	NM_148674.3:3600
LAMA1	0.157	0.236	-0.305	0.62	1.12	0.81	1.54	0.506	0.868081	Axon guidance, Extracellular matrix organization	NM_005559.2:5230
PAK3	-0.215	0.323	-0.848	0.417	0.861	0.556	1.34	0.506	0.866126	Adaptive Immune System, Axon guidance, Innate Immune System, MAPK family signaling cascades, Signaling by VEGF	NM_002578.2:1830
ETV7	0.14	0.211	-0.273	0.554	1.1	0.828	1.47	0.507	0.865888		NM_016135.2:794
DDB2	0.0819	0.124	-0.161	0.325	1.06	0.894	1.25	0.511	0.870762	DNA Repair, Metabolism of proteins, Transcriptional Regulation by TP53	NM_000107.1:840
ARNT2	-0.158	0.241	-0.63	0.314	0.896	0.646	1.24	0.513	0.870268	Metabolism	NM_014862.3:5260
BCL2	-0.097	0.148	-0.387	0.193	0.935	0.765	1.14	0.513	0.872215	Innate Immune System, Interleukin-4 and 13 signaling, Programmed Cell Death	NM_000657.2:5
MMP9	0.0992	0.152	-0.198	0.397	1.07	0.872	1.32	0.515	0.871715	Axon guidance, Extracellular matrix organization, Innate Immune System, Interleukin-4 and 13 signaling	NM_004994.2:1530
IL5RA	-0.175	0.268	-0.7	0.35	0.886	0.616	1.27	0.515	0.869778	Interleukin-2 family signaling, MAPK family signaling cascades, Platelet activation# signaling and aggregation, Signaling by GPCR	NM_000564.3:210
FGF7	-0.128	0.197	-0.514	0.257	0.915	0.7	1.2	0.515	0.867849	IGF1R signaling cascade, Intracellular signaling by second messengers, MAPK family signaling cascades, Signaling by FGFR	NM_002009.3:190
BDNF	-0.177	0.271	-0.709	0.355	0.885	0.612	1.28	0.516	0.867611		NM_170732.4:730
EYA1	0.195	0.301	-0.395	0.786	1.14	0.76	1.72	0.518	0.869051	DNA Repair	NM_172059.2:1090
DTX3	-0.0767	0.119	-0.309	0.156	0.948	0.807	1.11	0.519	0.868811		NM_178502.2:1620
GZMB	0.173	0.268	-0.351	0.698	1.13	0.784	1.62	0.519	0.866901	Programmed Cell Death, Signaling by NOTCH	NM_004131.3:540
PROM1	0.163	0.252	-0.331	0.656	1.12	0.795	1.58	0.519	0.865		NM_006017.1:925
IL20RA	-0.0596	0.0925	-0.241	0.122	0.96	0.846	1.09	0.521	0.866433	Interleukin-20 family signaling	NM_014432.2:535
NOTCH3	-0.101	0.158	-0.412	0.209	0.932	0.752	1.16	0.523	0.86786	Signaling by NOTCH	NM_000435.2:1965
KITLG	0.156	0.244	-0.323	0.635	1.11	0.799	1.55	0.526	0.870937	Intracellular signaling by second messengers, MAPK family signaling cascades	NM_003994.4:1155
POLD1	-0.077	0.121	-0.315	0.161	0.948	0.804	1.12	0.527	0.870696	Cell Cycle, DNA Repair, Metabolism	NM_002691.2:2392
NFKBIE	0.0614	0.0973	-0.129	0.252	1.04	0.914	1.19	0.529	0.872104	Adaptive Immune System	NM_004556.2:1115
TSHR	-0.189	0.3	-0.777	0.4	0.877	0.584	1.32	0.531	0.873506	Signaling by GPCR	NM_001018036.2:735
RAC2	-0.058	0.0925	-0.239	0.123	0.961	0.847	1.09	0.532	0.873261	Platelet activation# signaling and aggregation, Signaling by GPCR, Signaling by WNT	NM_002872.3:1069
BAD	0.0793	0.127	-0.17	0.328	1.06	0.889	1.26	0.534	0.874655	Intracellular signaling by second messengers, Programmed Cell Death, Signalling by NGF	NM_004322.3:652
FASLG	0.127	0.205	-0.275	0.529	1.09	0.826	1.44	0.538	0.879312	Interleukin-4 and 13 signaling, Programmed Cell Death	NM_000639.1:625
ITGA6	-0.109	0.177	-0.455	0.237	0.927	0.729	1.18	0.538	0.877425	Cell-Cell communication, Extracellular matrix organization	NM_000210.1:3065
CALML6	0.178	0.29	-0.39	0.746	1.13	0.763	1.68	0.54	0.878801		NM_138705.2:682
ACVR1B	-0.0792	0.129	-0.333	0.174	0.947	0.794	1.13	0.542	0.880171	Signaling by NODAL, Signaling by TGF-beta family members	NM_004302.3:1700
SMAD4	-0.0397	0.0656	-0.168	0.0888	0.973	0.89	1.06	0.546	0.881019	Metabolism of proteins, Signaling by NODAL, Signaling by TGF-beta family members	NM_005359.3:1370
FOXL2	0.134	0.222	-0.3	0.568	1.1	0.812	1.48	0.546	0.884776	Metabolism of proteins	NM_023067.2:1290
FGFR3	0.148	0.244	-0.33	0.625	1.11	0.795	1.54	0.546	0.882894	IGF1R signaling cascade, Intracellular signaling by second messengers, MAPK family signaling cascades, Signaling by FGFR	NM_022965.2:3170
TNR	-0.182	0.302	-0.773	0.409	0.881	0.585	1.33	0.548	0.882373	Extracellular matrix organization	NM_003285.2:3154
PLA2G4F	0.177	0.294	-0.399	0.753	1.13	0.758	1.69	0.548	0.880507	Metabolism	NM_213600.2:3140
MAPK1	-0.051	0.0847	-0.217	0.115	0.965	0.86	1.08	0.549	0.880253	Axon guidance, Cell Cycle, Cellular responses to external stimuli, Growth hormone receptor signaling, Innate Immune System, Intracellular signaling by second messengers, MAPK family signaling cascades, Neuronal System, Platelet activation# signaling and aggregation, Signaling by FGFR, Signaling by GPCR, Signalling by NGF	NM_138957.2:430
AMH	0.144	0.242	-0.33	0.619	1.11	0.796	1.54	0.552	0.8832	Signaling by TGF-beta family members	NM_000479.3:1626
RBX1	0.0339	0.0568	-0.0775	0.145	1.02	0.948	1.11	0.552	0.881345	Adaptive Immune System, Axon guidance, Cell Cycle, Cellular responses to external stimuli, DNA Repair, Interleukin-1 family signaling, MAPK family signaling cascades, Metabolism of proteins, Signaling by Hedgehog, Signaling by NOTCH, Signaling by WNT	NM_014248.2:162
EFNA1	0.153	0.257	-0.351	0.656	1.11	0.784	1.58	0.554	0.882683	Axon guidance	NM_004428.2:650
PPARG	-0.123	0.207	-0.528	0.283	0.918	0.694	1.22	0.554	0.880837	Intracellular signaling by second messengers, Metabolism, Nuclear Receptor transcription pathway, Transcriptional regulation of white adipocyte differentiation	NM_015869.3:1035
IL2RB	-0.121	0.204	-0.521	0.279	0.919	0.697	1.21	0.554	0.878998	Interleukin-2 family signaling, MAPK family signaling cascades, Platelet activation# signaling and aggregation, Signaling by GPCR	NM_000878.2:1980
TNF	0.0878	0.148	-0.202	0.378	1.06	0.869	1.3	0.555	0.87875	Interleukin-10 signaling, Interleukin-4 and 13 signaling, Transcriptional regulation of white adipocyte differentiation	NM_000594.2:1010
SMO	0.0751	0.127	-0.174	0.324	1.05	0.887	1.25	0.555	0.876923	Organelle biogenesis and maintenance, Signaling by GPCR, Signaling by Hedgehog	NM_005631.3:1615
INHBB	-0.166	0.282	-0.718	0.385	0.891	0.608	1.31	0.556	0.87668	Metabolism of proteins, Signaling by TGF-beta family members	NM_002193.2:1969
ALKBH2	0.079	0.134	-0.183	0.341	1.06	0.881	1.27	0.556	0.874865	DNA Repair	NM_001001655.2:907
WNT11	-0.193	0.327	-0.835	0.448	0.874	0.56	1.36	0.556	0.873058	Signaling by GPCR, Signaling by WNT	NM_004626.2:960
FGF9	0.161	0.274	-0.375	0.698	1.12	0.771	1.62	0.557	0.872825	IGF1R signaling cascade, Intracellular signaling by second messengers, MAPK family signaling cascades, Signaling by FGFR	NM_002010.2:1565
MLLT4	0.0776	0.132	-0.182	0.337	1.06	0.882	1.26	0.559	0.874156	Cell-Cell communication	NM_005936.2:1560
PLA2G4A	-0.121	0.207	-0.526	0.284	0.919	0.694	1.22	0.56	0.873922	Metabolism, Platelet activation# signaling and aggregation, Signaling by GPCR, Vesicle-mediated transport	NM_024420.2:1763
PRKAR2B	0.131	0.224	-0.309	0.571	1.1	0.807	1.49	0.561	0.873689	Cell Cycle, Intracellular signaling by second messengers, Metabolism, Organelle biogenesis and maintenance, Signaling by GPCR, Signaling by Hedgehog, Transport of small molecules	NM_002736.2:1350
IL24	-0.156	0.27	-0.685	0.374	0.898	0.622	1.3	0.566	0.879673	Interleukin-20 family signaling	NM_181339.1:1016
PTPN11	-0.0251	0.0442	-0.112	0.0615	0.983	0.925	1.04	0.571	0.885633	Adaptive Immune System, Axon guidance, Cell-Cell communication, IGF1R signaling cascade, Innate Immune System, Interferon Signaling, Interleukin-1 family signaling, Interleukin-20 family signaling, Interleukin-6 family signaling, Intracellular signaling by second messengers, MAPK family signaling cascades, Platelet activation# signaling and aggregation, Signaling by EGFR, Signaling by FGFR, Signa…	NM_002834.3:1480
E2F1	0.0828	0.146	-0.203	0.368	1.06	0.869	1.29	0.571	0.883829	Cell Cycle, Cellular responses to external stimuli, Programmed Cell Death, Signaling by NOTCH, Transcriptional Regulation by TP53	NM_005225.1:935
HMGA2	0.149	0.263	-0.366	0.664	1.11	0.776	1.58	0.572	0.883577	Cellular responses to external stimuli	NM_003484.1:328
FGF12	-0.168	0.298	-0.751	0.415	0.89	0.594	1.33	0.574	0.884868	Cardiac conduction	NM_004113.4:685
CDC25C	0.0815	0.145	-0.202	0.365	1.06	0.869	1.29	0.574	0.883077	Cell Cycle, Transcriptional Regulation by TP53	NM_001790.2:1055
FGF16	0.143	0.255	-0.356	0.643	1.1	0.782	1.56	0.574	0.881293	IGF1R signaling cascade, Intracellular signaling by second messengers, MAPK family signaling cascades, Signaling by FGFR	NM_003868.1:504
MED12	-0.0562	0.1	-0.253	0.14	0.962	0.839	1.1	0.576	0.882581	Metabolism, Transcriptional regulation of white adipocyte differentiation	NM_005120.2:375
PLCB1	0.108	0.193	-0.271	0.487	1.08	0.829	1.4	0.577	0.882334	Metabolism, Neuronal System, Signaling by GPCR, Signaling by WNT	NM_182734.1:170
HHIP	0.19	0.341	-0.479	0.859	1.14	0.718	1.81	0.578	0.882088	Signaling by Hedgehog	NM_022475.1:2135
MMP7	0.334	0.601	-0.843	1.51	1.26	0.557	2.85	0.579	0.881844	Extracellular matrix organization	NM_002423.3:311
BMP4	-0.147	0.264	-0.665	0.371	0.903	0.631	1.29	0.58	0.8816	Extracellular matrix organization, Metabolism of proteins	NM_001202.2:490
BMP5	0.171	0.309	-0.435	0.777	1.13	0.74	1.71	0.581	0.881357		NM_021073.2:1570
RFC4	-0.0555	0.101	-0.253	0.142	0.962	0.839	1.1	0.583	0.882629	Cell Cycle, DNA Repair, Transcriptional Regulation by TP53	NM_181573.2:1035
PRKAR2A	0.0401	0.0731	-0.103	0.183	1.03	0.931	1.14	0.584	0.882386	Axon guidance, Intracellular signaling by second messengers, Metabolism, Signaling by GPCR, Signaling by Hedgehog, Transport of small molecules	NM_004157.2:1590
IL8	-0.279	0.509	-1.28	0.719	0.824	0.413	1.65	0.586	0.883651	Cellular responses to external stimuli, Interleukin-10 signaling, Interleukin-4 and 13 signaling, Metabolism of proteins, Signaling by GPCR	NM_000584.2:25
BRIP1	0.101	0.186	-0.263	0.466	1.07	0.834	1.38	0.586	0.881901	Cell Cycle, DNA Repair, Metabolism, Transcriptional Regulation by TP53	NM_032043.1:1130
GHR	-0.176	0.324	-0.811	0.459	0.885	0.57	1.37	0.588	0.883162	Growth hormone receptor signaling	NM_000163.2:1835
NGFR	0.18	0.334	-0.474	0.835	1.13	0.72	1.78	0.59	0.884418	Signalling by NGF	NM_002507.1:2705
FGFR4	0.155	0.288	-0.409	0.719	1.11	0.753	1.65	0.591	0.884173	IGF1R signaling cascade, Intracellular signaling by second messengers, MAPK family signaling cascades, Signaling by FGFR	NM_002011.3:1585
PPP2R1A	-0.0355	0.066	-0.165	0.0938	0.976	0.892	1.07	0.592	0.883929	Adaptive Immune System, Cell Cycle, Innate Immune System, Intracellular signaling by second messengers, MAPK family signaling cascades, Metabolism, Metabolism of RNA, Organelle biogenesis and maintenance, Signaling by FGFR, Signaling by GPCR, Signaling by WNT, Signalling by NGF, Transcriptional Regulation by TP53	NM_014225.3:1440
PRKAA2	0.145	0.27	-0.384	0.674	1.11	0.766	1.6	0.592	0.882196	Cellular responses to external stimuli, Metabolism, Organelle biogenesis and maintenance, Transcriptional Regulation by TP53, Vesicle-mediated transport	NM_006252.2:975
AKT2	0.0285	0.0534	-0.0762	0.133	1.02	0.949	1.1	0.595	0.884932	Adaptive Immune System, Cell Cycle, IGF1R signaling cascade, Intracellular signaling by second messengers, Platelet activation# signaling and aggregation, Programmed Cell Death, Regulation of beta-cell development, Signaling by GPCR, Signaling by VEGF, Signaling by WNT, Transcriptional Regulation by TP53, Vesicle-mediated transport	NM_001626.2:1450
HOXA9	0.103	0.194	-0.278	0.484	1.07	0.825	1.4	0.596	0.884687		NM_152739.3:1015
RELN	0.183	0.345	-0.493	0.859	1.14	0.711	1.81	0.597	0.884444	Axon guidance	NM_005045.2:345
IL10	0.104	0.197	-0.283	0.491	1.07	0.822	1.41	0.6	0.88716	Interleukin-10 signaling, Interleukin-12 family signaling, Interleukin-4 and 13 signaling	NM_000572.2:230
COL2A1	-0.0647	0.124	-0.308	0.178	0.956	0.808	1.13	0.603	0.889864	Adaptive Immune System, Axon guidance, Extracellular matrix organization, Signaling by PDGF	NM_001844.4:4745
PRKACA	0.039	0.0751	-0.108	0.186	1.03	0.928	1.14	0.605	0.891085	Adaptive Immune System, Axon guidance, Cardiac conduction, Cell Cycle, Innate Immune System, Intracellular signaling by second messengers, MAPK family signaling cascades, Metabolism, Neuronal System, Organelle biogenesis and maintenance, Signaling by GPCR, Signaling by Hedgehog, Signaling by VEGF, Transport of small molecules	NM_002730.3:400
FST	-0.132	0.255	-0.632	0.368	0.912	0.645	1.29	0.605	0.889362	Signaling by TGF-beta family members	NM_006350.2:575
WNT5A	0.13	0.253	-0.365	0.625	1.09	0.777	1.54	0.607	0.890579	Signaling by GPCR, Signaling by WNT, Vesicle-mediated transport	NM_003392.3:475
LEF1	0.0896	0.175	-0.254	0.433	1.06	0.839	1.35	0.61	0.889827	Signaling by WNT	NM_016269.3:1165
STAT3	-0.0503	0.0984	-0.243	0.143	0.966	0.845	1.1	0.61	0.891538	Cellular responses to external stimuli, Growth hormone receptor signaling, Interleukin-1 family signaling, Interleukin-10 signaling, Interleukin-12 family signaling, Interleukin-2 family signaling, Interleukin-20 family signaling, Interleukin-4 and 13 signaling, Interleukin-6 family signaling, Interleukin-7 signaling, Metabolism of proteins, Signaling by Leptin, Signaling by PDGF, Signalling by N…	NM_139276.2:4535
APH1B	0.0489	0.0955	-0.138	0.236	1.03	0.909	1.18	0.61	0.893256	Axon guidance, Signaling by NOTCH, Signalling by NGF	NM_001145646.1:2930
CCND1	0.0692	0.136	-0.197	0.335	1.05	0.873	1.26	0.611	0.889579	Cell Cycle, Chromatin modifying enzymes, Interleukin-4 and 13 signaling, Signaling by NOTCH, Transcriptional regulation by RUNX1	NM_053056.2:690
HES5	0.109	0.214	-0.311	0.528	1.08	0.806	1.44	0.612	0.889331	Signaling by NOTCH	NM_001010926.3:1160
GNA11	0.0702	0.138	-0.2	0.341	1.05	0.87	1.27	0.612	0.887634	Metabolism, Platelet activation# signaling and aggregation, Signaling by GPCR	NM_002067.1:555
MAP2K4	-0.0256	0.0503	-0.124	0.0731	0.982	0.918	1.05	0.613	0.88739	Cellular responses to external stimuli, Innate Immune System, Interleukin-1 family signaling	NM_003010.2:2830
FANCF	0.0332	0.0656	-0.0954	0.162	1.02	0.936	1.12	0.614	0.887148	DNA Repair	NM_022725.2:845
DDIT4	-0.0883	0.174	-0.43	0.254	0.941	0.742	1.19	0.614	0.885465	Transcriptional Regulation by TP53	NM_019058.2:85
TCF3	-0.0564	0.112	-0.275	0.162	0.962	0.826	1.12	0.614	0.883788	Transcriptional regulation by RUNX1	NM_003200.2:4325
CEBPE	-0.133	0.265	-0.653	0.387	0.912	0.636	1.31	0.617	0.884755		NM_001805.2:1096
CTNNB1	0.0357	0.0712	-0.104	0.175	1.03	0.931	1.13	0.617	0.886427	Cell-Cell communication, Innate Immune System, Metabolism of proteins, Programmed Cell Death, Signaling by VEGF, Signaling by WNT	NM_001904.3:2265
ITPKB	-0.0539	0.108	-0.265	0.157	0.963	0.832	1.12	0.618	0.88452	Metabolism	NM_002221.3:78
CSF1R	0.0754	0.151	-0.22	0.371	1.05	0.858	1.29	0.618	0.882857	Other interleukin signaling	NM_005211.2:3775
STAG2	-0.0374	0.0754	-0.185	0.11	0.974	0.88	1.08	0.621	0.885478	Cell Cycle, Metabolism of proteins	NM_001042749.1:4040
NKD1	0.0864	0.176	-0.259	0.432	1.06	0.836	1.35	0.625	0.889513		NM_033119.3:2325
KLF4	0.111	0.228	-0.336	0.559	1.08	0.792	1.47	0.627	0.88903	Metabolism of proteins, Transcriptional regulation of white adipocyte differentiation	NM_004235.4:1980
MAP3K12	-0.0583	0.119	-0.293	0.176	0.96	0.816	1.13	0.627	0.890692		NM_006301.2:800
CACNB3	-0.0877	0.182	-0.445	0.269	0.941	0.735	1.21	0.631	0.893035	Axon guidance, Cardiac conduction, Metabolism, Neuronal System	NM_000725.2:1115
LTBP1	0.072	0.152	-0.226	0.37	1.05	0.855	1.29	0.637	0.899851	Extracellular matrix organization, Metabolism of proteins	NM_000627.3:4124
PPP2R2C	-0.139	0.3	-0.727	0.448	0.908	0.604	1.36	0.643	0.906642		NM_181876.2:2215
FGFR2	-0.143	0.308	-0.746	0.46	0.906	0.596	1.38	0.643	0.904963	IGF1R signaling cascade, Intracellular signaling by second messengers, MAPK family signaling cascades, Signaling by FGFR	NM_000141.4:647
SOCS1	0.083	0.179	-0.267	0.433	1.06	0.831	1.35	0.643	0.90329	Adaptive Immune System, Growth hormone receptor signaling, Innate Immune System, Interferon Signaling, Interleukin-4 and 13 signaling, Interleukin-7 signaling	NM_003745.1:1025
KMT2D	-0.0251	0.0542	-0.131	0.0811	0.983	0.913	1.06	0.644	0.903026	Chromatin modifying enzymes, Signaling by WNT, Transcriptional regulation by RUNX1	NM_003482.3:6070
TLR4	-0.0502	0.109	-0.264	0.163	0.966	0.833	1.12	0.646	0.904162	Adaptive Immune System, Innate Immune System, Programmed Cell Death	NM_138554.2:2570
MCM2	0.0547	0.12	-0.181	0.291	1.04	0.882	1.22	0.651	0.909485	Cell Cycle	NM_004526.2:2945
KAT2B	-0.041	0.0906	-0.219	0.137	0.972	0.859	1.1	0.652	0.909211	Cardiac conduction, Chromatin modifying enzymes, Epigenetic regulation of gene expression, Metabolism of proteins, Signaling by NOTCH, Transcriptional regulation by RUNX1	NM_003884.3:1220
HELLS	0.0504	0.112	-0.168	0.269	1.04	0.89	1.21	0.653	0.908938		NM_018063.3:2040
CRLF2	-0.162	0.36	-0.867	0.543	0.894	0.548	1.46	0.654	0.908665	Interleukin-7 signaling	NM_001012288.1:605
MAPT	0.126	0.28	-0.423	0.674	1.09	0.746	1.6	0.654	0.907007	Programmed Cell Death	NM_016834.3:1205
FGF18	-0.117	0.262	-0.63	0.397	0.922	0.646	1.32	0.657	0.909508	IGF1R signaling cascade, Intracellular signaling by second messengers, MAPK family signaling cascades, Signaling by FGFR	NM_003862.1:850
PDGFA	0.0842	0.192	-0.291	0.46	1.06	0.817	1.38	0.661	0.913382	Extracellular matrix organization, Intracellular signaling by second messengers, MAPK family signaling cascades, Platelet activation# signaling and aggregation, Signaling by PDGF	NM_002607.5:2460
IFNA17	-0.123	0.279	-0.67	0.425	0.918	0.628	1.34	0.661	0.911724	Innate Immune System, Interferon Signaling	NM_021268.2:291
PTCRA	-0.116	0.266	-0.638	0.406	0.923	0.643	1.32	0.664	0.914203	Signaling by NOTCH	NM_138296.2:507
MDC1	0.0293	0.0674	-0.103	0.161	1.02	0.931	1.12	0.665	0.913924	Cell Cycle, DNA Repair, Metabolism of proteins, Transcriptional Regulation by TP53	NM_014641.2:6719
MYB	0.0922	0.213	-0.325	0.51	1.07	0.798	1.42	0.666	0.913646	Transcriptional regulation by RUNX1	NM_005375.2:3145
PLCB4	0.0965	0.223	-0.341	0.534	1.07	0.789	1.45	0.667	0.913369	Metabolism, Signaling by GPCR	NM_000933.3:215
DUSP2	0.0722	0.168	-0.257	0.402	1.05	0.837	1.32	0.669	0.91446	MAPK family signaling cascades	NM_004418.3:1235
PRKCB	0.0762	0.178	-0.273	0.425	1.05	0.828	1.34	0.67	0.912545	Adaptive Immune System, Cell Cycle, Neuronal System, Platelet activation# signaling and aggregation, Signaling by GPCR, Signaling by VEGF, Signaling by WNT, Transcriptional regulation by RUNX1	NM_212535.1:1750
SPRY2	0.0577	0.135	-0.206	0.322	1.04	0.867	1.25	0.67	0.910912	Signaling by EGFR, Signaling by FGFR	NM_005842.2:85
RHOA	0.0382	0.0895	-0.137	0.214	1.03	0.909	1.16	0.67	0.914183	Axon guidance, Innate Immune System, Metabolism of proteins, Platelet activation# signaling and aggregation, Signaling by GPCR, Signaling by TGF-beta family members, Signaling by VEGF, Signaling by WNT, Signalling by NGF	NM_001664.2:1230
RAC3	0.0822	0.192	-0.295	0.459	1.06	0.815	1.38	0.67	0.909286	Signaling by WNT	NM_005052.2:702
KDM6A	-0.0349	0.0819	-0.195	0.126	0.976	0.873	1.09	0.671	0.90902	Chromatin modifying enzymes	NM_021140.2:2590
PPP3CA	0.047	0.111	-0.17	0.264	1.03	0.889	1.2	0.672	0.908754	Adaptive Immune System, Innate Immune System, Signaling by GPCR, Signaling by WNT	NM_000944.4:3920
H3F3A	-0.036	0.0848	-0.202	0.13	0.975	0.869	1.09	0.672	0.905532	Cell Cycle, Cellular responses to external stimuli, Epigenetic regulation of gene expression, Metabolism of proteins, Signaling by WNT, Transcriptional regulation by RUNX1	NM_002107.3:190
TGFA	0.099	0.234	-0.359	0.557	1.07	0.78	1.47	0.672	0.90714	Metabolism of proteins, Transcriptional regulation by the AP-2 (TFAP2) family of transcription factors, Vesicle-mediated transport	NM_003236.2:780
HDAC4	0.048	0.114	-0.174	0.271	1.03	0.886	1.21	0.673	0.905274	Metabolism of proteins, Signaling by NOTCH	NM_006037.3:6965
IBSP	-0.163	0.386	-0.919	0.593	0.893	0.529	1.51	0.673	0.903675	Extracellular matrix organization	NM_004967.3:876
TNFRSF10A	0.0379	0.0902	-0.139	0.215	1.03	0.908	1.16	0.675	0.904762	Programmed Cell Death, Transcriptional Regulation by TP53	NM_003844.2:950
PGF	-0.0679	0.162	-0.385	0.249	0.954	0.766	1.19	0.675	0.903169	Signaling by VEGF	NM_002632.5:1047
PLAU	0.0623	0.148	-0.229	0.353	1.04	0.853	1.28	0.676	0.902917	Innate Immune System	NM_002658.2:793
AURKA	-0.0513	0.123	-0.293	0.19	0.965	0.816	1.14	0.678	0.904	Cell Cycle, Metabolism of proteins, Transcriptional Regulation by TP53	NM_003600.2:405
MSH2	-0.0399	0.096	-0.228	0.148	0.973	0.854	1.11	0.679	0.903748	DNA Repair, Transcriptional Regulation by TP53	NM_000251.1:2105
IGF1R	0.0586	0.142	-0.219	0.337	1.04	0.859	1.26	0.68	0.903497	IGF1R signaling cascade	NM_000875.2:455
IL13RA2	0.125	0.304	-0.471	0.721	1.09	0.722	1.65	0.681	0.903246	Interleukin-4 and 13 signaling	NM_000640.2:400
ITGA9	-0.0783	0.19	-0.451	0.294	0.947	0.732	1.23	0.681	0.901672	Axon guidance, Extracellular matrix organization	NM_002207.2:2380
TPO	0.121	0.295	-0.457	0.699	1.09	0.728	1.62	0.682	0.901426	Metabolism	NM_175722.1:2400
THBS1	-0.0941	0.23	-0.544	0.356	0.937	0.686	1.28	0.683	0.901181	Extracellular matrix organization, Metabolism of proteins, Platelet activation# signaling and aggregation, Signaling by PDGF, Transcriptional regulation by RUNX1	NM_003246.2:3465
GRB2	0.0267	0.0652	-0.101	0.155	1.02	0.932	1.11	0.683	0.899619	Adaptive Immune System, Axon guidance, Cell-Cell communication, IGF1R signaling cascade, Innate Immune System, Interleukin-2 family signaling, Intracellular signaling by second messengers, MAPK family signaling cascades, Platelet activation# signaling and aggregation, Signaling by EGFR, Signaling by FGFR, Signaling by GPCR, Signaling by PDGF, Signalling by NGF, Vesicle-mediated transport	NM_002086.4:412
WNT10B	-0.102	0.249	-0.589	0.386	0.932	0.665	1.31	0.684	0.899377	Signaling by GPCR, Signaling by WNT, Transcriptional regulation of white adipocyte differentiation	NM_003394.2:2070
VEGFA	-0.0754	0.186	-0.44	0.29	0.949	0.737	1.22	0.686	0.900449	Cellular responses to external stimuli, Interleukin-4 and 13 signaling, Platelet activation# signaling and aggregation, Signaling by VEGF, Transcriptional regulation by the AP-2 (TFAP2) family of transcription factors	NM_001025366.1:1325
NCOR1	0.021	0.052	-0.0809	0.123	1.01	0.945	1.09	0.687	0.900207	Chromatin modifying enzymes, Metabolism, Organelle biogenesis and maintenance, Signaling by NOTCH, Signaling by TGF-beta family members, Transcriptional regulation of white adipocyte differentiation	NM_006311.3:1390
IRAK3	0.063	0.156	-0.243	0.369	1.04	0.845	1.29	0.688	0.899966	Innate Immune System, Interleukin-1 family signaling	NM_007199.1:1735
PHF6	-0.0655	0.163	-0.385	0.254	0.956	0.766	1.19	0.688	0.898419		NM_032335.3:85
PAX8	0.084	0.21	-0.327	0.495	1.06	0.797	1.41	0.69	0.899485		NM_013953.3:3465
PLCE1	-0.118	0.298	-0.702	0.466	0.921	0.615	1.38	0.693	0.901849	Metabolism	NM_001165979.1:392
WT1	-0.115	0.292	-0.687	0.457	0.923	0.621	1.37	0.695	0.902906		NM_000378.3:2160
LAMB4	-0.0557	0.142	-0.333	0.222	0.962	0.794	1.17	0.695	0.901365		NM_007356.2:2852
ZFP36L1	0.0422	0.108	-0.169	0.253	1.03	0.89	1.19	0.696	0.901124	Metabolism of RNA	NM_004926.2:2766
RASGRF1	0.0992	0.255	-0.401	0.6	1.07	0.757	1.52	0.698	0.902177	MAPK family signaling cascades, Neuronal System	NM_153815.2:2443
HNF4G	0.106	0.274	-0.431	0.643	1.08	0.742	1.56	0.699	0.901935	Nuclear Receptor transcription pathway, Regulation of beta-cell development	NM_004133.3:2195
POLR2J	0.0345	0.0891	-0.14	0.209	1.02	0.907	1.16	0.699	0.900407	DNA Repair, Formation of RNA Pol II elongation complex , Metabolism of RNA, RNA Polymerase II Pre-transcription Events, Signaling by FGFR, Transcriptional Regulation by TP53	NM_006234.4:618
RRAS2	-0.0651	0.168	-0.395	0.264	0.956	0.761	1.2	0.699	0.898883		NM_001102669.2:1785
CD40	-0.0386	0.1	-0.235	0.158	0.974	0.849	1.12	0.701	0.899932	Adaptive Immune System	NM_001250.4:1265
IL6	0.117	0.304	-0.479	0.712	1.08	0.718	1.64	0.702	0.899696	Cellular responses to external stimuli, Interleukin-10 signaling, Interleukin-4 and 13 signaling, Interleukin-6 family signaling, MAPK family signaling cascades, Metabolism of proteins	NM_000600.1:220
PDGFD	0.087	0.227	-0.358	0.532	1.06	0.78	1.45	0.702	0.898182	Signaling by PDGF	NM_025208.4:1120
TFDP1	0.032	0.0846	-0.134	0.198	1.02	0.911	1.15	0.706	0.901782	Cell Cycle, Cellular responses to external stimuli, Programmed Cell Death, Signaling by NOTCH, Signaling by TGF-beta family members, Transcriptional Regulation by TP53	NM_007111.4:1826
RAC1	0.0249	0.0658	-0.104	0.154	1.02	0.93	1.11	0.706	0.900268	Adaptive Immune System, Axon guidance, Innate Immune System, MAPK family signaling cascades, Platelet activation# signaling and aggregation, Signaling by GPCR, Signaling by VEGF, Signaling by WNT, Signalling by NGF, Vesicle-mediated transport	NM_198829.1:1250
GATA2	0.101	0.267	-0.422	0.623	1.07	0.747	1.54	0.706	0.89876	Transcriptional regulation by RUNX1	NM_032638.3:1495
PIK3CB	0.0306	0.0818	-0.13	0.191	1.02	0.914	1.14	0.709	0.90107	Adaptive Immune System, Axon guidance, Cell-Cell communication, IGF1R signaling cascade, Innate Immune System, Interleukin-2 family signaling, Intracellular signaling by second messengers, Metabolism, Platelet activation# signaling and aggregation, Signaling by GPCR, Signaling by PDGF, Signaling by VEGF, Signalling by NGF	NM_006219.1:2945
FGF4	0.0934	0.251	-0.398	0.585	1.07	0.759	1.5	0.71	0.900835	IGF1R signaling cascade, Intracellular signaling by second messengers, MAPK family signaling cascades, Signaling by FGFR	NM_002007.2:688
E2F5	0.0655	0.176	-0.28	0.411	1.05	0.823	1.33	0.711	0.9006	Cell Cycle, Signaling by TGF-beta family members	NM_001951.3:444
NTRK1	-0.122	0.333	-0.775	0.53	0.919	0.584	1.44	0.714	0.902895	Signalling by NGF	NM_001012331.1:1365
SHC4	0.0787	0.215	-0.342	0.499	1.06	0.789	1.41	0.715	0.902658		NM_203349.2:1570
CD19	-0.0542	0.151	-0.351	0.242	0.963	0.784	1.18	0.721	0.908723	Adaptive Immune System, Innate Immune System, Intracellular signaling by second messengers	NM_001770.4:1770
CCNE1	-0.0463	0.131	-0.303	0.21	0.968	0.811	1.16	0.725	0.912252	Cell Cycle, Cellular responses to external stimuli, Metabolism of proteins, Transcriptional Regulation by TP53	NM_001238.1:1635
GADD45G	0.0859	0.244	-0.393	0.565	1.06	0.761	1.48	0.726	0.912		NM_006705.3:250
RASGRP2	-0.0697	0.2	-0.461	0.322	0.953	0.726	1.25	0.728	0.913003	Adaptive Immune System, Innate Immune System, Platelet activation# signaling and aggregation, Signaling by GPCR	NM_001098670.1:1978
ARID1B	-0.0211	0.0604	-0.14	0.0973	0.985	0.908	1.07	0.728	0.911499	Chromatin modifying enzymes, Transcriptional regulation by RUNX1	NM_020732.3:6335
POLR2H	0.0258	0.0749	-0.121	0.173	1.02	0.92	1.13	0.731	0.91375	DNA Repair, Epigenetic regulation of gene expression, Formation of RNA Pol II elongation complex , Innate Immune System, Metabolism of RNA, RNA Polymerase II Pre-transcription Events, Signaling by FGFR, Transcriptional Regulation by TP53	NM_001278698.1:940
PPP2CB	0.0239	0.0695	-0.112	0.16	1.02	0.925	1.12	0.732	0.913498	Adaptive Immune System, Cell Cycle, Innate Immune System, Intracellular signaling by second messengers, MAPK family signaling cascades, Metabolism, Signaling by FGFR, Signaling by GPCR, Signaling by WNT, Signalling by NGF, Transcriptional Regulation by TP53	NM_001009552.1:1075
CDK6	-0.0506	0.148	-0.341	0.24	0.966	0.79	1.18	0.734	0.914492	Cell Cycle, Cellular responses to external stimuli, Transcriptional regulation by RUNX1	NM_001259.5:15
PDGFRA	0.0685	0.202	-0.327	0.464	1.05	0.797	1.38	0.735	0.914239	Intracellular signaling by second messengers, MAPK family signaling cascades, Signaling by PDGF	NM_006206.3:1925
FANCA	0.0649	0.193	-0.313	0.442	1.05	0.805	1.36	0.737	0.915229	DNA Repair	NM_000135.2:265
CHAD	0.0898	0.268	-0.436	0.615	1.06	0.739	1.53	0.739	0.916215		NM_001267.2:810
RASA4	-0.0415	0.125	-0.286	0.203	0.972	0.82	1.15	0.74	0.915961	MAPK family signaling cascades	NM_001079877.2:5330
SUV39H2	-0.0301	0.0907	-0.208	0.148	0.979	0.866	1.11	0.741	0.915707	Chromatin modifying enzymes	NM_024670.3:2035
DKK4	-0.0935	0.282	-0.646	0.459	0.937	0.639	1.37	0.741	0.914221	Signaling by WNT	NM_014420.2:640
PLD1	0.0475	0.147	-0.24	0.335	1.03	0.847	1.26	0.747	0.92013	Innate Immune System, Metabolism	NM_002662.3:1265
RAD21	-0.0209	0.0655	-0.149	0.107	0.986	0.902	1.08	0.751	0.92356	Cell Cycle, Metabolism of proteins	NM_006265.2:1080
IL1B	-0.0963	0.305	-0.694	0.501	0.935	0.618	1.42	0.753	0.924523	Innate Immune System, Interleukin-1 family signaling, Interleukin-10 signaling, Interleukin-4 and 13 signaling	NM_000576.2:840
ERBB4	0.0785	0.251	-0.414	0.571	1.06	0.751	1.49	0.755	0.925484	Intracellular signaling by second messengers, MAPK family signaling cascades	NM_001042599.1:7300
IL12A	-0.087	0.281	-0.638	0.463	0.941	0.643	1.38	0.757	0.926441	Interleukin-10 signaling, Interleukin-12 family signaling, Interleukin-4 and 13 signaling	NM_000882.2:775
RASGRP1	-0.0412	0.133	-0.302	0.22	0.972	0.811	1.16	0.758	0.924687	Adaptive Immune System, Innate Immune System, MAPK family signaling cascades, Platelet activation# signaling and aggregation, Signaling by GPCR	NM_005739.3:365
MAP3K5	-0.0356	0.116	-0.262	0.191	0.976	0.834	1.14	0.758	0.926174	Cellular responses to external stimuli	NM_005923.3:2415
EZH2	-0.0291	0.095	-0.215	0.157	0.98	0.861	1.11	0.76	0.925641	Cellular responses to external stimuli, Chromatin modifying enzymes, Epigenetic regulation of gene expression, Intracellular signaling by second messengers	NM_004456.3:190
EPOR	0.0433	0.142	-0.236	0.323	1.03	0.849	1.25	0.762	0.926592		NM_000121.2:1295
RUNX1	0.0325	0.109	-0.18	0.245	1.02	0.882	1.19	0.766	0.929968	Transcriptional regulation by RUNX1, Transport of small molecules	NM_001754.4:635
JAK3	0.027	0.0909	-0.151	0.205	1.02	0.9	1.15	0.767	0.929697	Interleukin-2 family signaling, Interleukin-20 family signaling, Interleukin-4 and 13 signaling, Interleukin-7 signaling, MAPK family signaling cascades, Platelet activation# signaling and aggregation, Signaling by GPCR	NM_000215.2:1715
CLPS	0.103	0.347	-0.577	0.783	1.07	0.67	1.72	0.768	0.929427		NM_001252598.1:172
SMC3	0.0156	0.0533	-0.0889	0.12	1.01	0.94	1.09	0.771	0.931574	Cell Cycle, Metabolism of proteins	NM_005445.3:3525
TET2	0.028	0.0972	-0.163	0.218	1.02	0.893	1.16	0.774	0.933714	Epigenetic regulation of gene expression	NM_001127208.2:2882
CSF2	-0.0918	0.324	-0.727	0.543	0.938	0.604	1.46	0.778	0.934092	Interleukin-10 signaling, Interleukin-2 family signaling, MAPK family signaling cascades, Platelet activation# signaling and aggregation, Signaling by GPCR, Transcriptional regulation by RUNX1	NM_000758.2:475
CREB3L4	0.0321	0.113	-0.19	0.254	1.02	0.877	1.19	0.778	0.937052	Metabolism of proteins	NM_130898.2:1505
FGF6	-0.0156	0.0553	-0.124	0.0928	0.989	0.918	1.07	0.778	0.93557	IGF1R signaling cascade, Intracellular signaling by second messengers, MAPK family signaling cascades, Signaling by FGFR	NM_020996.1:420
NF1	0.0227	0.0807	-0.135	0.181	1.02	0.91	1.13	0.779	0.933817	MAPK family signaling cascades	NM_000267.2:1035
SMAD2	-0.0262	0.0939	-0.21	0.158	0.982	0.864	1.12	0.78	0.933543	Metabolism of proteins, Signaling by NODAL, Signaling by TGF-beta family members	NM_001003652.1:4500
DUSP5	-0.0499	0.179	-0.4	0.3	0.966	0.758	1.23	0.78	0.932075	MAPK family signaling cascades	NM_004419.3:675
MCM4	0.0304	0.109	-0.184	0.245	1.02	0.88	1.19	0.782	0.931536	Cell Cycle	NM_182746.1:1200
PTEN	0.0165	0.0595	-0.1	0.133	1.01	0.933	1.1	0.782	0.930078	Adaptive Immune System, Intracellular signaling by second messengers, Metabolism, Metabolism of proteins, Transcriptional Regulation by TP53	NM_000314.3:1675
SOCS3	0.0578	0.208	-0.351	0.466	1.04	0.784	1.38	0.782	0.932998	Adaptive Immune System, Growth hormone receptor signaling, Interferon Signaling, Interleukin-4 and 13 signaling, Interleukin-6 family signaling, Metabolism of proteins, Signaling by Leptin, Transcriptional regulation by RUNX1	NM_003955.3:1870
CREB3L1	-0.08	0.289	-0.647	0.487	0.946	0.639	1.4	0.783	0.929813	Metabolism of proteins	NM_052854.1:195
IL1RAP	-0.044	0.161	-0.36	0.272	0.97	0.779	1.21	0.785	0.930733	Interleukin-1 family signaling, Intracellular signaling by second messengers, Neuronal System	NM_002182.2:460
MTOR	0.0179	0.0657	-0.111	0.147	1.01	0.926	1.11	0.786	0.930467	Adaptive Immune System, Cellular responses to external stimuli, Intracellular signaling by second messengers, Signaling by VEGF, Transcriptional Regulation by TP53	NM_004958.2:5095
RPS27A	0.0264	0.099	-0.168	0.221	1.02	0.89	1.17	0.791	0.93493	Adaptive Immune System, Axon guidance, Cell Cycle, Cellular responses to external stimuli, DNA Repair, Innate Immune System, Interferon Signaling, Interleukin-1 family signaling, Intracellular signaling by second messengers, MAPK family signaling cascades, Metabolism, Metabolism of RNA, Metabolism of proteins, Programmed Cell Death, Signaling by EGFR, Signaling by FGFR, Signaling by Hedgehog, Sig…	NM_002954.5:650
AXIN2	0.0687	0.258	-0.438	0.575	1.05	0.738	1.49	0.791	0.933478	Metabolism of proteins, Signaling by WNT	NM_004655.3:1035
CACNA1H	-0.055	0.207	-0.462	0.351	0.963	0.726	1.28	0.791	0.932031	Axon guidance	NM_021098.2:3329
IL12RB2	-0.0942	0.356	-0.792	0.603	0.937	0.578	1.52	0.792	0.931765	Interleukin-12 family signaling	NM_001559.2:1315
TCF7L1	-0.0491	0.187	-0.417	0.318	0.967	0.749	1.25	0.794	0.932674	Signaling by WNT	NM_031283.1:2215
HDAC11	0.0367	0.141	-0.239	0.313	1.03	0.847	1.24	0.795	0.932407	Signaling by NOTCH	NM_024827.3:2601
CCNA1	0.0911	0.352	-0.6	0.782	1.07	0.66	1.72	0.796	0.932142	Cell Cycle, Cellular responses to external stimuli, DNA Repair, Metabolism of proteins, Transcriptional Regulation by TP53	NM_003914.3:1605
CEBPA	0.0324	0.127	-0.216	0.281	1.02	0.861	1.21	0.799	0.934215	Transcriptional regulation of white adipocyte differentiation	NM_004364.2:1320
FOSL1	-0.0695	0.273	-0.605	0.466	0.953	0.657	1.38	0.8	0.933948		NM_005438.2:280
PPP3CB	-0.0221	0.0873	-0.193	0.149	0.985	0.875	1.11	0.801	0.933681	Adaptive Immune System, Axon guidance, Innate Immune System, Signaling by GPCR, Signaling by WNT	NM_001142354.1:1690
LEFTY1	0.0603	0.24	-0.41	0.531	1.04	0.753	1.44	0.802	0.933415	Signaling by NODAL	NM_020997.2:1405
TCL1B	0.0214	0.0886	-0.152	0.195	1.01	0.9	1.14	0.81	0.941284		NM_004918.2:319
PCK1	-0.0575	0.24	-0.528	0.413	0.961	0.694	1.33	0.811	0.941008	Metabolism, Transcriptional regulation of white adipocyte differentiation	NM_002591.2:1870
WNT10A	-0.0545	0.23	-0.505	0.396	0.963	0.705	1.32	0.813	0.94189	Signaling by GPCR, Signaling by WNT	NM_025216.2:2255
HSPA6	0.0627	0.265	-0.456	0.581	1.04	0.729	1.5	0.813	0.940457	Cellular responses to external stimuli, Innate Immune System	NM_002155.3:2018
RPA3	-0.052	0.22	-0.483	0.379	0.965	0.715	1.3	0.814	0.940182	Cell Cycle, Cellular responses to external stimuli, DNA Repair, Transcriptional Regulation by TP53	NM_002947.3:990
COL3A1	0.0523	0.239	-0.416	0.52	1.04	0.75	1.43	0.827	0.953748	Adaptive Immune System, Axon guidance, Extracellular matrix organization, Signaling by PDGF, Vesicle-mediated transport	NM_000090.3:180
GNGT1	-0.0632	0.29	-0.631	0.505	0.957	0.646	1.42	0.828	0.953455	Metabolism, Metabolism of proteins, Neuronal System, Platelet activation# signaling and aggregation, Signaling by GPCR, Signaling by WNT, Transport of small molecules	NM_021955.3:260
IL3	-0.0444	0.207	-0.45	0.362	0.97	0.732	1.28	0.831	0.955461	Interleukin-2 family signaling, MAPK family signaling cascades, Platelet activation# signaling and aggregation, Signaling by GPCR, Transcriptional regulation by RUNX1	NM_000588.3:130
FGF8	-0.059	0.279	-0.605	0.487	0.96	0.657	1.4	0.833	0.956314	IGF1R signaling cascade, Intracellular signaling by second messengers, MAPK family signaling cascades, Signaling by FGFR	NM_033163.3:544
POLR2D	0.0109	0.0515	-0.09	0.112	1.01	0.94	1.08	0.833	0.954872	DNA Repair, Formation of RNA Pol II elongation complex , Metabolism of RNA, RNA Polymerase II Pre-transcription Events, Signaling by FGFR, Transcriptional Regulation by TP53	NM_004805.3:1476
COL1A2	-0.0485	0.23	-0.499	0.402	0.967	0.707	1.32	0.834	0.954578	Adaptive Immune System, Extracellular matrix organization, Interleukin-4 and 13 signaling, Platelet activation# signaling and aggregation, Vesicle-mediated transport	NM_000089.3:2635
NTRK2	0.07	0.334	-0.584	0.724	1.05	0.667	1.65	0.834	0.953143	Signalling by NGF	NM_001007097.1:1605
FZD8	-0.0515	0.248	-0.538	0.435	0.965	0.689	1.35	0.836	0.953994	Signaling by GPCR, Signaling by WNT	NM_031866.1:890
IL20RB	-0.0307	0.153	-0.331	0.269	0.979	0.795	1.21	0.841	0.958261	Interleukin-20 family signaling	NM_144717.2:1575
MAP3K14	-0.0214	0.108	-0.234	0.191	0.985	0.85	1.14	0.844	0.96024	Adaptive Immune System, Innate Immune System	NM_003954.1:620
SFRP2	0.0787	0.406	-0.716	0.874	1.06	0.609	1.83	0.847	0.962212	Signaling by WNT	NM_003013.2:840
NF2	0.0105	0.0549	-0.0971	0.118	1.01	0.935	1.09	0.849	0.963045	Innate Immune System	NM_181828.2:455
JAG2	-0.0287	0.151	-0.324	0.267	0.98	0.799	1.2	0.849	0.96161	Signaling by NOTCH	NM_145159.1:4225
CACNA1E	-0.0637	0.337	-0.724	0.597	0.957	0.605	1.51	0.851	0.96244	Metabolism, Neuronal System	NM_000721.2:9325
BCL2L1	0.0226	0.12	-0.212	0.257	1.02	0.863	1.2	0.851	0.96101	Innate Immune System, Interleukin-4 and 13 signaling, Programmed Cell Death	NM_138578.1:1560
PPP3R2	0.0158	0.0851	-0.151	0.183	1.01	0.901	1.13	0.853	0.96184		NM_147180.2:1165
IL11RA	-0.0249	0.136	-0.292	0.242	0.983	0.817	1.18	0.855	0.962667	Interleukin-6 family signaling	NM_147162.1:400
MGMT	-0.0281	0.155	-0.331	0.275	0.981	0.795	1.21	0.856	0.962367		NM_002412.3:323
ACVR2A	0.0225	0.126	-0.224	0.269	1.02	0.856	1.21	0.858	0.963191	Signaling by NODAL, Signaling by TGF-beta family members	NM_001616.3:1245
MAD2L2	-0.0119	0.0666	-0.142	0.119	0.992	0.906	1.09	0.859	0.962891	DNA Repair	NM_001127325.1:290
CREBBP	-0.0207	0.117	-0.25	0.209	0.986	0.841	1.16	0.86	0.962592	Cellular responses to external stimuli, Chromatin modifying enzymes, Innate Immune System, Metabolism, Organelle biogenesis and maintenance, Signaling by NOTCH, Signaling by WNT, Transcriptional Regulation by TP53, Transcriptional regulation by RUNX1, Transcriptional regulation by the AP-2 (TFAP2) family of transcription factors, Transcriptional regulation of white adipocyte differentiation	NM_004380.2:8855
NOS3	-0.0339	0.192	-0.411	0.343	0.977	0.752	1.27	0.86	0.961176	Innate Immune System, Metabolism, Signaling by VEGF	NM_000603.4:1456
GSK3B	0.00905	0.0521	-0.0931	0.111	1.01	0.938	1.08	0.863	0.963113	Axon guidance, Cellular responses to external stimuli, Epigenetic regulation of gene expression, Intracellular signaling by second messengers, Signaling by Hedgehog, Signaling by WNT	NM_002093.2:925
PAX5	0.0234	0.135	-0.24	0.287	1.02	0.847	1.22	0.863	0.960293	Transcriptional regulation by RUNX1	NM_016734.1:2288
PDGFB	-0.0379	0.22	-0.469	0.393	0.974	0.723	1.31	0.863	0.961701	Extracellular matrix organization, Intracellular signaling by second messengers, MAPK family signaling cascades, Platelet activation# signaling and aggregation, Signaling by PDGF	NM_033016.2:1480
ARID2	0.0116	0.0676	-0.121	0.144	1.01	0.92	1.11	0.864	0.96	Chromatin modifying enzymes, Transcriptional regulation by RUNX1	NM_152641.2:3355
CCND3	0.0166	0.0966	-0.173	0.206	1.01	0.887	1.15	0.864	0.958599	Cell Cycle, MAPK family signaling cascades, Transcriptional regulation by RUNX1, Transcriptional regulation of white adipocyte differentiation	NM_001760.2:1215
BCOR	-0.0131	0.0774	-0.165	0.139	0.991	0.892	1.1	0.866	0.959417		NM_001123383.1:1630
NOTCH1	-0.017	0.103	-0.218	0.184	0.988	0.86	1.14	0.868	0.960233	Regulation of beta-cell development, Signaling by NOTCH	NM_017617.3:735
SP1	0.00972	0.0591	-0.106	0.126	1.01	0.929	1.09	0.87	0.961047	Cellular responses to external stimuli, Metabolism, Signaling by TGF-beta family members	NM_003109.1:5970
LAMB3	-0.0518	0.317	-0.672	0.569	0.965	0.628	1.48	0.87	0.959652	Cell-Cell communication, Extracellular matrix organization	NM_000228.2:695
PDCD1LG2	0.0316	0.194	-0.349	0.412	1.02	0.785	1.33	0.871	0.959362	Adaptive Immune System	NM_025239.3:235
GNG12	0.0257	0.159	-0.285	0.337	1.02	0.821	1.26	0.871	0.957974	Metabolism, Metabolism of proteins, Neuronal System, Platelet activation# signaling and aggregation, Signaling by GPCR, Signaling by WNT, Transport of small molecules	NM_018841.3:245
MYCN	-0.0376	0.234	-0.497	0.421	0.974	0.709	1.34	0.873	0.958786		NM_005378.4:1545
STMN1	0.016	0.102	-0.183	0.215	1.01	0.881	1.16	0.875	0.959596		NM_203401.1:478
TIAM1	0.0299	0.19	-0.342	0.402	1.02	0.789	1.32	0.875	0.958213	Axon guidance, Signaling by GPCR, Signalling by NGF	NM_003253.2:5620
COL4A6	0.0409	0.261	-0.471	0.553	1.03	0.721	1.47	0.876	0.957928	Extracellular matrix organization	NM_001847.2:1070
JUN	0.0313	0.201	-0.363	0.426	1.02	0.777	1.34	0.877	0.957644	Cellular responses to external stimuli, Innate Immune System, Intracellular signaling by second messengers, MAPK family signaling cascades, Signaling by NOTCH, Transcriptional Regulation by TP53	NM_002228.3:140
RUNX1T1	-0.0262	0.169	-0.358	0.305	0.982	0.78	1.24	0.877	0.95627		NM_004349.2:1085
NUMBL	-0.0179	0.115	-0.243	0.208	0.988	0.845	1.15	0.877	0.9549		NM_004756.3:591
RAF1	-0.00676	0.0452	-0.0953	0.0818	0.995	0.936	1.06	0.881	0.957883	Adaptive Immune System, Innate Immune System, MAPK family signaling cascades, Neuronal System, Platelet activation# signaling and aggregation, Transport of small molecules	NM_002880.2:1990
IDH1	0.0158	0.107	-0.193	0.225	1.01	0.875	1.17	0.883	0.958686	Innate Immune System, Metabolism	NM_005896.2:105
BID	0.0142	0.0969	-0.176	0.204	1.01	0.885	1.15	0.883	0.957318	Programmed Cell Death, Transcriptional Regulation by TP53	NM_197966.1:2095
MET	-0.0404	0.284	-0.596	0.515	0.972	0.661	1.43	0.887	0.960285	Axon guidance, Intracellular signaling by second messengers, MAPK family signaling cascades	NM_000245.2:405
IL22RA2	-0.0535	0.376	-0.791	0.684	0.964	0.578	1.61	0.887	0.958919	Interleukin-20 family signaling	NM_181309.1:290
CXXC4	0.0438	0.313	-0.569	0.657	1.03	0.674	1.58	0.889	0.959716		NM_025212.1:293
HDAC6	-0.0116	0.0831	-0.174	0.151	0.992	0.886	1.11	0.89	0.959433	Cellular responses to external stimuli, Organelle biogenesis and maintenance, Signaling by NOTCH	NM_006044.2:536
PRKX	0.0258	0.186	-0.339	0.391	1.02	0.791	1.31	0.89	0.958074		NM_005044.1:2590
TP53	0.0123	0.0886	-0.161	0.186	1.01	0.894	1.14	0.89	0.956719	Cell Cycle, Cellular responses to external stimuli, DNA Repair, Interleukin-4 and 13 signaling, Intracellular signaling by second messengers, Metabolism of proteins, Programmed Cell Death, Signaling by NOTCH, Transcriptional Regulation by TP53	NM_000546.2:1330
SPRY1	0.0296	0.215	-0.392	0.452	1.02	0.762	1.37	0.891	0.956441	Signaling by EGFR	NM_005841.1:810
CALML5	-0.0323	0.237	-0.496	0.432	0.978	0.709	1.35	0.892	0.956164	Innate Immune System	NM_017422.4:136
GRIN1	-0.0396	0.295	-0.619	0.539	0.973	0.651	1.45	0.894	0.955612	Axon guidance, MAPK family signaling cascades, Neuronal System	NM_000832.5:1290
RXRG	0.0396	0.295	-0.54	0.619	1.03	0.688	1.54	0.894	0.956958	Nuclear Receptor transcription pathway	NM_006917.3:1105
POLB	-0.0123	0.0949	-0.198	0.174	0.992	0.872	1.13	0.897	0.957472	DNA Repair, Metabolism of proteins	NM_002690.1:145
SKP1	0.0075	0.0579	-0.106	0.121	1.01	0.929	1.09	0.897	0.956129	Adaptive Immune System, Cell Cycle, Innate Immune System, Interleukin-1 family signaling, Metabolism of proteins, Signaling by Hedgehog, Signaling by NOTCH, Signaling by WNT, Transport of small molecules	NM_170679.2:630
COL5A2	-0.0288	0.229	-0.477	0.419	0.98	0.719	1.34	0.9	0.957983	Axon guidance, Extracellular matrix organization, Signaling by PDGF	NM_000393.3:4075
TGFBR1	0.0129	0.109	-0.201	0.227	1.01	0.87	1.17	0.906	0.963021	Metabolism of proteins, Signaling by TGF-beta family members	NM_004612.2:1255
CDKN1C	-0.0242	0.207	-0.43	0.381	0.983	0.742	1.3	0.907	0.961395	Cell Cycle	NM_000076.2:1605
XRCC4	-0.0102	0.0869	-0.18	0.16	0.993	0.882	1.12	0.907	0.962737	DNA Repair, Metabolism of proteins	NM_003401.3:772
MAPK8	0.0083	0.0728	-0.134	0.151	1.01	0.911	1.11	0.909	0.962173	Axon guidance, Cellular responses to external stimuli, DNA Repair, Innate Immune System, Interleukin-1 family signaling, Programmed Cell Death, Signalling by NGF	NM_002750.2:945
ZIC2	-0.039	0.342	-0.709	0.631	0.973	0.612	1.55	0.91	0.961892		NM_007129.2:1849
DKK1	0.0315	0.286	-0.528	0.591	1.02	0.693	1.51	0.912	0.962667	Signaling by WNT	NM_012242.2:75
GLI3	-0.0152	0.138	-0.286	0.256	0.989	0.82	1.19	0.912	0.961331	Signaling by Hedgehog	NM_000168.5:4769
CIC	-0.00987	0.0923	-0.191	0.171	0.993	0.876	1.13	0.915	0.963158		NM_015125.3:1290
PLA2G10	-0.0357	0.345	-0.712	0.64	0.976	0.611	1.56	0.918	0.964979	Metabolism	NM_003561.1:779
GTF2H3	0.00709	0.0697	-0.13	0.144	1	0.914	1.1	0.919	0.964696	DNA Repair, Epigenetic regulation of gene expression, Formation of RNA Pol II elongation complex , Metabolism of RNA, RNA Polymerase II Pre-transcription Events, Transcriptional Regulation by TP53	NM_001516.3:70
KIT	0.0361	0.356	-0.662	0.734	1.03	0.632	1.66	0.919	0.963366	Intracellular signaling by second messengers, MAPK family signaling cascades, Transcriptional regulation by the AP-2 (TFAP2) family of transcription factors	NM_000222.1:5
TMPRSS2	-0.0433	0.428	-0.882	0.795	0.97	0.543	1.74	0.92	0.963085		NM_005656.2:1290
FGF13	-0.0288	0.288	-0.593	0.536	0.98	0.663	1.45	0.92	0.961761	Cardiac conduction	NM_033642.1:620
EFNA5	0.0234	0.238	-0.443	0.489	1.02	0.736	1.4	0.922	0.962527	Axon guidance	NM_001962.2:5035
FLNA	0.0103	0.109	-0.203	0.224	1.01	0.868	1.17	0.925	0.964335	Cell-Cell communication, Platelet activation# signaling and aggregation	NM_001456.3:7335
RASAL1	-0.0415	0.44	-0.905	0.822	0.972	0.534	1.77	0.925	0.963014	MAPK family signaling cascades	NM_004658.1:2900
FANCB	0.0113	0.122	-0.228	0.251	1.01	0.854	1.19	0.927	0.963776	DNA Repair	NM_152633.2:2470
PTPN5	0.0213	0.24	-0.449	0.492	1.01	0.732	1.41	0.929	0.964536	Interleukin-1 family signaling	NM_001039970.1:2354
ETS2	-0.0148	0.17	-0.349	0.319	0.99	0.785	1.25	0.931	0.965293	Cellular responses to external stimuli	NM_005239.4:1175
FEN1	0.0127	0.15	-0.281	0.306	1.01	0.823	1.24	0.933	0.966049	Cell Cycle, DNA Repair	NM_004111.4:425
MAP2K7	0.00669	0.0813	-0.153	0.166	1	0.9	1.12	0.935	0.966803	Cellular responses to external stimuli, Innate Immune System	NM_145185.2:495
NGF	0.0182	0.228	-0.429	0.466	1.01	0.743	1.38	0.937	0.967554	Signalling by NGF	NM_002506.2:100
PRLR	-0.0192	0.253	-0.515	0.477	0.987	0.7	1.39	0.94	0.969335	Growth hormone receptor signaling	NM_001204318.1:563
PIK3CG	-0.00911	0.13	-0.264	0.245	0.994	0.833	1.19	0.944	0.972141	Metabolism, Platelet activation# signaling and aggregation, Signaling by GPCR	NM_002649.2:2125
ETV1	-0.0176	0.251	-0.51	0.475	0.988	0.702	1.39	0.944	0.970825		NM_004956.4:1719
NFKBIZ	-0.00906	0.131	-0.265	0.247	0.994	0.832	1.19	0.945	0.970541		NM_001005474.1:2030
COL11A2	0.0153	0.24	-0.455	0.486	1.01	0.729	1.4	0.949	0.973333	Extracellular matrix organization	NM_001163771.1:760
ETV4	-0.0107	0.235	-0.47	0.449	0.993	0.722	1.37	0.964	0.987385	MAPK family signaling cascades	NM_001079675.1:1535
NUPR1	0.00868	0.222	-0.427	0.444	1.01	0.744	1.36	0.969	0.991171		NM_001042483.1:829
FBXW7	-0.00399	0.104	-0.207	0.2	0.997	0.866	1.15	0.969	0.989839	Adaptive Immune System, Metabolism of proteins, Signaling by NOTCH	NM_018315.4:1480
MAP3K8	-0.00406	0.108	-0.216	0.208	0.997	0.861	1.16	0.97	0.98953	Adaptive Immune System, Innate Immune System, Interleukin-1 family signaling	NM_005204.2:2050
CCNE2	-0.00446	0.126	-0.252	0.243	0.997	0.84	1.18	0.972	0.990241	Cell Cycle, Cellular responses to external stimuli, Metabolism of proteins, Transcriptional Regulation by TP53	NM_057735.1:50
SPRY4	-0.006	0.181	-0.36	0.348	0.996	0.779	1.27	0.974	0.99095		NM_030964.3:1900
GRIA3	0.0055	0.167	-0.322	0.333	1	0.8	1.26	0.974	0.989626	Neuronal System	NM_000828.4:426
IGLC3	-0.00956	0.304	-0.605	0.586	0.993	0.657	1.5	0.975	0.989319		ENST00000390325.1:176
TNFRSF10B	0.00224	0.0788	-0.152	0.157	1	0.9	1.11	0.977	0.990027	Programmed Cell Death, Transcriptional Regulation by TP53	NM_003842.3:565
ID1	-0.00521	0.19	-0.378	0.368	0.996	0.77	1.29	0.978	0.98972	Cellular responses to external stimuli	NM_002165.2:345
PPP2R2B	0.0043	0.211	-0.409	0.418	1	0.753	1.34	0.984	0.994468		NM_181676.2:690
FGFR1	0.00266	0.166	-0.322	0.327	1	0.8	1.25	0.987	0.996175	Axon guidance, IGF1R signaling cascade, Intracellular signaling by second messengers, MAPK family signaling cascades, Signaling by FGFR	NM_015850.2:1335
COL11A1	0.00553	0.379	-0.738	0.749	1	0.6	1.68	0.988	0.995862	Extracellular matrix organization	NM_001854.3:674
CACNG4	0.0032	0.284	-0.553	0.559	1	0.682	1.47	0.991	0.997563	Cardiac conduction, Neuronal System	NM_014405.2:1030
PRKCA	-0.00156	0.184	-0.362	0.358	0.999	0.778	1.28	0.993	0.998254	Axon guidance, Cell Cycle, Extracellular matrix organization, Intracellular signaling by second messengers, Metabolism, Metabolism of RNA, Neuronal System, Platelet activation# signaling and aggregation, Signaling by GPCR, Signaling by VEGF, Signaling by WNT	NM_002737.2:5560
PBRM1	0.000156	0.0466	-0.0912	0.0915	1	0.939	1.07	0.997	1	Chromatin modifying enzymes, Transcriptional regulation by RUNX1	NM_181042.3:6100
PRKACB	0.000344	0.145	-0.284	0.285	1	0.821	1.22	0.998	1	Adaptive Immune System, Axon guidance, Innate Immune System, Intracellular signaling by second messengers, MAPK family signaling cascades, Metabolism, Neuronal System, Signaling by GPCR, Signaling by Hedgehog, Signaling by VEGF, Transport of small molecules	NM_182948.2:805
INHBA	0.000381	0.305	-0.597	0.598	1	0.661	1.51	0.999	1	Metabolism of proteins, Signaling by TGF-beta family members	NM_002192.2:490
CCND2	-8.22e-05	0.192	-0.376	0.376	1	0.77	1.3	1	1	Cell Cycle, Transcriptional regulation by RUNX1	NM_001759.2:5825
