# Supplementary material for: Frequent ZNF217 mutations lead to transcriptional deregulation of interferon signal transduction via altered chromatin accessibility in B cell lymphoma
Source: Leukemia. 2023 Aug 30;37(11):2237–49. doi: 10.1038/s41375-023-02013-9 (PMC10624633; doi:10.1038/s41375-023-02013-9)
Supplement: Supplementary file 4 — Supplementary Table S8 [file 41375_2023_2013_MOESM4_ESM.xlsx]

## Sheet: Table S8.1
ENSG	hgnc_symbol	baseMean	log2FoldChange	lfcSE	stat	pvalue	padj		log2FC and q were calculated with DESeq2
ENSG00000116667	C1orf21	6.415	-6.50413	0.972886	-6.68539	2.30306e-11	9.62637e-09		RC-K8
ENSG00000186081	KRT5	45.1989	-5.89496	1.56155	-3.77507	0.000159961	0.00598394
ENSG00000122188	LAX1	14.5917	-5.65739	1.85715	-3.04627	0.00231699	0.0413639
ENSG00000111863	ADTRP	6.02351	-5.51414	1.25033	-4.41013	1.0331e-05	0.000751119
ENSG00000066629	EML1	17.5531	-5.11165	0.846199	-6.04072	1.53431e-09	4.19168e-07
ENSG00000204671	IL31	5.22551	-4.98926	1.09454	-4.55833	5.15627e-06	0.000440629
ENSG00000268510	IFNL3P1	14.8241	-4.94467	1.09175	-4.52911	5.9232e-06	0.000487677
ENSG00000007237	GAS7	86.8416	-4.60943	1.25288	-3.67908	0.000234078	0.00772883
ENSG00000120903	CHRNA2	4.94086	-4.5238	1.28805	-3.51212	0.000444551	0.0127436
ENSG00000182985	CADM1	19.8721	-4.44838	1.2291	-3.61921	0.000295508	0.00933154
ENSG00000259457	AC100826.1	4.90523	-4.40453	0.955791	-4.60826	4.06058e-06	0.000367921
ENSG00000164400	CSF2	13.925	-4.33699	0.939622	-4.61567	3.91822e-06	0.000356815
ENSG00000131096	PYY	3.25563	-4.28328	1.22216	-3.50469	0.000457139	0.0129469
ENSG00000279023	AC148477.6	4.6576	-3.96892	1.35309	-2.93323	0.00335459	0.0527346
ENSG00000143185	XCL2	34.5187	-3.89061	0.699352	-5.56317	2.64922e-08	4.97584e-06
ENSG00000137699	TRIM29	181.727	-3.88237	1.05405	-3.6833	0.000230232	0.00764513
ENSG00000100167	SEPTIN3	73.4372	-3.87843	0.472466	-8.20892	2.23189e-16	2.68288e-13
ENSG00000197110	IFNL3	3.20961	-3.86077	1.41266	-2.73298	0.00627641	0.0779407
ENSG00000111666	CHPT1	148.38	-3.81358	0.317028	-12.0292	2.497e-33	2.25117e-29
ENSG00000174469	CNTNAP2	3.59775	-3.78616	1.34441	-2.81623	0.00485909	0.0668804
ENSG00000114315	HES1	10.6959	-3.76038	0.714608	-5.26216	1.42374e-07	2.1614e-05
ENSG00000164330	EBF1	11.6308	-3.73928	0.837605	-4.46425	8.03499e-06	0.000616506
ENSG00000223561	AC005165.1	74.1864	-3.67385	0.909995	-4.03722	5.4089e-05	0.00273085
ENSG00000171119	NRTN	5.76642	-3.66936	1.01732	-3.60688	0.000309902	0.0096342
ENSG00000280150	AC148477.9	3.20871	-3.63188	1.22455	-2.96589	0.00301808	0.049248
ENSG00000165197	VEGFD	17.331	-3.58884	0.908128	-3.95191	7.75312e-05	0.00356438
ENSG00000272398	CD24	34.7195	-3.55085	0.72054	-4.92804	8.30572e-07	9.9179e-05
ENSG00000178695	KCTD12	10.4418	-3.41463	0.913385	-3.73844	0.000185166	0.00661999
ENSG00000186191	BPIFB4	48.4775	-3.40472	0.744695	-4.57196	4.83175e-06	0.000416849
ENSG00000167483	NIBAN3	50.125	-3.38458	0.636662	-5.31614	1.0599e-07	1.70635e-05
ENSG00000211891	IGHE	3.31015	-3.3411	1.01709	-3.28496	0.00101999	0.023609
ENSG00000140090	SLC24A4	3.43377	-3.31563	1.23425	-2.68636	0.0072236	0.08569
ENSG00000159921	GNE	102.363	-3.31215	0.931985	-3.55386	0.000379616	0.0112395
ENSG00000160179	ABCG1	9.89006	-3.28694	0.890596	-3.69073	0.000223616	0.00746669
ENSG00000280721	LINC01943	43.1279	-3.28595	0.668147	-4.918	8.74329e-07	0.000103039
ENSG00000068615	REEP1	33.3182	-3.27401	0.565059	-5.79411	6.86855e-09	1.49213e-06
ENSG00000185519	FAM131C	5.83693	-3.2102	0.950028	-3.37906	0.000727338	0.0183678
ENSG00000000971	CFH	23.0873	-3.13069	1.1926	-2.6251	0.00866228	0.0966041
ENSG00000141391	PRELID3A	20.1478	-3.12384	0.55162	-5.66304	1.48718e-08	3.08222e-06
ENSG00000077942	FBLN1	13.5605	-3.09847	0.635472	-4.87586	1.08338e-06	0.000121332
ENSG00000245750	DRAIC	31.4361	-3.08557	0.577322	-5.34463	9.05997e-08	1.5126e-05
ENSG00000007350	TKTL1	3.5455	-3.0705	1.05515	-2.91001	0.00361415	0.0551966
ENSG00000075340	ADD2	10.1101	-3.00972	0.974661	-3.08796	0.00201533	0.0380674
ENSG00000137834	SMAD6	4.60998	-2.97564	0.713183	-4.17234	3.01489e-05	0.00173126
ENSG00000117016	RIMS3	305.14	-2.9036	0.411397	-7.05789	1.69047e-12	1.08861e-09
ENSG00000122877	EGR2	103.726	-2.86955	1.05895	-2.70981	0.00673222	0.081264
ENSG00000090975	PITPNM2	55.3456	-2.82556	0.560708	-5.03928	4.67299e-07	6.11559e-05
ENSG00000237686	AL109615.3	116.252	-2.80629	0.656221	-4.27644	1.89903e-05	0.00118894
ENSG00000139351	SYCP3	6.55852	-2.77358	0.848109	-3.27031	0.00107429	0.0244887
ENSG00000241978	ENSG00000241978	34.8993	-2.7721	0.763196	-3.63222	0.00028099	0.00899917
ENSG00000189410	SH2D5	15.8472	-2.71443	0.658232	-4.12382	3.72638e-05	0.00205475
ENSG00000198821	CD247	6.16478	-2.70814	0.743777	-3.64107	0.000271511	0.00872658
ENSG00000246339	EXTL3-AS1	8.79567	-2.65484	0.803116	-3.30568	0.000947466	0.0223026
ENSG00000170421	KRT8	47.4189	-2.64504	0.554629	-4.76902	1.85123e-06	0.00019074
ENSG00000088826	SMOX	45.2771	-2.59529	0.702262	-3.69561	0.000219356	0.00739291
ENSG00000203780	FANK1	39.0925	-2.58481	0.729012	-3.54563	0.000391675	0.0115209
ENSG00000115194	SLC30A3	10.1025	-2.57873	0.533888	-4.8301	1.36466e-06	0.000147342
ENSG00000225431	LINC01671	9.67969	-2.5666	0.581728	-4.41203	1.02408e-05	0.000747579
ENSG00000145703	IQGAP2	109.301	-2.5619	0.579032	-4.42445	9.66864e-06	0.00071944
ENSG00000230747	AC021188.1	4.49955	-2.5438	0.76253	-3.33599	0.000849949	0.0206664
ENSG00000132437	DDC	3.64893	-2.53814	0.779041	-3.25803	0.0011219	0.0251348
ENSG00000143882	ATP6V1C2	181.325	-2.53204	0.385143	-6.57427	4.88912e-11	1.87565e-08
ENSG00000136026	CKAP4	21.8939	-2.53067	0.711581	-3.5564	0.000375971	0.0111793
ENSG00000100321	SYNGR1	43.4557	-2.51504	0.633387	-3.97078	7.16377e-05	0.00335506
ENSG00000149927	DOC2A	5.34346	-2.50828	0.714675	-3.50968	0.000448648	0.0127797
ENSG00000100385	IL2RB	277.765	-2.50713	0.575156	-4.35904	1.30633e-05	0.000889179
ENSG00000196372	ASB13	7.97034	-2.50217	0.853501	-2.93166	0.00337159	0.0528708
ENSG00000248334	WHAMMP2	5.20771	-2.46811	0.777687	-3.17366	0.0015053	0.0310196
ENSG00000165959	CLMN	2.70339	-2.45618	0.932806	-2.63311	0.00846075	0.0950143
ENSG00000232874	AC080129.2	5.03055	-2.45463	0.88666	-2.7684	0.00563318	0.0731965
ENSG00000197614	MFAP5	11.2387	-2.40126	0.769735	-3.11959	0.00181105	0.0353027
ENSG00000246763	RGMB-AS1	7.40352	-2.38184	0.546666	-4.35703	1.31837e-05	0.000890318
ENSG00000186891	TNFRSF18	451.716	-2.37148	0.399807	-5.93155	3.00086e-09	7.31197e-07
ENSG00000126778	SIX1	11.6979	-2.36735	0.775403	-3.05306	0.00226522	0.0408035
ENSG00000196814	MVB12B	6.35054	-2.36111	0.716815	-3.29389	0.000988107	0.0230002
ENSG00000114923	SLC4A3	8.40008	-2.35897	0.837654	-2.81616	0.00486014	0.0668804
ENSG00000223749	MIR503HG	7.38246	-2.35522	0.804096	-2.92903	0.00340018	0.053081
ENSG00000169885	CALML6	8.56693	-2.35119	0.597044	-3.93806	8.21444e-05	0.00364814
ENSG00000143126	CELSR2	79.9664	-2.34256	0.541416	-4.32673	1.51342e-05	0.000993106
ENSG00000146839	ZAN	3.63384	-2.33337	0.847591	-2.75294	0.00590618	0.0750884
ENSG00000087842	PIR	4.09492	-2.32092	0.816626	-2.84208	0.00448203	0.0638298
ENSG00000178773	CPNE7	18.9651	-2.31972	0.479642	-4.83635	1.32246e-06	0.000144517
ENSG00000166432	ZMAT1	4.53477	-2.31216	0.763282	-3.02924	0.00245173	0.0430351
ENSG00000102385	DRP2	6.20894	-2.29586	0.802156	-2.86211	0.00420829	0.0610948
ENSG00000126860	EVI2A	19.3302	-2.27406	0.810244	-2.80664	0.00500615	0.0681252
ENSG00000164949	GEM	5.23763	-2.25892	0.657521	-3.43551	0.000591431	0.0155908
ENSG00000254094	AC078852.2	3.10952	-2.24839	0.851879	-2.63933	0.00830709	0.0938511
ENSG00000261604	AC114947.2	22.6165	-2.24225	0.499423	-4.48968	7.13319e-06	0.000561653
ENSG00000173227	SYT12	142.267	-2.22723	0.470147	-4.73731	2.16576e-06	0.00021575
ENSG00000164078	MST1R	5.88014	-2.21459	0.798484	-2.77349	0.00554581	0.0726126
ENSG00000152078	TLCD4	34.6133	-2.21324	0.369843	-5.98428	2.17351e-09	5.6798e-07
ENSG00000279161	AC093503.2	8.63898	-2.21054	0.818911	-2.69936	0.0069473	0.0830928
ENSG00000138835	RGS3	67.5103	-2.20926	0.568133	-3.88863	0.000100813	0.00430827
ENSG00000178821	TMEM52	68.7316	-2.20567	0.504111	-4.37536	1.21232e-05	0.000849349
ENSG00000121316	PLBD1	47.9029	-2.20181	0.627069	-3.51127	0.000445976	0.0127641
ENSG00000160062	ZBTB8A	16.5801	-2.18382	0.52967	-4.12298	3.7401e-05	0.00205603
ENSG00000198648	STK39	840.966	-2.16972	0.731424	-2.96643	0.00301276	0.0492409
ENSG00000123453	SARDH	28.717	-2.16795	0.484188	-4.47749	7.5527e-06	0.000589536
ENSG00000253368	TRNP1	3.92269	-2.16513	0.786866	-2.75158	0.00593078	0.0753083
ENSG00000254542	NAV2-AS3	4.94324	-2.15374	0.728986	-2.95444	0.00313242	0.0505193
ENSG00000234084	AL049552.1	5.19473	-2.15067	0.625115	-3.44044	0.000580769	0.0153998
ENSG00000161835	TAMALIN	10.6972	-2.15008	0.736209	-2.92047	0.00349501	0.0537243
ENSG00000116663	FBXO6	13.1386	-2.14986	0.801976	-2.6807	0.00734686	0.0864844
ENSG00000246985	SOCS2-AS1	8.14697	-2.13017	0.618712	-3.44291	0.000575491	0.0153274
ENSG00000059377	TBXAS1	9.46266	-2.12986	0.661587	-3.21932	0.00128494	0.0276806
ENSG00000233429	HOTAIRM1	77.9132	-2.1139	0.436481	-4.84306	1.27856e-06	0.000140572
ENSG00000120833	SOCS2	59.0482	-2.11342	0.528527	-3.99869	6.36928e-05	0.00309554
ENSG00000261471	AC092145.1	7.11965	-2.10528	0.599668	-3.51074	0.000446859	0.0127691
ENSG00000167123	CERCAM	164.974	-2.05977	0.394476	-5.22154	1.77438e-07	2.60113e-05
ENSG00000141696	P3H4	15.1077	-2.05527	0.70808	-2.90259	0.00370092	0.0559357
ENSG00000166582	CENPV	755.526	-2.0544	0.505302	-4.06568	4.78922e-05	0.00249284
ENSG00000264548	AC132872.2	9.69466	-2.04591	0.67269	-3.04139	0.00235488	0.0419158
ENSG00000135919	SERPINE2	119.301	-2.03467	0.624722	-3.25692	0.00112627	0.0251957
ENSG00000155792	DEPTOR	14.3741	-2.03048	0.756114	-2.68541	0.00724399	0.0858754
ENSG00000005249	PRKAR2B	40.3551	-2.02743	0.314219	-6.45226	1.10191e-10	4.05481e-08
ENSG00000230454	U73166.1	5.41441	-2.02724	0.72735	-2.78716	0.00531727	0.0710129
ENSG00000143889	HNRNPLL	484.131	-2.02641	0.594224	-3.41018	0.000649193	0.0168202
ENSG00000010030	ETV7	3.60039	-2.02142	0.733559	-2.75564	0.00585779	0.0747904
ENSG00000158525	CPA5	855.096	-2.01515	0.354038	-5.6919	1.25635e-08	2.63409e-06
ENSG00000174669	SLC29A2	14.1771	-1.9999	0.573358	-3.48805	0.000486549	0.0135177
ENSG00000235366	LINC01055	5.06334	-1.99097	0.714908	-2.78494	0.00535383	0.0710861
ENSG00000209042	SNORD12C	17.0644	-1.98771	0.584982	-3.39789	0.000679066	0.0174419
ENSG00000243711	RPL21P116	38.4422	-1.98255	0.600384	-3.30213	0.000959521	0.0225569
ENSG00000163395	IGFN1	43.1189	-1.97509	0.739009	-2.67261	0.00752631	0.0877318
ENSG00000127588	GNG13	6.39475	-1.96106	0.728976	-2.69015	0.00714193	0.0851131
ENSG00000007314	SCN4A	14.3382	-1.95986	0.633475	-3.09382	0.00197596	0.0376623
ENSG00000073150	PANX2	6.18272	-1.9519	0.62592	-3.11845	0.00181805	0.0353628
ENSG00000138030	KHK	20.7378	-1.94877	0.460648	-4.2305	2.33173e-05	0.00142039
ENSG00000273272	U62317.3	11.1303	-1.94666	0.597998	-3.2553	0.00113273	0.0252907
ENSG00000155893	PXYLP1	46.176	-1.94182	0.303858	-6.39056	1.65284e-10	5.73122e-08
ENSG00000164362	TERT	74.1969	-1.93272	0.274693	-7.03594	1.97927e-12	1.18961e-09
ENSG00000230615	AL139220.2	8.76047	-1.92581	0.688753	-2.79608	0.00517261	0.0697065
ENSG00000116544	DLGAP3	83.9433	-1.91745	0.667805	-2.87127	0.00408823	0.059785
ENSG00000123358	NR4A1	952.013	-1.87984	0.594125	-3.16404	0.00155594	0.0317293
ENSG00000237732	CT75	34.56	-1.87297	0.475549	-3.93855	8.19759e-05	0.00364814
ENSG00000013583	HEBP1	21.6226	-1.86511	0.424681	-4.39178	1.12424e-05	0.000801233
ENSG00000162572	SCNN1D	17.7424	-1.86111	0.495206	-3.75826	0.000171099	0.00627051
ENSG00000168065	SLC22A11	5.09054	-1.85395	0.709607	-2.61264	0.00898471	0.0989031
ENSG00000167588	GPD1	114.526	-1.84922	0.535383	-3.45401	0.000552309	0.0149755
ENSG00000186827	TNFRSF4	1398.29	-1.84736	0.476136	-3.87989	0.000104505	0.0043518
ENSG00000140263	SORD	508.854	-1.83772	0.583744	-3.14816	0.00164303	0.0328079
ENSG00000100599	RIN3	19.9169	-1.82987	0.591419	-3.09402	0.00197461	0.0376623
ENSG00000175793	SFN	14.6705	-1.81955	0.690999	-2.63322	0.00845791	0.0950143
ENSG00000196517	SLC6A9	105.693	-1.81685	0.467388	-3.88725	0.000101385	0.00430827
ENSG00000215302	AC127502.1	10.968	-1.81629	0.531468	-3.41751	0.000631979	0.0164909
ENSG00000110881	ASIC1	118.138	-1.81601	0.338554	-5.36402	8.13901e-08	1.37154e-05
ENSG00000165914	TTC7B	208.176	-1.802	0.478346	-3.76716	0.000165118	0.00610616
ENSG00000165730	STOX1	14.4236	-1.79899	0.508339	-3.53896	0.0004017	0.0117202
ENSG00000212135	SNORD67	5.68794	-1.78959	0.617414	-2.89852	0.00374924	0.0564856
ENSG00000073670	ADAM11	100.828	-1.78708	0.544576	-3.28159	0.00103222	0.0238006
ENSG00000278291	AL161772.1	8.59382	-1.7804	0.442826	-4.02054	5.80643e-05	0.00289432
ENSG00000163909	HEYL	6.44933	-1.77087	0.613902	-2.88461	0.00391899	0.0582441
ENSG00000182866	LCK	80.8708	-1.76823	0.537375	-3.29049	0.00100013	0.023209
ENSG00000149150	SLC43A1	295.37	-1.76677	0.417891	-4.22783	2.35952e-05	0.0014257
ENSG00000231394	AC099681.2	9.32513	-1.76636	0.582438	-3.0327	0.00242377	0.0427621
ENSG00000228137	AP001469.2	4.88975	-1.76305	0.631794	-2.79054	0.005262	0.0705946
ENSG00000142961	MOB3C	178.314	-1.76088	0.446903	-3.9402	8.1415e-05	0.00364814
ENSG00000260220	CCDC187	846.909	-1.75993	0.476566	-3.69293	0.000221682	0.00742228
ENSG00000267288	AC138150.2	13.2276	-1.75776	0.484764	-3.62601	0.000287835	0.00913724
ENSG00000272662	AC073352.1	4.27683	-1.75232	0.655667	-2.67258	0.0075271	0.0877318
ENSG00000070404	FSTL3	1134.74	-1.74959	0.347213	-5.03897	4.68056e-07	6.11559e-05
ENSG00000115970	THADA	15.3851	-1.74838	0.460911	-3.79331	0.000148652	0.00570285
ENSG00000159212	CLIC6	9.42908	-1.72371	0.589782	-2.92262	0.00347099	0.053515
ENSG00000273216	AC002059.1	9.47869	-1.70517	0.498772	-3.41873	0.000629136	0.0164405
ENSG00000259298	ENSG00000259298	4.92104	-1.705	0.629526	-2.70839	0.00676096	0.0813551
ENSG00000124159	MATN4	19.3901	-1.69911	0.503841	-3.37232	0.000745391	0.0186669
ENSG00000124743	KLHL31	5.61711	-1.69471	0.615637	-2.75277	0.00590929	0.0750884
ENSG00000215440	NPEPL1	105.917	-1.69398	0.435954	-3.88568	0.000102045	0.00430827
ENSG00000188747	NOXA1	172.821	-1.69094	0.473006	-3.57487	0.000350397	0.0105889
ENSG00000148344	PTGES	24.019	-1.69066	0.615137	-2.74842	0.00598833	0.0757191
ENSG00000167619	TMEM145	30.2966	-1.68949	0.425185	-3.97354	7.0811e-05	0.00333623
ENSG00000186918	ZNF395	93.2873	-1.6863	0.446691	-3.7751	0.000159946	0.00598394
ENSG00000121388	AL139327.1	9.83152	-1.67831	0.56479	-2.97156	0.0029629	0.0486115
ENSG00000135519	KCNH3	57.7277	-1.66158	0.588296	-2.82439	0.00473702	0.0660072
ENSG00000123191	ATP7B	79.4516	-1.65019	0.402244	-4.10247	4.08762e-05	0.00220011
ENSG00000114859	CLCN2	76.635	-1.64498	0.301852	-5.44963	5.04751e-08	9.01105e-06
ENSG00000130829	DUSP9	4.77242	-1.63451	0.593168	-2.75557	0.00585908	0.0747904
ENSG00000272666	KLHDC7B-DT	122.763	-1.63036	0.398575	-4.09048	4.30482e-05	0.00229942
ENSG00000205683	DPF3	26.6718	-1.62785	0.513523	-3.16997	0.00152456	0.0312379
ENSG00000281530	AC004461.3	5.13069	-1.61178	0.572744	-2.81414	0.00489083	0.0670111
ENSG00000243697	AC009108.1	10.9459	-1.61154	0.613072	-2.62864	0.00857279	0.0959768
ENSG00000273265	CNNM3-DT	6.90531	-1.6105	0.501931	-3.2086	0.00133382	0.0283944
ENSG00000189334	S100A14	118.171	-1.60262	0.452418	-3.54234	0.0003966	0.0116089
ENSG00000269891	ARHGAP19-SLIT1	261.083	-1.6004	0.597677	-2.6777	0.00741299	0.0870772
ENSG00000137962	ARHGAP29	14.3213	-1.59822	0.570406	-2.8019	0.00508022	0.0687559
ENSG00000166823	MESP1	25.0538	-1.59774	0.334813	-4.77202	1.82385e-06	0.000189612
ENSG00000279873	LINC01126	16.5263	-1.59484	0.485076	-3.28781	0.0010097	0.0234008
ENSG00000186603	HPDL	381.045	-1.59404	0.272585	-5.84785	4.97975e-09	1.10852e-06
ENSG00000249655	AC008434.1	4.62464	-1.58955	0.57615	-2.75892	0.00579924	0.0743184
ENSG00000213221	DNLZ	8.48916	-1.58631	0.521793	-3.04012	0.00236482	0.0420514
ENSG00000152229	PSTPIP2	27.9382	-1.58504	0.550301	-2.88032	0.00397275	0.0586099
ENSG00000162804	SNED1	47.2364	-1.58259	0.384946	-4.11121	3.93592e-05	0.0021571
ENSG00000272205	AL451050.2	7.13248	-1.58258	0.537832	-2.94251	0.0032556	0.0516741
ENSG00000123329	ARHGAP9	202.071	-1.5825	0.291513	-5.42856	5.6809e-08	9.88552e-06
ENSG00000278635	AC141557.2	36.1352	-1.58098	0.493045	-3.20656	0.00134333	0.0285633
ENSG00000188266	HYKK	19.0315	-1.57818	0.458572	-3.44151	0.000578477	0.0153616
ENSG00000006377	DLX6	56.6495	-1.57717	0.295358	-5.33986	9.30192e-08	1.53874e-05
ENSG00000163412	EIF4E3	68.7286	-1.57714	0.512217	-3.07905	0.00207662	0.0387676
ENSG00000175906	ARL4D	14.5238	-1.57692	0.3975	-3.96709	7.27545e-05	0.00338976
ENSG00000175287	PHYHD1	59.7154	-1.57539	0.271617	-5.80004	6.63003e-09	1.45788e-06
ENSG00000141497	ZMYND15	8.35579	-1.5746	0.515514	-3.05443	0.00225485	0.040698
ENSG00000270055	AC127502.2	38.0296	-1.57392	0.425064	-3.70278	0.00021325	0.00729623
ENSG00000278338	VWA8-AS1	4.31482	-1.57239	0.600478	-2.61857	0.00882997	0.0979093
ENSG00000254995	STX16-NPEPL1	20.2192	-1.57069	0.566784	-2.77123	0.00558443	0.0727024
ENSG00000005844	ITGAL	503.582	-1.56168	0.495488	-3.1518	0.00162265	0.0325216
ENSG00000111644	ACRBP	10.8629	-1.55699	0.484192	-3.21565	0.00130151	0.0280042
ENSG00000234753	FOXP4-AS1	11.8677	-1.55504	0.403897	-3.8501	0.000118071	0.00471006
ENSG00000196155	PLEKHG4	77.4145	-1.55394	0.44127	-3.52151	0.000429093	0.0123792
ENSG00000141756	FKBP10	105.28	-1.55029	0.256066	-6.05424	1.41079e-09	3.91353e-07
ENSG00000232043	AL133230.1	15.692	-1.54294	0.460896	-3.3477	0.000814839	0.0199896
ENSG00000170689	HOXB9	144.137	-1.5388	0.470423	-3.2711	0.00107131	0.0244642
ENSG00000137070	IL11RA	64.5082	-1.52887	0.370267	-4.12909	3.64204e-05	0.0020206
ENSG00000248115	AC023154.1	6.71793	-1.52467	0.54727	-2.78595	0.00533705	0.0710129
ENSG00000169194	IL13	15.685	-1.52208	0.461839	-3.2957	0.000981757	0.0229005
ENSG00000268670	AC016586.1	7.25459	-1.52165	0.474664	-3.20575	0.00134711	0.0286083
ENSG00000256673	AC141557.1	42.5123	-1.52072	0.427961	-3.55342	0.000380255	0.01124
ENSG00000225697	SLC26A6	193.402	-1.51709	0.225163	-6.73775	1.60863e-11	7.07443e-09
ENSG00000141441	GAREM1	11.0965	-1.50782	0.477649	-3.15676	0.00159531	0.0321397
ENSG00000074657	ZNF532	212.759	-1.50465	0.390761	-3.85055	0.000117851	0.00471006
ENSG00000198400	NTRK1	172.872	-1.50256	0.332809	-4.51479	6.33793e-06	0.00051556
ENSG00000237595	LINC01275	56.7853	-1.50184	0.3609	-4.16139	3.16323e-05	0.00180494
ENSG00000164683	HEY1	12.6662	-1.49434	0.399759	-3.73811	0.000185408	0.00661999
ENSG00000072071	ADGRL1	50.1445	-1.49189	0.386161	-3.86339	0.000111824	0.00454123
ENSG00000272669	AL021707.6	29.6997	-1.49098	0.37092	-4.01968	5.82782e-05	0.00289432
ENSG00000186301	MST1P2	22.5652	-1.48796	0.463739	-3.20862	0.00133373	0.0283944
ENSG00000230149	AL021707.3	11.6086	-1.48775	0.388926	-3.82529	0.000130616	0.00509915
ENSG00000268655	AC008687.4	12.0929	-1.48549	0.51753	-2.87035	0.00410024	0.059912
ENSG00000114631	PODXL2	12.5025	-1.48542	0.522157	-2.84477	0.0044443	0.0633981
ENSG00000223823	LINC01342	46.4975	-1.48345	0.514772	-2.88177	0.00395449	0.058529
ENSG00000272502	AC104958.2	19.7854	-1.48332	0.509002	-2.91418	0.00356628	0.0546799
ENSG00000007516	BAIAP3	15.9054	-1.48012	0.482318	-3.06877	0.00214941	0.039547
ENSG00000137825	ITPKA	11.557	-1.47473	0.517831	-2.84789	0.004401	0.0629797
ENSG00000212452	SNORD69	5.04506	-1.47399	0.551036	-2.67495	0.00747405	0.0875484
ENSG00000159958	TNFRSF13C	344.447	-1.4731	0.414181	-3.55665	0.000375618	0.0111793
ENSG00000101194	SLC17A9	2245.92	-1.46686	0.268214	-5.46899	4.52606e-08	8.24338e-06
ENSG00000198435	NRARP	525.051	-1.45955	0.363156	-4.01907	5.84289e-05	0.00289432
ENSG00000116791	CRYZ	519.763	-1.45136	0.378909	-3.83038	0.000127945	0.00502611
ENSG00000152669	CCNO	18.0515	-1.44772	0.424538	-3.4101	0.000649392	0.0168202
ENSG00000105963	ADAP1	491.528	-1.44383	0.233058	-6.19516	5.82257e-10	1.77944e-07
ENSG00000121454	LHX4	53.0031	-1.44312	0.273868	-5.2694	1.36867e-07	2.10927e-05
ENSG00000106025	TSPAN12	19.2505	-1.4294	0.509194	-2.80717	0.00499787	0.0680639
ENSG00000181418	DDN	49.5282	-1.42305	0.36628	-3.88515	0.000102265	0.00430827
ENSG00000087903	RFX2	35.223	-1.41946	0.322754	-4.39795	1.09279e-05	0.000785021
ENSG00000140511	HAPLN3	48.4359	-1.41794	0.449808	-3.15231	0.00161982	0.0325216
ENSG00000091409	ITGA6	28.1832	-1.41464	0.333958	-4.23599	2.27551e-05	0.00139084
ENSG00000008735	MAPK8IP2	82.9026	-1.41065	0.402358	-3.50595	0.000454985	0.0129251
ENSG00000027869	SH2D2A	651.187	-1.40814	0.431303	-3.26486	0.00109518	0.024684
ENSG00000176749	CDK5R1	111.623	-1.40659	0.294798	-4.77137	1.82977e-06	0.000189612
ENSG00000279179	AL662907.2	6.32505	-1.38802	0.495234	-2.80275	0.00506689	0.0686409
ENSG00000140057	AK7	59.8931	-1.38034	0.377926	-3.6524	0.000259803	0.00841024
ENSG00000214796	TUBAP5	10.1818	-1.37903	0.505725	-2.72684	0.00639433	0.0788081
ENSG00000183066	WBP2NL	16.6326	-1.37768	0.327907	-4.20142	2.65245e-05	0.00156808
ENSG00000182459	TEX19	381.422	-1.3771	0.460207	-2.99235	0.00276841	0.0465645
ENSG00000100276	RASL10A	28.8516	-1.37615	0.390869	-3.52074	0.000430347	0.0123955
ENSG00000177943	MAMDC4	699.667	-1.37599	0.384149	-3.58191	0.000341094	0.010389
ENSG00000026036	RTEL1-TNFRSF6B	91.3202	-1.37463	0.321358	-4.27758	1.88936e-05	0.001187
ENSG00000159409	CELF3	11.6922	-1.36282	0.500984	-2.72029	0.00652249	0.0797335
ENSG00000111087	GLI1	17.1206	-1.36129	0.401657	-3.38918	0.000701025	0.0179039
ENSG00000189136	UBE2Q2P1	16.0878	-1.35972	0.3507	-3.87716	0.000105683	0.00438062
ENSG00000184925	LCN12	22.2135	-1.34562	0.486507	-2.76589	0.00567682	0.0736393
ENSG00000112667	DNPH1	664.399	-1.33928	0.277128	-4.83273	1.34673e-06	0.000146282
ENSG00000267121	AC008105.3	1259.95	-1.33641	0.429069	-3.11468	0.00184142	0.0357018
ENSG00000198885	ITPRIPL1	159.998	-1.33507	0.461812	-2.89094	0.0038409	0.0573403
ENSG00000182676	PPP1R27	42.9446	-1.33449	0.476591	-2.80007	0.00510908	0.0689535
ENSG00000124191	TOX2	2144.82	-1.3288	0.343494	-3.86849	0.000109509	0.00447747
ENSG00000061656	SPAG4	25.0799	-1.3282	0.395912	-3.35479	0.000794245	0.0196179
ENSG00000077238	IL4R	520.957	-1.32395	0.407765	-3.24684	0.00116693	0.025817
ENSG00000113520	IL4	1250.77	-1.32381	0.401488	-3.29726	0.000976315	0.0228623
ENSG00000242349	ENSG00000242349	19.5014	-1.32381	0.406329	-3.25796	0.00112215	0.0251348
ENSG00000237886	NALT1	71.0226	-1.32357	0.488755	-2.70805	0.00676794	0.0813551
ENSG00000270933	AC010719.1	32.8917	-1.31951	0.38312	-3.44412	0.000572912	0.015304
ENSG00000072110	ACTN1	257.141	-1.31509	0.47599	-2.76285	0.00572996	0.0738008
ENSG00000124232	RBPJL	14.1582	-1.31204	0.489331	-2.68129	0.00733385	0.0864773
ENSG00000142102	PGGHG	115.731	-1.31002	0.470299	-2.78551	0.00534438	0.0710129
ENSG00000273443	AL645608.8	15.5667	-1.3048	0.452715	-2.88217	0.00394949	0.0585155
ENSG00000181652	ATG9B	26.6026	-1.30365	0.403391	-3.23173	0.00123041	0.0269181
ENSG00000132016	C19orf57	21.5931	-1.30138	0.425846	-3.05598	0.00224326	0.0405801
ENSG00000081059	TCF7	1823.07	-1.29957	0.246981	-5.26181	1.42647e-07	2.1614e-05
ENSG00000046653	GPM6B	61.3843	-1.29504	0.282239	-4.58844	4.46576e-06	0.00039666
ENSG00000278231	AL133342.1	54.5994	-1.29448	0.3732	-3.4686	0.000523172	0.0143363
ENSG00000099985	OSM	38.5231	-1.28576	0.413336	-3.11068	0.00186656	0.0361114
ENSG00000154553	PDLIM3	37.1378	-1.28218	0.454584	-2.82056	0.00479404	0.0663797
ENSG00000105376	ICAM5	415.052	-1.2801	0.338826	-3.77804	0.000158068	0.00595014
ENSG00000225872	LINC01529	20.8636	-1.27943	0.448232	-2.8544	0.00431181	0.0622749
ENSG00000267679	EIF5AP2	32.6897	-1.27915	0.315818	-4.05028	5.1156e-05	0.00262044
ENSG00000109107	ALDOC	727.047	-1.27326	0.433813	-2.93503	0.00333511	0.0526429
ENSG00000135740	SLC9A5	26.9307	-1.27011	0.374131	-3.39483	0.000686717	0.0176134
ENSG00000274253	AC138649.1	37.1037	-1.26735	0.325924	-3.88848	0.000100876	0.00430827
ENSG00000166503	HDGFL3	27.6908	-1.26338	0.429602	-2.94081	0.0032736	0.0517615
ENSG00000204991	SPIRE2	39.3188	-1.26335	0.280893	-4.49762	6.8717e-06	0.000543437
ENSG00000138744	NAAA	307.866	-1.25867	0.36846	-3.41604	0.000635389	0.016532
ENSG00000120256	LRP11	149.233	-1.25707	0.332984	-3.77517	0.000159898	0.00598394
ENSG00000077782	FGFR1	33.5996	-1.2556	0.351903	-3.56803	0.000359682	0.0107986
ENSG00000106785	TRIM14	14.8343	-1.25472	0.404955	-3.09842	0.00194557	0.0373197
ENSG00000234602	MCIDAS	55.8464	-1.2538	0.324966	-3.85824	0.000114205	0.00460678
ENSG00000231028	LINC00271	15.5109	-1.25247	0.423529	-2.95723	0.00310419	0.0501988
ENSG00000101213	PTK6	170.508	-1.24604	0.466312	-2.67212	0.00753729	0.0877372
ENSG00000280383	Z95331.1	37.772	-1.24289	0.270582	-4.59342	4.36039e-06	0.000389219
ENSG00000162733	DDR2	17.6269	-1.23065	0.371521	-3.31245	0.000924821	0.0219125
ENSG00000133315	MACROD1	110.208	-1.2218	0.433205	-2.82037	0.00479689	0.0663797
ENSG00000233221	AC133785.1	132.144	-1.22001	0.307653	-3.96553	7.32344e-05	0.00340332
ENSG00000233110	AC093797.1	25.8494	-1.21899	0.373184	-3.26647	0.00108896	0.0245817
ENSG00000261416	AC012645.3	21.1126	-1.21776	0.306269	-3.97613	7.00456e-05	0.00331494
ENSG00000206838	SNORA5A	10.9106	-1.21589	0.426164	-2.8531	0.00432956	0.0622968
ENSG00000162004	CCDC78	160.04	-1.21498	0.396186	-3.0667	0.00216436	0.0395798
ENSG00000105835	NAMPT	6614.54	-1.20976	0.43786	-2.7629	0.00572902	0.0738008
ENSG00000184343	SRPK3	48.7948	-1.20911	0.384224	-3.14689	0.00165015	0.0328408
ENSG00000197457	STMN3	654.533	-1.19524	0.442554	-2.70077	0.00691786	0.0828456
ENSG00000272578	AP000347.1	17.2933	-1.19475	0.351179	-3.40212	0.000668661	0.0172731
ENSG00000267751	AC009005.1	14.8537	-1.19345	0.407684	-2.92738	0.00341827	0.0530862
ENSG00000187775	DNAH17	26.2734	-1.19163	0.296485	-4.01919	5.83975e-05	0.00289432
ENSG00000235823	OLMALINC	395.101	-1.19035	0.342412	-3.47638	0.000508223	0.0140333
ENSG00000214776	AC092821.1	28.4339	-1.18829	0.438983	-2.70691	0.00679124	0.0815808
ENSG00000232233	LINC02043	16.1081	-1.18558	0.454739	-2.60716	0.00912961	0.099949
ENSG00000172731	LRRC20	106.221	-1.18556	0.298378	-3.97336	7.08654e-05	0.00333623
ENSG00000174844	DNAH12	307.502	-1.1833	0.429042	-2.758	0.00581554	0.0744744
ENSG00000273188	AL022328.3	28.7554	-1.18212	0.277983	-4.2525	2.11394e-05	0.00130984
ENSG00000182196	ARL6IP4	15.7701	-1.17362	0.444924	-2.63781	0.00834439	0.0940949
ENSG00000153982	GDPD1	26.1223	-1.16273	0.359722	-3.2323	0.00122797	0.0269034
ENSG00000173567	ADGRF3	16.7644	-1.15698	0.374225	-3.09166	0.0019904	0.0377087
ENSG00000226332	AL354836.1	17.7387	-1.15686	0.364489	-3.17391	0.00150399	0.0310196
ENSG00000222365	SNORD12B	28.2313	-1.15607	0.416066	-2.77857	0.00545987	0.0719641
ENSG00000279799	AC006077.2	18.7331	-1.1485	0.39472	-2.90965	0.00361834	0.0551966
ENSG00000075043	KCNQ2	163.347	-1.14167	0.353941	-3.22561	0.00125705	0.0273412
ENSG00000154447	SH3RF1	570.868	-1.13625	0.313812	-3.62082	0.000293675	0.00928991
ENSG00000182109	ENSG00000182109	75.4219	-1.13425	0.344402	-3.29339	0.00098986	0.0230002
ENSG00000108175	ZMIZ1	654.818	-1.13315	0.380841	-2.97539	0.00292617	0.0482897
ENSG00000139194	RBP5	27.8487	-1.12473	0.404259	-2.78221	0.00539905	0.0715687
ENSG00000175265	GOLGA8A	125.809	-1.12354	0.414494	-2.71063	0.00671551	0.0811668
ENSG00000070182	SPTB	396.083	-1.12127	0.365585	-3.06705	0.00216183	0.0395798
ENSG00000167549	CORO6	76.5774	-1.11962	0.264031	-4.24049	2.23028e-05	0.00137249
ENSG00000108515	ENO3	433.843	-1.11924	0.343837	-3.25515	0.00113332	0.0252907
ENSG00000235706	DICER1-AS1	23.1843	-1.11666	0.420158	-2.65772	0.00786719	0.090152
ENSG00000130775	THEMIS2	1365.91	-1.11053	0.285723	-3.88675	0.000101596	0.00430827
ENSG00000161921	CXCL16	127.05	-1.10447	0.299907	-3.6827	0.00023078	0.00764926
ENSG00000259820	AC083843.2	71.6568	-1.10324	0.316009	-3.49117	0.000480914	0.0133948
ENSG00000118495	PLAGL1	33.0235	-1.10269	0.420424	-2.62279	0.00872119	0.0970091
ENSG00000083807	SLC27A5	2622.35	-1.10123	0.33699	-3.26782	0.00108378	0.0245817
ENSG00000274602	PI4KAP1	24.3628	-1.10095	0.374293	-2.9414	0.00326733	0.0517615
ENSG00000157445	CACNA2D3	148.855	-1.09331	0.405513	-2.69611	0.00701548	0.0837723
ENSG00000215252	GOLGA8B	412.293	-1.09329	0.400666	-2.72867	0.00635904	0.0785342
ENSG00000174928	C3orf33	57.7387	-1.09298	0.290893	-3.75732	0.00017174	0.00628123
ENSG00000108797	CNTNAP1	35.2437	-1.0921	0.402022	-2.71651	0.00659741	0.080377
ENSG00000225855	RUSC1-AS1	99.0819	-1.09043	0.206334	-5.28481	1.25836e-07	1.99031e-05
ENSG00000174292	TNK1	39.3063	-1.0894	0.265496	-4.10324	4.07403e-05	0.00219936
ENSG00000170049	KCNAB3	32.2815	-1.0884	0.280326	-3.88261	0.00010334	0.00433331
ENSG00000277449	CEBPB-AS1	42.8596	-1.08831	0.313238	-3.47439	0.000512007	0.0140757
ENSG00000147454	SLC25A37	1013.77	-1.08494	0.292374	-3.7108	0.000206604	0.00716398
ENSG00000167874	TMEM88	21.233	-1.08134	0.333677	-3.24067	0.00119247	0.0262213
ENSG00000267244	AC012615.6	58.5264	-1.07733	0.328089	-3.28367	0.00102466	0.0236868
ENSG00000056736	IL17RB	367.264	-1.07541	0.216927	-4.95746	7.14192e-07	8.76027e-05
ENSG00000205084	TMEM231	70.0708	-1.07511	0.307468	-3.49666	0.000471128	0.0132526
ENSG00000088543	C3orf18	36.3438	-1.0748	0.323446	-3.32297	0.000890658	0.021299
ENSG00000101104	PABPC1L	1234.66	-1.07448	0.381638	-2.81545	0.00487096	0.0668913
ENSG00000178297	TMPRSS9	31.4216	-1.07231	0.338733	-3.16566	0.00154734	0.0315969
ENSG00000174136	RGMB	55.533	-1.06704	0.386509	-2.76071	0.00576763	0.0740713
ENSG00000167103	PIP5KL1	69.0249	-1.0656	0.291931	-3.65017	0.000262068	0.00846836
ENSG00000186810	CXCR3	185.89	-1.0628	0.376908	-2.81978	0.0048057	0.0664506
ENSG00000184261	KCNK12	110.618	-1.05773	0.185065	-5.71546	1.0941e-08	2.32091e-06
ENSG00000136002	ARHGEF4	316.097	-1.05649	0.380415	-2.7772	0.00548293	0.0721099
ENSG00000205885	C1RL-AS1	99.8356	-1.05638	0.368925	-2.86339	0.00419128	0.060946
ENSG00000184949	FAM227A	26.9415	-1.05279	0.360046	-2.92405	0.00345508	0.0533834
ENSG00000185633	NDUFA4L2	62.787	-1.05188	0.353019	-2.97967	0.00288563	0.0478225
ENSG00000100068	LRP5L	72.4233	-1.05053	0.260249	-4.03665	5.42203e-05	0.00273085
ENSG00000282849	AL359834.1	108.304	-1.0444	0.369133	-2.82932	0.00466466	0.0653524
ENSG00000103253	HAGHL	333.061	-1.04405	0.360785	-2.89384	0.00380563	0.0571828
ENSG00000279693	AC099521.3	74.8458	-1.04306	0.385011	-2.70916	0.0067453	0.0812998
ENSG00000214826	DDX12P	255.703	-1.04209	0.27244	-3.82503	0.000130758	0.00509915
ENSG00000100979	PLTP	28.894	-1.0361	0.353687	-2.92942	0.00339598	0.0530614
ENSG00000283674	AC068587.4	21.1925	-1.03186	0.383696	-2.68928	0.00716071	0.0851681
ENSG00000101162	TUBB1	16.9032	-1.03179	0.374661	-2.75392	0.00588854	0.0750361
ENSG00000089159	PXN	155.661	-1.03128	0.255282	-4.03978	5.35009e-05	0.00273085
ENSG00000197933	ZNF823	51.9348	-1.03012	0.235699	-4.37047	1.23979e-05	0.000863114
ENSG00000198208	RPS6KL1	747.634	-1.02881	0.240178	-4.28355	1.83931e-05	0.00116367
ENSG00000186583	SPATC1	281.98	-1.02756	0.393726	-2.60984	0.00905842	0.0993506
ENSG00000076555	ACACB	70.054	-1.02674	0.3615	-2.84021	0.00450843	0.0640501
ENSG00000056487	PHF21B	141.65	-1.02498	0.354361	-2.89248	0.0038221	0.0573216
ENSG00000206828	RNVU1-30	15.8956	-1.02353	0.385786	-2.6531	0.00797551	0.0909592
ENSG00000135424	ITGA7	45.1674	-1.01941	0.27785	-3.66893	0.000243564	0.00798492
ENSG00000262251	ENSG00000262251	110.886	-1.01862	0.330829	-3.079	0.00207695	0.0387676
ENSG00000251562	MALAT1	2026.33	-1.01779	0.340001	-2.99348	0.00275819	0.0464794
ENSG00000197256	KANK2	757.647	-1.01549	0.295004	-3.44229	0.000576819	0.0153402
ENSG00000226174	TEX22	21.1206	-1.01354	0.364807	-2.77828	0.0054647	0.0719752
ENSG00000279140	AL590326.1	15.8088	-1.01351	0.369223	-2.74498	0.00605152	0.0762508
ENSG00000197774	EME2	399.37	-1.01211	0.352342	-2.87252	0.00407208	0.0596941
ENSG00000257337	AC068888.1	21.043	-1.01198	0.379506	-2.66658	0.00766278	0.0886073
ENSG00000172725	CORO1B	687.817	-1.0056	0.301967	-3.33016	0.000867969	0.0209237
ENSG00000119125	GDA	468.398	-1.00493	0.258659	-3.88516	0.000102263	0.00430827
ENSG00000246922	UBAP1L	45.6659	-1.00345	0.331982	-3.02262	0.002506	0.0436155
ENSG00000207751	AP000553.1	18.9333	-1.00143	0.374181	-2.67632	0.00744364	0.0873236
ENSG00000239415	AP001469.3	29.8977	-0.996825	0.250204	-3.98404	6.77529e-05	0.00323188
ENSG00000273899	NOL12	34.4958	-0.99386	0.325994	-3.04871	0.00229829	0.0411533
ENSG00000279233	AC122688.3	67.384	-0.989402	0.284752	-3.47461	0.000511605	0.0140757
ENSG00000243479	MNX1-AS1	234.181	-0.986915	0.250415	-3.94112	8.11024e-05	0.00364678
ENSG00000243224	AC006252.1	107.299	-0.978946	0.303978	-3.22045	0.00127988	0.0276377
ENSG00000168056	LTBP3	25.1326	-0.977575	0.359832	-2.71675	0.00659259	0.0803726
ENSG00000104635	SLC39A14	3570.76	-0.976467	0.357135	-2.73417	0.00625387	0.0777143
ENSG00000229413	AC018638.1	54.7993	-0.974895	0.291555	-3.34378	0.000826453	0.0202195
ENSG00000273151	AC073957.3	54.2822	-0.974617	0.35106	-2.77621	0.00549967	0.0722773
ENSG00000104691	UBXN8	325.618	-0.969887	0.214859	-4.51406	6.3598e-06	0.00051556
ENSG00000008283	CYB561	96.4334	-0.968347	0.30771	-3.14695	0.00164986	0.0328408
ENSG00000269352	PTOV1-AS2	43.8695	-0.962019	0.340747	-2.82326	0.00475375	0.066087
ENSG00000128567	PODXL	915.974	-0.961863	0.358633	-2.68203	0.00731779	0.0864093
ENSG00000236591	AL357992.1	122.936	-0.960637	0.250157	-3.84014	0.000122966	0.00486228
ENSG00000160678	S100A1	22.5192	-0.959748	0.360702	-2.66078	0.00779609	0.08965
ENSG00000276550	HERC2P2	352.286	-0.958017	0.365055	-2.62431	0.00868249	0.0966979
ENSG00000177181	RIMKLA	328.865	-0.955946	0.256551	-3.72615	0.00019443	0.00684721
ENSG00000214176	PLEKHM1P1	350.319	-0.955797	0.317701	-3.00848	0.00262556	0.044916
ENSG00000223705	NSUN5P1	616.5	-0.953994	0.252263	-3.78175	0.000155732	0.00588085
ENSG00000166949	SMAD3	518.984	-0.951951	0.283757	-3.3548	0.00079421	0.0196179
ENSG00000175183	CSRP2	60.6116	-0.951742	0.257598	-3.69468	0.000220163	0.00739948
ENSG00000235313	HM13-IT1	14.0723	-0.949302	0.356404	-2.66355	0.00773205	0.0890272
ENSG00000169710	FASN	24204	-0.948905	0.23106	-4.10675	4.01259e-05	0.00217925
ENSG00000205560	CPT1B	80.6941	-0.946973	0.305511	-3.09963	0.0019376	0.0372064
ENSG00000157021	CIBAR1P1	31.6691	-0.943805	0.322348	-2.92791	0.00341249	0.0530862
ENSG00000175505	CLCF1	111.402	-0.942758	0.225138	-4.18748	2.82074e-05	0.0016468
ENSG00000005379	TSPOAP1	676.505	-0.942492	0.349239	-2.6987	0.00696109	0.0831779
ENSG00000273619	AL121832.2	85.7191	-0.940877	0.260376	-3.61352	0.000302062	0.00948865
ENSG00000104613	INTS10	2554.15	-0.93929	0.266224	-3.52819	0.000418412	0.0121292
ENSG00000168078	PBK	1090.85	-0.939073	0.333512	-2.81571	0.00486699	0.0668877
ENSG00000178403	NEUROG2	86.8556	-0.937829	0.247699	-3.78616	0.000152991	0.00581978
ENSG00000278615	C11orf98	33.0666	-0.936937	0.33924	-2.76187	0.00574708	0.0739127
ENSG00000273311	DGCR11	40.738	-0.934924	0.313	-2.98698	0.00281746	0.0469949
ENSG00000068383	INPP5A	42.4222	-0.932687	0.279711	-3.33447	0.000854626	0.0207399
ENSG00000102003	SYP	101.519	-0.930661	0.304036	-3.06102	0.00220584	0.0400942
ENSG00000130702	LAMA5	28.6667	-0.930423	0.284031	-3.27578	0.00105372	0.0241726
ENSG00000139190	VAMP1	215.59	-0.929412	0.25501	-3.64461	0.000267802	0.00862275
ENSG00000177989	ODF3B	302.336	-0.92776	0.302041	-3.07163	0.00212891	0.0393707
ENSG00000168010	ATG16L2	413.367	-0.925201	0.280682	-3.29626	0.000979824	0.022885
ENSG00000237491	LINC01409	42.8154	-0.923101	0.351409	-2.62686	0.00861769	0.0962735
ENSG00000254413	CHKB-CPT1B	59.614	-0.92294	0.284619	-3.24273	0.00118392	0.0260651
ENSG00000160408	ST6GALNAC6	572.519	-0.921841	0.226802	-4.06451	4.81329e-05	0.00249284
ENSG00000143630	HCN3	43.5289	-0.920017	0.336767	-2.73191	0.00629682	0.0780866
ENSG00000213903	LTB4R	375.122	-0.911429	0.347484	-2.62294	0.0087175	0.0970091
ENSG00000238105	GOLGA2P5	183.23	-0.908414	0.319033	-2.84739	0.00440787	0.063028
ENSG00000144485	HES6	324.573	-0.90838	0.345673	-2.62786	0.00859243	0.0961105
ENSG00000107331	ABCA2	164.86	-0.90596	0.303194	-2.98806	0.00280757	0.0469604
ENSG00000224086	PPM1F-AS1	51.5479	-0.904421	0.208726	-4.33305	1.47058e-05	0.000978448
ENSG00000145491	ROPN1L	79.0815	-0.903444	0.319614	-2.82667	0.00470341	0.065691
ENSG00000144354	CDCA7	2066.91	-0.893798	0.259185	-3.4485	0.00056372	0.0151482
ENSG00000236144	TMEM147-AS1	435.214	-0.893795	0.206132	-4.33604	1.45071e-05	0.000968807
ENSG00000073350	LLGL2	696.057	-0.89356	0.250227	-3.571	0.000355627	0.010705
ENSG00000228109	MELTF-AS1	32.5794	-0.891375	0.333024	-2.67661	0.00743715	0.0873042
ENSG00000093217	XYLB	99.3558	-0.890763	0.273716	-3.25433	0.0011366	0.0253326
ENSG00000133874	RNF122	511.397	-0.888727	0.292441	-3.039	0.00237364	0.0421666
ENSG00000273066	AL355987.4	41.2052	-0.8871	0.30558	-2.903	0.00369602	0.0559357
ENSG00000256092	SBNO1-AS1	57.4349	-0.886977	0.262883	-3.37403	0.000740753	0.0186024
ENSG00000181577	C6orf223	977.529	-0.886353	0.286699	-3.09158	0.00199094	0.0377087
ENSG00000185513	L3MBTL1	196.32	-0.886091	0.323376	-2.74013	0.00614154	0.0769478
ENSG00000249509	NEUROG2-AS1	42.0355	-0.875519	0.329838	-2.65439	0.00794512	0.0908424
ENSG00000223509	AC135983.3	34.6515	-0.874418	0.318711	-2.74361	0.00607675	0.0763616
ENSG00000157734	SNX22	151.647	-0.873817	0.258266	-3.3834	0.000715949	0.0181582
ENSG00000168890	TMEM150A	177.989	-0.87053	0.275973	-3.1544	0.00160827	0.0323286
ENSG00000177380	PPFIA3	150.879	-0.870352	0.233762	-3.72324	0.000196683	0.0068862
ENSG00000111012	CYP27B1	171.889	-0.868559	0.257197	-3.37703	0.000732742	0.0184784
ENSG00000198089	SFI1	2898.4	-0.866617	0.188538	-4.59652	4.29605e-06	0.000385383
ENSG00000108352	RAPGEFL1	90.1638	-0.86172	0.255576	-3.37168	0.000747104	0.0186838
ENSG00000280434	AL031595.3	60.6903	-0.858118	0.285141	-3.00945	0.00261725	0.0448387
ENSG00000008256	CYTH3	184.28	-0.854904	0.250192	-3.41699	0.000633178	0.0164983
ENSG00000245149	RNF139-AS1	105.075	-0.854666	0.307319	-2.78104	0.00541846	0.07167
ENSG00000054219	LY75	2409.62	-0.854236	0.290098	-2.94465	0.00323324	0.051546
ENSG00000175189	INHBC	27.5052	-0.854107	0.260993	-3.27253	0.00106591	0.0244139
ENSG00000266967	AARSD1	61.4722	-0.851458	0.276959	-3.07431	0.0021099	0.0390993
ENSG00000236200	KDM4A-AS1	55.1285	-0.850577	0.272624	-3.11997	0.00180871	0.0352952
ENSG00000100416	TRMU	1660.39	-0.847305	0.156101	-5.42791	5.70181e-08	9.88552e-06
ENSG00000260924	LINC01311	50.3505	-0.846455	0.288415	-2.93485	0.00333708	0.0526429
ENSG00000185303	SFTPA2	618.419	-0.841128	0.317471	-2.64947	0.00806184	0.0917696
ENSG00000197989	SNHG12	1092.72	-0.836899	0.307831	-2.71869	0.00655402	0.0799564
ENSG00000165802	NSMF	2024.9	-0.836028	0.211095	-3.96043	7.48154e-05	0.00345896
ENSG00000139998	RAB15	182.532	-0.834687	0.198132	-4.21277	2.52257e-05	0.0014962
ENSG00000139880	CDH24	69.3528	-0.833773	0.291851	-2.85684	0.00427878	0.0618691
ENSG00000182841	RRP7BP	265.134	-0.833418	0.136296	-6.11475	9.67086e-10	2.76786e-07
ENSG00000180340	FZD2	155.414	-0.833014	0.295796	-2.81618	0.00485982	0.0668804
ENSG00000261159	AC112484.3	27.1625	-0.832902	0.299701	-2.77911	0.0054508	0.0719466
ENSG00000121716	PILRB	121.242	-0.832016	0.21089	-3.94527	7.97115e-05	0.0036042
ENSG00000134575	ACP2	202.819	-0.829511	0.25509	-3.25183	0.00114664	0.0255248
ENSG00000264538	SUZ12P1	277.541	-0.829305	0.281903	-2.94182	0.00326293	0.0517449
ENSG00000167077	MEI1	341.344	-0.828892	0.302895	-2.73657	0.00620835	0.0774154
ENSG00000234420	ZNF37BP	424.599	-0.828295	0.269344	-3.07523	0.00210339	0.0390588
ENSG00000255182	AC084125.2	39.4291	-0.827571	0.316394	-2.61563	0.00890618	0.0983991
ENSG00000069998	HDHD5	2271.42	-0.827241	0.254466	-3.25089	0.00115043	0.0255776
ENSG00000183569	SERHL2	81.9524	-0.824206	0.19843	-4.15363	3.27241e-05	0.0018439
ENSG00000198951	NAGA	800.217	-0.81646	0.27188	-3.00302	0.00267315	0.0455142
ENSG00000118004	COLEC11	50.6581	-0.816417	0.269267	-3.032	0.0024294	0.0428197
ENSG00000258839	MC1R	33.5914	-0.81448	0.300255	-2.71263	0.00667524	0.080983
ENSG00000223959	AFG3L1P	342.624	-0.809877	0.177465	-4.56358	5.02898e-06	0.000431797
ENSG00000178814	OPLAH	992.627	-0.808291	0.300498	-2.68984	0.00714859	0.0851362
ENSG00000255198	SNHG9	102.391	-0.804419	0.229712	-3.50186	0.000462019	0.0130575
ENSG00000132535	DLG4	38.8324	-0.803789	0.263589	-3.0494	0.00229297	0.0411533
ENSG00000196421	C20orf204	30.4556	-0.800474	0.299265	-2.6748	0.00747737	0.0875484
ENSG00000260853	AC109460.2	36.399	-0.795882	0.282066	-2.82162	0.0047782	0.0663096
ENSG00000185187	SIGIRR	251.395	-0.791278	0.286936	-2.75768	0.00582137	0.0744962
ENSG00000198042	MAK16	1287.05	-0.78799	0.237286	-3.32084	0.000897469	0.0213768
ENSG00000111788	AC009533.1	297.326	-0.783655	0.227219	-3.4489	0.000562873	0.0151482
ENSG00000013725	CD6	99.509	-0.783623	0.202153	-3.87639	0.000106017	0.00438439
ENSG00000185986	SDHAP3	150.534	-0.782862	0.291286	-2.6876	0.00719665	0.0854673
ENSG00000254682	AP002387.1	364.845	-0.776838	0.282119	-2.75359	0.00589463	0.0750361
ENSG00000132470	ITGB4	222.267	-0.776	0.28716	-2.70233	0.00688555	0.0825488
ENSG00000258441	LINC00641	105.553	-0.770948	0.252129	-3.05776	0.00222999	0.040411
ENSG00000164406	LEAP2	50.2704	-0.770766	0.232167	-3.31987	0.000900591	0.0213947
ENSG00000136895	GARNL3	64.2294	-0.76598	0.274936	-2.78603	0.00533584	0.0710129
ENSG00000174004	NRROS	983.328	-0.762433	0.253359	-3.00929	0.00261855	0.0448387
ENSG00000069667	RORA	89.9561	-0.762251	0.271714	-2.80534	0.00502637	0.0683487
ENSG00000054793	ATP9A	6735.38	-0.761377	0.236502	-3.21933	0.0012849	0.0276806
ENSG00000072310	SREBF1	5879.73	-0.75919	0.216289	-3.51007	0.000447985	0.0127797
ENSG00000272821	U62317.1	93.2646	-0.75897	0.200272	-3.78969	0.000150834	0.00574988
ENSG00000233223	AC016876.2	273.192	-0.756762	0.224141	-3.37628	0.000734728	0.0185026
ENSG00000170385	SLC30A1	337.607	-0.756234	0.243796	-3.10191	0.00192273	0.0369604
ENSG00000178761	FAM219B	280.125	-0.756007	0.23626	-3.1999	0.00137477	0.0289246
ENSG00000100147	CCDC134	83.6299	-0.75556	0.286482	-2.63738	0.00835499	0.0941555
ENSG00000253616	AC107959.3	65.0799	-0.749579	0.276275	-2.71316	0.0066645	0.080921
ENSG00000260442	ATP2A1-AS1	44.9115	-0.747238	0.247809	-3.01538	0.00256659	0.0442853
ENSG00000168237	GLYCTK	122.779	-0.745168	0.166595	-4.47293	7.71568e-06	0.000599486
ENSG00000102312	PORCN	397.318	-0.744853	0.18704	-3.98231	6.82474e-05	0.00324689
ENSG00000127586	CHTF18	859.835	-0.743597	0.270925	-2.74466	0.00605735	0.076271
ENSG00000008282	SYPL1	772.049	-0.740848	0.27219	-2.7218	0.00649266	0.0796066
ENSG00000162623	TYW3	893.742	-0.73757	0.177008	-4.16687	3.0881e-05	0.00176767
ENSG00000233695	GAS6-AS1	1149.77	-0.736074	0.265335	-2.77413	0.00553495	0.0725823
ENSG00000263412	NFE2L1-DT	52.3713	-0.73259	0.245243	-2.98721	0.0028154	0.0469949
ENSG00000212694	LINC01089	355.046	-0.732574	0.253344	-2.89162	0.00383262	0.0573403
ENSG00000099899	TRMT2A	1649.69	-0.731486	0.159709	-4.58013	4.64685e-06	0.000406734
ENSG00000099999	RNF215	283.608	-0.729686	0.168684	-4.32575	1.52014e-05	0.000993106
ENSG00000261526	AC012615.1	68.49	-0.728438	0.273242	-2.66591	0.00767807	0.0886822
ENSG00000232442	MHENCR	470.663	-0.728397	0.236062	-3.08561	0.00203133	0.0382726
ENSG00000261716	H2BC20P	92.7264	-0.727244	0.278654	-2.60984	0.00905839	0.0993506
ENSG00000205704	LINC00634	41.5172	-0.726734	0.269704	-2.69457	0.00704806	0.0841056
ENSG00000187997	C17orf99	331.554	-0.725309	0.254954	-2.84487	0.00444302	0.0633981
ENSG00000117411	B4GALT2	450.337	-0.723135	0.259251	-2.78932	0.0052819	0.0707088
ENSG00000129173	E2F8	643.493	-0.722352	0.265329	-2.72247	0.00647953	0.0795861
ENSG00000059915	PSD	57.0963	-0.721676	0.258589	-2.79082	0.00525741	0.0705856
ENSG00000261840	AC093249.6	51.072	-0.716365	0.26389	-2.71463	0.0066349	0.080722
ENSG00000214765	SEPTIN7P2	396.349	-0.716145	0.245069	-2.92222	0.00347546	0.053515
ENSG00000187609	EXD3	495.622	-0.715203	0.268125	-2.66742	0.00764355	0.0884662
ENSG00000170482	SLC23A1	333.966	-0.711415	0.259069	-2.74604	0.00603185	0.0761627
ENSG00000242294	STAG3L5P	187.284	-0.709797	0.267295	-2.65549	0.00791943	0.0906061
ENSG00000162650	ATXN7L2	124.446	-0.707013	0.22166	-3.18963	0.00142457	0.0296952
ENSG00000130489	ENSG00000130489	653.578	-0.704637	0.229861	-3.06549	0.00217312	0.0396555
ENSG00000171867	PRNP	893.792	-0.703739	0.201519	-3.49217	0.000479113	0.0133936
ENSG00000204177	BMS1P1	40.276	-0.700069	0.267875	-2.61341	0.00896426	0.0987383
ENSG00000165912	PACSIN3	151.641	-0.698625	0.241547	-2.89229	0.00382441	0.0573216
ENSG00000141698	NT5C3B	1346.97	-0.696698	0.205918	-3.38337	0.000716015	0.0181582
ENSG00000176978	DPP7	343.608	-0.692933	0.246464	-2.81149	0.00493123	0.067462
ENSG00000162377	COA7	1193.14	-0.689867	0.235825	-2.92534	0.00344083	0.0532546
ENSG00000279184	ENSG00000279184	568.51	-0.684559	0.199138	-3.43761	0.000586875	0.015516
ENSG00000214063	TSPAN4	818.256	-0.683575	0.225984	-3.02488	0.00248728	0.0433316
ENSG00000167799	NUDT8	1112.21	-0.681503	0.220268	-3.09396	0.00197501	0.0376623
ENSG00000100138	SNU13	8058.69	-0.680691	0.260586	-2.61216	0.00899723	0.0989805
ENSG00000100376	FAM118A	2216.74	-0.678943	0.22283	-3.04691	0.00231204	0.0413441
ENSG00000215424	MCM3AP-AS1	123.328	-0.678473	0.149527	-4.53747	5.6934e-06	0.000475267
ENSG00000122035	RASL11A	195.755	-0.678241	0.228807	-2.96426	0.00303416	0.0494208
ENSG00000196912	ANKRD36B	78.4253	-0.673995	0.218751	-3.08111	0.00206233	0.0387352
ENSG00000198794	SCAMP5	1108.58	-0.671274	0.191926	-3.49757	0.00046952	0.0132487
ENSG00000188343	CIBAR1	704.781	-0.67065	0.242624	-2.76415	0.00570707	0.0738008
ENSG00000104447	TRPS1	1598.73	-0.669892	0.15719	-4.26168	2.02896e-05	0.00126589
ENSG00000187860	CCDC157	69.7568	-0.669093	0.243567	-2.74706	0.00601317	0.0759801
ENSG00000269343	ZNF587B	648.183	-0.669022	0.136191	-4.91238	8.99793e-07	0.000104475
ENSG00000231305	AC112484.1	56.6827	-0.666488	0.220549	-3.02194	0.00251158	0.0436285
ENSG00000141569	TRIM65	569.995	-0.664961	0.227858	-2.91832	0.00351924	0.0540506
ENSG00000102901	CENPT	1152.65	-0.663195	0.173069	-3.83197	0.000127122	0.0050156
ENSG00000167136	ENDOG	482.804	-0.660106	0.23847	-2.76809	0.00563862	0.0731965
ENSG00000135469	COQ10A	80.9232	-0.657233	0.20446	-3.21448	0.0013068	0.0280845
ENSG00000105643	ARRDC2	540.61	-0.655372	0.218096	-3.00496	0.00265612	0.0453098
ENSG00000150401	DCUN1D2	468.201	-0.652778	0.147588	-4.42296	9.73564e-06	0.00071944
ENSG00000001630	CYP51A1	529.187	-0.652553	0.224521	-2.90642	0.00365586	0.0555693
ENSG00000205643	CDPF1	413.154	-0.652521	0.156974	-4.15687	3.2264e-05	0.00182941
ENSG00000221968	FADS3	1241.15	-0.650942	0.202567	-3.21346	0.00131145	0.0281027
ENSG00000237438	CECR7	691.491	-0.650048	0.168023	-3.86881	0.000109369	0.00447747
ENSG00000117143	UAP1	2602.65	-0.649598	0.211795	-3.06711	0.0021614	0.0395798
ENSG00000161960	EIF4A1	235.112	-0.648882	0.24598	-2.63795	0.00834092	0.0940949
ENSG00000122729	ACO1	726.96	-0.647574	0.231036	-2.80291	0.00506437	0.0686409
ENSG00000123179	EBPL	672.127	-0.647251	0.221045	-2.92814	0.00340996	0.0530862
ENSG00000154217	PITPNC1	1334.94	-0.647038	0.216294	-2.99147	0.00277633	0.0465788
ENSG00000276672	AL161891.1	145.116	-0.646356	0.188372	-3.43127	0.000600761	0.0157985
ENSG00000119403	PHF19	1068.54	-0.645555	0.143095	-4.51138	6.44065e-06	0.000516139
ENSG00000197119	SLC25A29	678.232	-0.645002	0.215144	-2.998	0.00271759	0.0460535
ENSG00000100263	RHBDD3	675.779	-0.643815	0.230836	-2.78906	0.00528615	0.0707088
ENSG00000196756	SNHG17	1269.6	-0.641982	0.194508	-3.30054	0.000964997	0.0226561
ENSG00000135451	TROAP	955.06	-0.639806	0.171185	-3.73752	0.000185847	0.00662256
ENSG00000173295	FAM86B3P	190.233	-0.639241	0.243192	-2.62854	0.00857515	0.0959768
ENSG00000245849	RAD51-AS1	87.5437	-0.638085	0.222787	-2.86411	0.00418184	0.0608577
ENSG00000183605	SFXN4	1281.2	-0.637801	0.21452	-2.97316	0.00294755	0.0485311
ENSG00000213930	GALT	180.607	-0.637119	0.21038	-3.02842	0.00245833	0.0430351
ENSG00000133111	RFXAP	574.712	-0.636565	0.142343	-4.47207	7.74668e-06	0.000599486
ENSG00000242125	SNHG3	4607.12	-0.635753	0.212526	-2.99142	0.00277687	0.0465788
ENSG00000111328	CDK2AP1	747.73	-0.632818	0.186156	-3.3994	0.000675331	0.0173707
ENSG00000196411	EPHB4	85.7895	-0.625231	0.228272	-2.73897	0.00616313	0.077029
ENSG00000177030	DEAF1	322.721	-0.623779	0.219654	-2.83983	0.00451376	0.0640501
ENSG00000011478	QPCTL	789.346	-0.622562	0.133912	-4.64904	3.33488e-06	0.000317212
ENSG00000173638	SLC19A1	999.166	-0.621975	0.223285	-2.78556	0.00534347	0.0710129
ENSG00000128159	TUBGCP6	1940.63	-0.620292	0.189748	-3.26903	0.00107918	0.024569
ENSG00000184465	WDR27	363.754	-0.616626	0.188154	-3.27723	0.00104829	0.0240786
ENSG00000138621	PPCDC	566.12	-0.615991	0.197495	-3.11902	0.00181456	0.035333
ENSG00000221978	CCNL2	2326.24	-0.614021	0.21102	-2.90978	0.00361688	0.0551966
ENSG00000158805	ZNF276	378.409	-0.612626	0.229144	-2.67353	0.00750566	0.0876519
ENSG00000196547	MAN2A2	2113.79	-0.608567	0.229981	-2.64616	0.00814109	0.0924382
ENSG00000171084	FAM86JP	47.2986	-0.606003	0.217279	-2.78906	0.0052862	0.0707088
ENSG00000072954	TMEM38A	427.093	-0.599861	0.191622	-3.13045	0.00174541	0.0343575
ENSG00000079462	PAFAH1B3	586.821	-0.598548	0.186365	-3.21169	0.00131955	0.028224
ENSG00000177225	GATD1	1165.88	-0.597812	0.159738	-3.74245	0.000182237	0.00654564
ENSG00000127423	AUNIP	392.838	-0.596438	0.161517	-3.69271	0.000221874	0.00742228
ENSG00000188130	MAPK12	2194.58	-0.593223	0.13146	-4.51256	6.40483e-06	0.00051556
ENSG00000186193	SAPCD2	1995.32	-0.592695	0.218828	-2.7085	0.00675872	0.0813551
ENSG00000104765	BNIP3L	783.692	-0.590192	0.163474	-3.61031	0.000305828	0.00955938
ENSG00000100058	CRYBB2P1	348.409	-0.588826	0.152986	-3.84889	0.000118656	0.00472292
ENSG00000157193	LRP8	1186.7	-0.588606	0.188521	-3.12222	0.0017949	0.0351399
ENSG00000172893	DHCR7	5225.61	-0.587012	0.208824	-2.81103	0.00493825	0.0674968
ENSG00000198556	ZNF789	708.552	-0.586245	0.223326	-2.62506	0.00866335	0.0966041
ENSG00000183506	PI4KAP2	165.658	-0.584357	0.161899	-3.60938	0.00030693	0.00957484
ENSG00000133872	SARAF	2594.51	-0.5828	0.212876	-2.73774	0.00618633	0.0771942
ENSG00000064545	TMEM161A	855.798	-0.582755	0.144434	-4.03474	5.46618e-05	0.00274543
ENSG00000278535	DHRS11	189.197	-0.58093	0.15068	-3.8554	0.00011554	0.00463986
ENSG00000135587	SMPD2	280.852	-0.577866	0.167732	-3.44518	0.000570682	0.0152897
ENSG00000177685	CRACR2B	298.488	-0.577864	0.209716	-2.75546	0.00586095	0.0747904
ENSG00000167543	TP53I13	498.22	-0.576832	0.199151	-2.89645	0.00377411	0.0568038
ENSG00000103168	TAF1C	1374.67	-0.575507	0.21469	-2.68064	0.00734813	0.0864844
ENSG00000243477	NAA80	289.083	-0.575093	0.173816	-3.30864	0.000937502	0.0220969
ENSG00000170846	AC093323.1	377.445	-0.574991	0.143327	-4.01173	6.02747e-05	0.0029533
ENSG00000103472	RRN3P2	67.497	-0.568912	0.212272	-2.68011	0.00735981	0.0865654
ENSG00000148362	PAXX	1234.33	-0.568691	0.157667	-3.6069	0.000309875	0.0096342
ENSG00000068028	RASSF1	448.987	-0.563399	0.185661	-3.03455	0.00240892	0.0426253
ENSG00000160957	RECQL4	2319.91	-0.561567	0.202705	-2.77037	0.00559932	0.0728437
ENSG00000113119	TMCO6	260.212	-0.560281	0.161137	-3.47704	0.000506985	0.0140206
ENSG00000232434	AJM1	474.472	-0.558756	0.167829	-3.32932	0.000870588	0.0209237
ENSG00000181513	ACBD4	384.019	-0.558549	0.209398	-2.6674	0.00764408	0.0884662
ENSG00000073169	SELENOO	851.049	-0.558077	0.156552	-3.56481	0.000364126	0.0108882
ENSG00000170638	TRABD	4781.44	-0.557285	0.157856	-3.53034	0.000415019	0.0120892
ENSG00000115641	FHL2	817.006	-0.55707	0.181699	-3.06589	0.00217025	0.0396472
ENSG00000173542	MOB1B	998.076	-0.556919	0.211008	-2.63932	0.00830716	0.0938511
ENSG00000140995	DEF8	1467.89	-0.552624	0.120822	-4.57388	4.78769e-06	0.000415033
ENSG00000242259	C22orf39	1194.51	-0.5522	0.203579	-2.71246	0.0066786	0.080983
ENSG00000115042	FAHD2A	728.563	-0.548761	0.135935	-4.03695	5.41513e-05	0.00273085
ENSG00000140451	PIF1	1046.65	-0.545581	0.193137	-2.82484	0.0047304	0.0659658
ENSG00000156374	PCGF6	589.235	-0.5411	0.151183	-3.5791	0.000344776	0.0104834
ENSG00000099949	LZTR1	1737.11	-0.540827	0.205097	-2.63694	0.00836582	0.0941598
ENSG00000107672	NSMCE4A	1326.39	-0.53519	0.193097	-2.77162	0.00557781	0.0727024
ENSG00000083838	ZNF446	641.763	-0.534524	0.170999	-3.12589	0.0017727	0.0347809
ENSG00000256223	ZNF10	81.8855	-0.532886	0.17687	-3.01287	0.00258789	0.0445313
ENSG00000064607	SUGP2	3016.78	-0.53174	0.180006	-2.95401	0.00313677	0.0505444
ENSG00000138709	LARP1B	1369.73	-0.530484	0.181473	-2.92321	0.00346445	0.0534825
ENSG00000148824	MTG1	177.163	-0.523799	0.168728	-3.10439	0.00190671	0.0367306
ENSG00000186665	C17orf58	496.306	-0.516054	0.170096	-3.0339	0.00241411	0.0426335
ENSG00000185386	MAPK11	1323.81	-0.515802	0.161135	-3.20105	0.00136927	0.0289246
ENSG00000173085	COQ2	301.01	-0.514218	0.146729	-3.50455	0.000457387	0.0129469
ENSG00000185163	DDX51	1332.3	-0.512963	0.176436	-2.90736	0.00364497	0.0555558
ENSG00000100359	SGSM3	1824.99	-0.512942	0.131632	-3.89678	9.74782e-05	0.00422507
ENSG00000131470	PSMC3IP	281.956	-0.511157	0.162947	-3.13696	0.00170712	0.0336405
ENSG00000119979	DENND10	390.562	-0.509864	0.189968	-2.68395	0.00727573	0.0860819
ENSG00000166166	TRMT61A	1038.14	-0.507424	0.139833	-3.62879	0.000284755	0.00908748
ENSG00000102393	GLA	923.53	-0.504389	0.124485	-4.05182	5.08212e-05	0.00261817
ENSG00000128309	MPST	535.424	-0.50214	0.180764	-2.77788	0.00547153	0.0720125
ENSG00000189007	ADAT2	491.889	-0.50145	0.136387	-3.67668	0.000236291	0.00777475
ENSG00000109084	TMEM97	2804.7	-0.501044	0.133114	-3.76403	0.000167197	0.00616508
ENSG00000005893	LAMP2	2393.15	0.500555	0.145139	3.44879	0.000563113	0.0151482
ENSG00000078237	TIGAR	2354.66	0.501241	0.145809	3.43765	0.000586781	0.015516
ENSG00000136153	LMO7	1711.59	0.501745	0.183741	2.73072	0.00631952	0.0782605
ENSG00000085491	SLC25A24	885.689	0.50415	0.15603	3.23111	0.00123312	0.0269182
ENSG00000137710	RDX	1583.78	0.505456	0.168415	3.00126	0.00268865	0.0456488
ENSG00000159579	RSPRY1	1058.86	0.505843	0.128399	3.93961	8.16143e-05	0.00364814
ENSG00000112685	EXOC2	1577.41	0.506207	0.146369	3.45844	0.000543314	0.0148207
ENSG00000136193	SCRN1	7595.93	0.506284	0.132425	3.82317	0.000131745	0.00511959
ENSG00000137145	DENND4C	2794.95	0.507801	0.181252	2.80162	0.00508461	0.0687559
ENSG00000133835	HSD17B4	2711.19	0.508789	0.128829	3.94935	7.83639e-05	0.00357716
ENSG00000165156	ZHX1	1619.3	0.509461	0.128783	3.95597	7.62251e-05	0.00351513
ENSG00000121486	TRMT1L	1297.47	0.511682	0.160161	3.1948	0.00139927	0.0292694
ENSG00000100014	SPECC1L	1434.04	0.514736	0.181011	2.84367	0.0044597	0.0635675
ENSG00000068784	SRBD1	919.793	0.515079	0.133596	3.85551	0.00011549	0.00463986
ENSG00000155099	PIP4P2	166.015	0.515185	0.182305	2.82595	0.00471404	0.0657886
ENSG00000006453	BAIAP2L1	3815.51	0.516099	0.149648	3.44875	0.000563184	0.0151482
ENSG00000271122	AC018647.2	372.063	0.517103	0.182925	2.82685	0.00470078	0.065691
ENSG00000131378	RFTN1	16611.5	0.517414	0.117089	4.41896	9.9175e-06	0.000729887
ENSG00000131408	NR1H2	1404.9	0.518761	0.141731	3.66018	0.000252036	0.0081973
ENSG00000114573	ATP6V1A	4095.44	0.5198	0.12296	4.22739	2.36418e-05	0.0014257
ENSG00000141380	SS18	2174.74	0.524547	0.14754	3.55528	0.00037757	0.0111973
ENSG00000110906	KCTD10	3171.83	0.524934	0.115929	4.52807	5.95252e-06	0.000487863
ENSG00000067221	STOML1	617.361	0.525256	0.147864	3.55229	0.000381901	0.0112701
ENSG00000166272	WBP1L	741.181	0.525927	0.182406	2.88329	0.00393549	0.058404
ENSG00000247400	DNAJC3-DT	309.983	0.530496	0.199007	2.66572	0.00768241	0.0886822
ENSG00000116954	RRAGC	467.624	0.530709	0.193783	2.73867	0.00616881	0.077029
ENSG00000033170	FUT8	2696.95	0.531009	0.123811	4.28886	1.79597e-05	0.00114446
ENSG00000172936	MYD88	2505.59	0.532047	0.143478	3.70821	0.000208731	0.00722385
ENSG00000112367	FIG4	1539.67	0.536016	0.114866	4.66645	3.06441e-06	0.000293906
ENSG00000135525	MAP7	817.209	0.539176	0.196381	2.74556	0.00604069	0.0761676
ENSG00000149179	C11orf49	497.202	0.539584	0.162063	3.32947	0.000870125	0.0209237
ENSG00000138593	SECISBP2L	1467.99	0.540582	0.19821	2.72732	0.00638515	0.0787487
ENSG00000156113	KCNMA1	22061	0.541564	0.202671	2.67213	0.00753725	0.0877372
ENSG00000168300	PCMTD1	458.244	0.541696	0.146845	3.6889	0.000225224	0.00750649
ENSG00000125753	VASP	6310.98	0.541738	0.0965683	5.6099	2.02444e-08	3.95688e-06
ENSG00000133103	COG6	2428.41	0.543728	0.133793	4.06394	4.82503e-05	0.00249284
ENSG00000156869	FRRS1	206.739	0.544605	0.206164	2.64161	0.00825119	0.0935706
ENSG00000119844	AFTPH	1467.48	0.544746	0.18124	3.00566	0.00265009	0.0452498
ENSG00000234127	TRIM26	834.818	0.549521	0.201921	2.72147	0.0064993	0.0796066
ENSG00000119321	FKBP15	1188.74	0.549655	0.193777	2.83653	0.0045607	0.0641864
ENSG00000147180	ZNF711	422.561	0.55003	0.204317	2.69205	0.00710152	0.0846875
ENSG00000139291	TMEM19	595.506	0.552315	0.196197	2.81511	0.00487609	0.0669108
ENSG00000112812	PRSS16	318.901	0.554048	0.207293	2.67278	0.0075226	0.0877318
ENSG00000117280	RAB29	1547.12	0.556359	0.142964	3.8916	9.95852e-05	0.00429574
ENSG00000166821	PEX11A	129.583	0.557028	0.173794	3.2051	0.00135016	0.0286083
ENSG00000172869	DMXL1	1177.7	0.557201	0.181694	3.06671	0.00216432	0.0395798
ENSG00000197535	MYO5A	3359.65	0.557512	0.192232	2.90021	0.00372912	0.0563147
ENSG00000069974	RAB27A	1167.28	0.560115	0.148924	3.76109	0.000169177	0.00621269
ENSG00000121964	GTDC1	913.937	0.561992	0.168707	3.33116	0.000864843	0.0209035
ENSG00000108389	MTMR4	8716.35	0.562472	0.181173	3.10462	0.00190525	0.0367306
ENSG00000169621	APLF	351.19	0.565332	0.197585	2.86121	0.00422026	0.0611578
ENSG00000084676	NCOA1	3850.09	0.567664	0.196602	2.88738	0.00388462	0.0578395
ENSG00000240891	PLCXD2	301.979	0.567873	0.177426	3.20062	0.00137131	0.0289246
ENSG00000040633	PHF23	1323.67	0.567977	0.195452	2.90596	0.00366127	0.0555693
ENSG00000155849	ELMO1	4861.19	0.568216	0.194299	2.92444	0.00345074	0.0533621
ENSG00000266389	AC002091.2	130.217	0.568809	0.180132	3.15773	0.00159003	0.0320693
ENSG00000121851	POLR3GL	746.91	0.569226	0.15538	3.66346	0.000248835	0.00811345
ENSG00000077232	DNAJC10	5754.29	0.575376	0.160109	3.59366	0.000326066	0.0100566
ENSG00000086061	DNAJA1	11259.5	0.576528	0.185387	3.10986	0.00187174	0.0361729
ENSG00000143324	XPR1	1662.33	0.576612	0.185435	3.10951	0.00187397	0.0361773
ENSG00000115590	IL1R2	4103.38	0.576764	0.201879	2.85698	0.00427694	0.0618691
ENSG00000133789	SWAP70	17091.4	0.577366	0.177031	3.26139	0.00110869	0.024895
ENSG00000083097	DOP1A	1162.86	0.577398	0.159288	3.62486	0.000289114	0.00916171
ENSG00000135951	TSGA10	338.645	0.57748	0.179919	3.20966	0.00132891	0.0283568
ENSG00000109586	GALNT7	510.359	0.578337	0.152571	3.79062	0.000150273	0.00574954
ENSG00000115966	ATF2	1784.37	0.579452	0.21189	2.73468	0.00624409	0.0776999
ENSG00000145996	CDKAL1	1891.8	0.579875	0.178812	3.24293	0.00118307	0.0260651
ENSG00000164823	OSGIN2	966.116	0.580525	0.183373	3.16581	0.0015465	0.0315969
ENSG00000085832	EPS15	6474.05	0.58084	0.186455	3.11518	0.00183832	0.03568
ENSG00000158769	F11R	1098.73	0.582081	0.11583	5.02529	5.0266e-07	6.52048e-05
ENSG00000188419	CHM	835.943	0.584076	0.184112	3.1724	0.00151184	0.0310857
ENSG00000154767	XPC	2599.68	0.585765	0.203641	2.87646	0.00402168	0.0591475
ENSG00000118402	ELOVL4	489.922	0.590142	0.124409	4.74356	2.09991e-06	0.000210353
ENSG00000135842	NIBAN1	18787.7	0.591471	0.196318	3.01283	0.00258825	0.0445313
ENSG00000153395	LPCAT1	1352.34	0.592167	0.181291	3.26639	0.00108928	0.0245817
ENSG00000137312	FLOT1	2051.11	0.592205	0.204852	2.89089	0.00384156	0.0573403
ENSG00000065491	TBC1D22B	991.686	0.592965	0.167386	3.5425	0.000396357	0.0116089
ENSG00000198399	ITSN2	2631.86	0.594927	0.204268	2.91248	0.00358572	0.0549313
ENSG00000170832	USP32	1181.66	0.596597	0.2102	2.83823	0.00453643	0.0641541
ENSG00000166908	PIP4K2C	1310.55	0.598388	0.15668	3.81918	0.000133896	0.00519198
ENSG00000070190	DAPP1	2025.63	0.601608	0.209876	2.86649	0.00415049	0.0604992
ENSG00000204257	HLA-DMA	1871.66	0.604554	0.170003	3.55614	0.000376343	0.0111793
ENSG00000155275	TRMT44	593.999	0.604853	0.216392	2.79517	0.00518729	0.0698521
ENSG00000162434	JAK1	3584.79	0.606399	0.175644	3.45243	0.000555553	0.0150408
ENSG00000279550	AL359757.1	175.145	0.607361	0.232556	2.61168	0.00900978	0.0990581
ENSG00000138814	PPP3CA	1084.28	0.608131	0.219301	2.77305	0.00555337	0.0726126
ENSG00000067369	TP53BP1	3860.39	0.609015	0.155364	3.91994	8.85724e-05	0.00388577
ENSG00000023697	DERA	2590.78	0.611051	0.140099	4.36155	1.29144e-05	0.000885397
ENSG00000155465	SLC7A7	4666.93	0.613229	0.184282	3.32767	0.000875768	0.0209891
ENSG00000135679	MDM2	14346.2	0.61331	0.12768	4.8035	1.55917e-06	0.000166351
ENSG00000137575	SDCBP	991.667	0.613386	0.172153	3.56303	0.000366596	0.0109438
ENSG00000277443	MARCKS	5188.96	0.619135	0.179138	3.4562	0.000547854	0.0148942
ENSG00000253910	PCDHGB2	138.979	0.619419	0.22496	2.75346	0.00589686	0.0750361
ENSG00000123338	NCKAP1L	12015.7	0.620203	0.148113	4.18736	2.82215e-05	0.0016468
ENSG00000136161	RCBTB2	1498.92	0.6209	0.166629	3.72625	0.00019435	0.00684721
ENSG00000170734	POLH	1744.41	0.622843	0.212723	2.92795	0.00341205	0.0530862
ENSG00000119906	SLF2	1441.34	0.62341	0.237827	2.62128	0.00876013	0.0972623
ENSG00000177200	CHD9	1152.27	0.626709	0.214027	2.92818	0.00340953	0.0530862
ENSG00000144036	EXOC6B	259.94	0.627222	0.212397	2.95306	0.00314641	0.0506092
ENSG00000261338	AC021016.1	123.927	0.627558	0.222425	2.82144	0.00478079	0.0663096
ENSG00000151148	UBE3B	2116.9	0.628005	0.178544	3.51737	0.000435854	0.0125141
ENSG00000091157	WDR7	1853.96	0.631664	0.175376	3.60176	0.000316068	0.00977533
ENSG00000181004	BBS12	163.233	0.633689	0.206416	3.06997	0.00214083	0.0395101
ENSG00000157625	TAB3	1172.55	0.634834	0.212419	2.9886	0.00280259	0.0469456
ENSG00000001461	NIPAL3	1774.55	0.63512	0.224897	2.82404	0.00474218	0.066028
ENSG00000157191	NECAP2	3263.94	0.636501	0.152352	4.17783	2.94298e-05	0.0017008
ENSG00000166128	RAB8B	848.358	0.637846	0.172538	3.69684	0.000218298	0.00738488
ENSG00000174485	DENND4A	5747.93	0.638016	0.190036	3.35734	0.000786973	0.0195184
ENSG00000259985	AC017100.1	105.736	0.639318	0.203491	3.14175	0.00167941	0.0332399
ENSG00000168785	TSPAN5	1768.69	0.639835	0.198002	3.23145	0.00123162	0.0269181
ENSG00000115935	WIPF1	3792.78	0.641829	0.173728	3.69444	0.000220372	0.00739948
ENSG00000134313	KIDINS220	1893.2	0.642003	0.243926	2.63195	0.0084896	0.0952557
ENSG00000138185	ENTPD1	2890.47	0.642695	0.15653	4.10588	4.02774e-05	0.00218091
ENSG00000158195	WASF2	7716.58	0.642954	0.231131	2.78178	0.00540624	0.0715711
ENSG00000121594	CD80	1721.42	0.644947	0.202112	3.19103	0.00141766	0.0296197
ENSG00000226608	FTLP3	364.044	0.646151	0.19601	3.29652	0.000978898	0.022885
ENSG00000026103	FAS	5451.49	0.646688	0.166392	3.88652	0.00010169	0.00430827
ENSG00000145901	TNIP1	11836.3	0.649169	0.161784	4.01257	6.00614e-05	0.00295086
ENSG00000111269	CREBL2	660.884	0.654671	0.149051	4.39226	1.12177e-05	0.000801233
ENSG00000111801	BTN3A3	434.264	0.658977	0.223671	2.94619	0.00321711	0.0513343
ENSG00000163171	CDC42EP3	537.491	0.66057	0.224121	2.94739	0.00320472	0.0512562
ENSG00000104361	NIPAL2	661.712	0.661991	0.235774	2.80773	0.00498919	0.0680484
ENSG00000151065	DCP1B	578.855	0.664005	0.188766	3.5176	0.000435469	0.0125141
ENSG00000163406	SLC15A2	43.7653	0.666024	0.254548	2.61649	0.00888386	0.0982127
ENSG00000197943	PLCG2	7521.89	0.667053	0.210016	3.17619	0.00149221	0.0308555
ENSG00000171467	ZNF318	3166.08	0.667941	0.235285	2.83886	0.00452753	0.0640818
ENSG00000173221	GLRX	638.199	0.668058	0.216956	3.07923	0.00207534	0.0387676
ENSG00000185361	TNFAIP8L1	762.699	0.668793	0.251455	2.6597	0.00782111	0.0898232
ENSG00000122643	NT5C3A	1637.05	0.669793	0.243015	2.75618	0.00584816	0.0747859
ENSG00000170581	STAT2	1992.7	0.671448	0.222321	3.02018	0.00252628	0.0437783
ENSG00000073849	ST6GAL1	3209.6	0.672334	0.246695	2.72537	0.00642302	0.0791063
ENSG00000149346	SLX4IP	565.956	0.673001	0.226133	2.97613	0.00291908	0.0482437
ENSG00000117758	STX12	1202.6	0.67458	0.196606	3.43113	0.000601064	0.0157985
ENSG00000076258	FMO4	318.76	0.675347	0.210168	3.21337	0.00131187	0.0281027
ENSG00000019582	CD74	90061	0.67994	0.220792	3.07955	0.00207314	0.0387676
ENSG00000133818	RRAS2	2301.63	0.680905	0.164067	4.15016	3.32244e-05	0.00186626
ENSG00000178974	FBXO34	2440.52	0.68164	0.184328	3.69798	0.00021732	0.00737946
ENSG00000133195	SLC39A11	217.231	0.685084	0.232936	2.94108	0.0032707	0.0517615
ENSG00000138134	STAMBPL1	1171.09	0.686485	0.198642	3.45589	0.000548486	0.0148942
ENSG00000147889	CDKN2A	790.771	0.688627	0.216964	3.17393	0.0015039	0.0310196
ENSG00000196586	MYO6	3202.66	0.690171	0.225662	3.05843	0.00222501	0.0403613
ENSG00000087086	FTL	148616	0.690432	0.218037	3.16658	0.00154243	0.0315681
ENSG00000143344	RGL1	262.308	0.691116	0.233616	2.95834	0.00309303	0.0501083
ENSG00000154122	ANKH	2474.18	0.691243	0.213833	3.23263	0.00122655	0.0269034
ENSG00000138801	PAPSS1	4429.23	0.695435	0.176659	3.9366	8.26429e-05	0.00366126
ENSG00000153029	MR1	1606.17	0.699438	0.124026	5.63945	1.70597e-08	3.45622e-06
ENSG00000151748	SAV1	609.209	0.703327	0.169846	4.14097	3.45835e-05	0.00193057
ENSG00000139668	WDFY2	947.232	0.704529	0.162705	4.33011	1.49033e-05	0.000987945
ENSG00000135272	MDFIC	2761.07	0.705721	0.208018	3.3926	0.000692329	0.0177226
ENSG00000198478	SH3BGRL2	646.576	0.706536	0.258784	2.73021	0.00632938	0.0783287
ENSG00000137802	MAPKBP1	4112.57	0.709534	0.232885	3.04671	0.00231358	0.0413441
ENSG00000131171	SH3BGRL	2033.58	0.71015	0.18164	3.90966	9.24277e-05	0.00403527
ENSG00000140386	SCAPER	418.585	0.711127	0.268586	2.64767	0.00810483	0.0920845
ENSG00000165240	ATP7A	372.932	0.711542	0.248541	2.86288	0.0041981	0.0609959
ENSG00000135439	AGAP2	663.985	0.713821	0.243568	2.93068	0.00338217	0.0529834
ENSG00000155085	AK9	192.976	0.714314	0.166553	4.28882	1.79625e-05	0.00114446
ENSG00000280187	AC022107.1	54.7401	0.716399	0.237607	3.01506	0.0025693	0.0442898
ENSG00000196743	GM2A	2025.87	0.716441	0.268449	2.66882	0.0076119	0.088207
ENSG00000118997	DNAH7	348.185	0.717438	0.244574	2.93341	0.00335256	0.0527346
ENSG00000134297	PLEKHA8P1	358.005	0.719061	0.200499	3.58636	0.000335331	0.0102481
ENSG00000028116	VRK2	2581.03	0.71985	0.180499	3.98812	6.66003e-05	0.00320232
ENSG00000179630	LACC1	235.853	0.720362	0.265758	2.7106	0.00671626	0.0811668
ENSG00000102796	DHRS12	748.014	0.72211	0.266513	2.70948	0.00673889	0.0812769
ENSG00000251095	AC093866.1	953.217	0.722241	0.26051	2.77241	0.00556436	0.0726509
ENSG00000080546	SESN1	1383.62	0.723494	0.188356	3.84111	0.000122481	0.00485375
ENSG00000138246	DNAJC13	2325.47	0.723947	0.218614	3.31152	0.00092789	0.0219564
ENSG00000145675	PIK3R1	3180.95	0.72788	0.192397	3.78322	0.000154814	0.00586438
ENSG00000013288	MAN2B2	1679.43	0.728779	0.252661	2.88441	0.00392149	0.0582441
ENSG00000102316	MAGED2	3061.81	0.728883	0.21939	3.32231	0.000892741	0.0213206
ENSG00000138448	ITGAV	639.887	0.730779	0.252972	2.88878	0.00386743	0.0576311
ENSG00000118922	KLF12	1078.94	0.73173	0.246979	2.96271	0.00304939	0.0496237
ENSG00000106351	AGFG2	922.523	0.734045	0.243898	3.00964	0.00261554	0.0448387
ENSG00000081237	PTPRC	6641.02	0.736271	0.198679	3.70583	0.0002107	0.00725025
ENSG00000174799	CEP135	1854.93	0.736943	0.119177	6.18362	6.26462e-10	1.88262e-07
ENSG00000150627	WDR17	292.926	0.737008	0.250388	2.94347	0.00324558	0.0515604
ENSG00000117009	KMO	676.655	0.737893	0.26181	2.81843	0.00482594	0.0666794
ENSG00000125827	TMX4	1845.98	0.738424	0.214073	3.44941	0.00056182	0.0151482
ENSG00000169570	DTWD2	208.276	0.744249	0.250069	2.97617	0.00291871	0.0482437
ENSG00000132003	ZSWIM4	587.511	0.745562	0.223898	3.32992	0.000868715	0.0209237
ENSG00000154124	OTULIN	6665.57	0.747268	0.275317	2.71421	0.00664348	0.080722
ENSG00000070214	SLC44A1	1332.41	0.750156	0.189057	3.96788	7.25157e-05	0.00338739
ENSG00000138375	SMARCAL1	1889.89	0.752672	0.224026	3.35976	0.000780109	0.0194016
ENSG00000110324	IL10RA	3176.98	0.753092	0.241135	3.12312	0.00178947	0.0350718
ENSG00000244509	APOBEC3C	2272.88	0.754256	0.266436	2.83091	0.00464156	0.0651299
ENSG00000139737	SLAIN1	839.07	0.756829	0.265217	2.85362	0.00432239	0.0622968
ENSG00000163590	PPM1L	1447.83	0.756957	0.246694	3.0684	0.00215207	0.0395555
ENSG00000069702	TGFBR3	1069.37	0.757878	0.277718	2.72895	0.00635372	0.0785222
ENSG00000145743	FBXL17	430.455	0.758332	0.136965	5.53667	3.08273e-08	5.73038e-06
ENSG00000116675	DNAJC6	1331.18	0.760669	0.172374	4.41291	1.01993e-05	0.000747572
ENSG00000149548	CCDC15	158.221	0.761256	0.268313	2.83719	0.00455121	0.0641617
ENSG00000164308	ERAP2	13649.8	0.763142	0.111211	6.86209	6.78601e-12	3.59878e-09
ENSG00000183826	BTBD9	711.592	0.763575	0.250282	3.05085	0.00228192	0.0410633
ENSG00000135269	TES	7156.24	0.76369	0.257463	2.96621	0.00301492	0.0492409
ENSG00000112659	CUL9	2934.75	0.766016	0.249972	3.06441	0.00218102	0.0397091
ENSG00000166900	STX3	673.111	0.767813	0.102838	7.46625	8.25106e-14	6.76249e-11
ENSG00000116514	RNF19B	927.495	0.774357	0.296892	2.60822	0.00910157	0.0997632
ENSG00000164695	CHMP4C	178.422	0.774736	0.273223	2.83555	0.00457475	0.0642925
ENSG00000198502	HLA-DRB5	977.291	0.776548	0.213853	3.63122	0.000282089	0.00901834
ENSG00000065413	ANKRD44	59.0328	0.777586	0.269761	2.8825	0.00394527	0.058501
ENSG00000151422	FER	398.995	0.780338	0.263668	2.95954	0.00308097	0.0500026
ENSG00000162999	DUSP19	73.0042	0.787834	0.245807	3.20509	0.00135021	0.0286083
ENSG00000031081	ARHGAP31	683.345	0.788304	0.250453	3.14752	0.00164663	0.0328408
ENSG00000178104	PDE4DIP	375.447	0.791394	0.237367	3.33405	0.000855925	0.0207435
ENSG00000165102	HGSNAT	810.644	0.792901	0.293747	2.69926	0.00694936	0.0830928
ENSG00000120868	APAF1	497.163	0.794418	0.251361	3.16046	0.00157521	0.031913
ENSG00000179331	RAB39A	132.505	0.795826	0.253296	3.14188	0.00167869	0.0332399
ENSG00000247934	AC022364.1	59.3019	0.795873	0.26577	2.9946	0.00274807	0.0463672
ENSG00000117602	RCAN3	689.901	0.797793	0.20606	3.87165	0.000108103	0.00446041
ENSG00000154556	SORBS2	308.66	0.79811	0.24421	3.26813	0.00108261	0.0245817
ENSG00000162694	EXTL2	412.948	0.799376	0.206517	3.87076	0.000108498	0.00446651
ENSG00000122507	BBS9	621.861	0.799593	0.198069	4.03695	5.41506e-05	0.00273085
ENSG00000266094	RASSF5	4248.85	0.800112	0.267736	2.98844	0.00280408	0.0469456
ENSG00000135926	TMBIM1	363.579	0.802234	0.216997	3.69698	0.000218176	0.00738488
ENSG00000158321	AUTS2	1019.92	0.80239	0.203064	3.95142	7.76886e-05	0.00356438
ENSG00000162441	LZIC	540.96	0.802876	0.261689	3.06806	0.00215454	0.0395607
ENSG00000196126	HLA-DRB1	1405.98	0.804054	0.216932	3.70648	0.000210156	0.00724535
ENSG00000113742	CPEB4	670.995	0.804423	0.242267	3.3204	0.00089887	0.021382
ENSG00000112144	CILK1	577.319	0.804744	0.211552	3.804	0.000142377	0.00547378
ENSG00000136295	TTYH3	1835.9	0.806775	0.301703	2.67407	0.00749374	0.0876133
ENSG00000247903	AC024896.1	225.817	0.807177	0.207129	3.89698	9.74011e-05	0.00422507
ENSG00000140464	PML	1950.74	0.808354	0.306526	2.63714	0.00836073	0.0941598
ENSG00000143153	ATP1B1	3282.65	0.808908	0.203636	3.97233	7.11735e-05	0.003342
ENSG00000163534	FCRL1	318.173	0.809771	0.301736	2.6837	0.00728114	0.0860894
ENSG00000272419	LINC01145	56.808	0.812211	0.227275	3.57369	0.000351991	0.0106133
ENSG00000170006	TMEM154	776.732	0.812864	0.210562	3.86045	0.000113178	0.00457559
ENSG00000170296	GABARAP	276.1	0.816614	0.173058	4.71872	2.37333e-06	0.000233672
ENSG00000160310	PRMT2	1791.28	0.817728	0.157808	5.18179	2.19772e-07	3.09587e-05
ENSG00000196735	HLA-DQA1	15075.7	0.817962	0.200677	4.07602	4.58135e-05	0.00240835
ENSG00000248583	AC119751.3	62.0396	0.818597	0.210403	3.89062	9.99871e-05	0.00430279
ENSG00000166311	SMPD1	635.219	0.818969	0.232062	3.52909	0.000416995	0.0121116
ENSG00000146038	DCDC2	326.582	0.81999	0.263411	3.11297	0.00185216	0.0358714
ENSG00000177076	ACER2	53.1049	0.821697	0.294846	2.78687	0.005322	0.0710129
ENSG00000107798	LIPA	4555.8	0.822605	0.201427	4.0839	4.42864e-05	0.00234329
ENSG00000151883	PARP8	799.184	0.824887	0.227476	3.62626	0.000287552	0.00913724
ENSG00000048392	RRM2B	2512.02	0.827477	0.184652	4.48128	7.41983e-06	0.000581683
ENSG00000115525	ST3GAL5	3140.21	0.828275	0.234705	3.529	0.000417131	0.0121116
ENSG00000162407	PLPP3	2404.77	0.842637	0.201198	4.18809	2.81306e-05	0.0016468
ENSG00000117322	CR2	22822.2	0.84537	0.236368	3.5765	0.000348223	0.0105704
ENSG00000072121	ZFYVE26	1352.68	0.845632	0.286314	2.95351	0.00314178	0.0505798
ENSG00000197043	ANXA6	26215.5	0.846585	0.15019	5.63676	1.73275e-08	3.47146e-06
ENSG00000166340	TPP1	3428.95	0.846652	0.3203	2.64331	0.00820992	0.0931612
ENSG00000115145	STAM2	1382.88	0.850194	0.191116	4.44858	8.64379e-06	0.000654901
ENSG00000178977	LINC00324	69.0223	0.853135	0.299434	2.84916	0.00438354	0.0627796
ENSG00000082438	COBLL1	14809.2	0.861774	0.287419	2.99832	0.0027147	0.0460478
ENSG00000119655	NPC2	1027.43	0.862057	0.26954	3.19825	0.00138263	0.0290562
ENSG00000146409	SLC18B1	416.911	0.863433	0.214869	4.01841	5.85925e-05	0.00289447
ENSG00000166974	MAPRE2	2639.43	0.864374	0.188532	4.58476	4.54516e-06	0.000401734
ENSG00000245213	AC105285.1	34.5629	0.865708	0.29404	2.94419	0.00323805	0.0515604
ENSG00000185015	CA13	34.8977	0.867872	0.290973	2.98265	0.0028576	0.0475326
ENSG00000165406	MARCHF8	144.331	0.868623	0.324853	2.6739	0.00749749	0.0876133
ENSG00000142875	PRKACB	796.739	0.870314	0.146375	5.94578	2.7515e-09	6.8906e-07
ENSG00000135862	LAMC1	1173.22	0.87436	0.311767	2.80453	0.00503902	0.0684188
ENSG00000107099	DOCK8	893.17	0.874958	0.331451	2.63978	0.00829594	0.0938511
ENSG00000143333	RGS16	4402.9	0.877011	0.168979	5.19007	2.10217e-07	2.98459e-05
ENSG00000124762	CDKN1A	11485.1	0.877239	0.32212	2.72333	0.0064627	0.0794335
ENSG00000197557	TTC30A	168.483	0.878696	0.213941	4.10719	4.00493e-05	0.00217925
ENSG00000109670	FBXW7	1400.25	0.881834	0.237049	3.72005	0.000199182	0.0069333
ENSG00000065308	TRAM2	1880.97	0.882027	0.235414	3.7467	0.000179174	0.00644846
ENSG00000188997	KCTD21	143.689	0.882117	0.263251	3.35087	0.000805594	0.0198438
ENSG00000161791	FMNL3	4172.8	0.883001	0.263083	3.35637	0.000789741	0.0195602
ENSG00000204272	NBDY	424.875	0.883454	0.179133	4.93183	8.14617e-07	9.79224e-05
ENSG00000064787	BCAS1	1557.81	0.891759	0.320678	2.78085	0.00542166	0.07167
ENSG00000133739	LRRCC1	276.562	0.894636	0.329006	2.71921	0.0065438	0.0798858
ENSG00000172765	TMCC1	798.209	0.894752	0.167873	5.32995	9.82385e-08	1.59652e-05
ENSG00000242574	HLA-DMB	581.191	0.898258	0.299969	2.9945	0.00274896	0.0463672
ENSG00000105928	GSDME	805.53	0.898616	0.26821	3.35042	0.000806881	0.0198484
ENSG00000231389	HLA-DPA1	9275.55	0.89999	0.224743	4.00453	6.21415e-05	0.00302831
ENSG00000116701	NCF2	2392.68	0.901876	0.267168	3.37569	0.0007363	0.0185163
ENSG00000230269	LINC02525	574.475	0.902475	0.202109	4.46528	7.99623e-06	0.000616154
ENSG00000173905	GOLIM4	1831.13	0.903268	0.270528	3.33891	0.000841082	0.020494
ENSG00000086289	EPDR1	1355.47	0.904361	0.222359	4.06712	4.75977e-05	0.00248764
ENSG00000115956	PLEK	24057.7	0.904683	0.188721	4.79375	1.63692e-06	0.00017362
ENSG00000178700	DHFR2	285.583	0.904732	0.191771	4.71776	2.38454e-06	0.000233672
ENSG00000151025	GPR158	248.062	0.907981	0.260388	3.48703	0.000488411	0.0135485
ENSG00000186470	BTN3A2	402.492	0.910615	0.233262	3.90383	9.46819e-05	0.0041237
ENSG00000075945	KIFAP3	1808.78	0.912299	0.167735	5.43894	5.35985e-08	9.47485e-06
ENSG00000226564	FTH1P20	74.1178	0.912398	0.281189	3.24478	0.00117542	0.0259411
ENSG00000172667	ZMAT3	4703.85	0.916183	0.167934	5.45561	4.88057e-08	8.80016e-06
ENSG00000253522	MIR3142HG	207.619	0.920362	0.247106	3.72457	0.000195649	0.00687668
ENSG00000179344	HLA-DQB1	3621.1	0.922735	0.15702	5.87655	4.18909e-09	9.56119e-07
ENSG00000233396	LINC01719	27.1972	0.924874	0.298116	3.10239	0.00191964	0.0369403
ENSG00000169756	LIMS1	3089.07	0.926282	0.110674	8.36943	5.78978e-17	7.45682e-14
ENSG00000184678	H2BC21	1225.12	0.927916	0.274099	3.38534	0.000710911	0.0181075
ENSG00000184530	C6orf58	4394.52	0.928545	0.337029	2.75508	0.0058677	0.0748236
ENSG00000018189	RUFY3	1310.9	0.929333	0.227536	4.08434	4.42023e-05	0.00234329
ENSG00000223865	HLA-DPB1	3469.84	0.929413	0.206344	4.50419	6.66272e-06	0.000529231
ENSG00000103966	EHD4	3494.06	0.930002	0.20514	4.53349	5.80163e-06	0.00048207
ENSG00000219507	FTH1P8	53.3614	0.932528	0.317962	2.93283	0.00335888	0.052756
ENSG00000101190	TCFL5	3619.03	0.934468	0.23426	3.98902	6.63458e-05	0.00319861
ENSG00000160712	IL6R	2805.5	0.938055	0.330231	2.8406	0.00450286	0.0640308
ENSG00000144426	NBEAL1	250.084	0.938732	0.332787	2.82082	0.00479012	0.0663797
ENSG00000232187	FTH1P7	60.8961	0.93904	0.29388	3.19532	0.00139675	0.0292694
ENSG00000144962	SPATA16	31.1935	0.941593	0.344711	2.73154	0.00630385	0.0781201
ENSG00000070759	TESK2	374.972	0.942731	0.18886	4.9917	5.98487e-07	7.49397e-05
ENSG00000204262	COL5A2	324.991	0.943809	0.243368	3.87811	0.000105271	0.0043736
ENSG00000170145	SIK2	1087.65	0.944684	0.250778	3.767	0.000165218	0.00610616
ENSG00000112697	TMEM30A	6620.3	0.944888	0.202098	4.67539	2.93391e-06	0.000282894
ENSG00000253320	AZIN1-AS1	182.692	0.949632	0.344163	2.75925	0.00579343	0.0743184
ENSG00000267106	ZNF561-AS1	408.733	0.951121	0.230472	4.12685	3.67771e-05	0.00203414
ENSG00000163131	CTSS	1806.59	0.956175	0.261257	3.6599	0.000252316	0.0081973
ENSG00000281103	TRG-AS1	277.995	0.95627	0.258151	3.70431	0.000211968	0.00728001
ENSG00000081320	STK17B	3980.75	0.959841	0.362517	2.64772	0.00810376	0.0920845
ENSG00000137177	KIF13A	724.66	0.960081	0.349682	2.74558	0.00604033	0.0761676
ENSG00000158373	H2BC5	665.6	0.961928	0.305865	3.14494	0.00166119	0.0329514
ENSG00000144837	PLA1A	94.1186	0.964638	0.304074	3.17238	0.00151196	0.0310857
ENSG00000146267	FAXC	313.898	0.970414	0.361934	2.68119	0.0073361	0.0864773
ENSG00000196116	TDRD7	1817.7	0.974556	0.210353	4.63296	3.60473e-06	0.000333317
ENSG00000186469	GNG2	2211.71	0.974601	0.33836	2.88036	0.00397215	0.0586099
ENSG00000109452	INPP4B	1427.1	0.975318	0.222939	4.37482	1.21531e-05	0.000849349
ENSG00000070882	OSBPL3	1436.15	0.977552	0.204597	4.77795	1.77092e-06	0.000186734
ENSG00000123636	BAZ2B	1177.3	0.978692	0.244354	4.00522	6.19594e-05	0.00302762
ENSG00000234975	FTH1P2	45.4768	0.981283	0.273573	3.58691	0.00033462	0.0102437
ENSG00000226979	LTA	4027.83	0.986525	0.333032	2.96226	0.00305394	0.0496237
ENSG00000112297	CRYBG1	1872.44	0.989097	0.251878	3.92689	8.60514e-05	0.00379363
ENSG00000152127	MGAT5	3072.95	0.990104	0.349009	2.8369	0.00455534	0.0641697
ENSG00000242960	FTH1P23	17.0934	0.993693	0.345397	2.87696	0.00401529	0.0591018
ENSG00000131018	SYNE1	774.985	0.997884	0.334768	2.98082	0.00287474	0.0477143
ENSG00000064115	TM7SF3	4554.77	0.998004	0.169029	5.90433	3.54077e-09	8.29137e-07
ENSG00000147434	CHRNA6	443.935	1.0016	0.324368	3.08783	0.00201622	0.0380674
ENSG00000140750	ARHGAP17	944.562	1.00308	0.341958	2.93333	0.00335347	0.0527346
ENSG00000164904	ALDH7A1	88.5615	1.00375	0.268615	3.73677	0.000186398	0.00662907
ENSG00000227038	GTF2IP7	58.327	1.00625	0.378409	2.65917	0.00783325	0.0899054
ENSG00000262655	SPON1	31.1775	1.00939	0.317709	3.17708	0.00148764	0.0307964
ENSG00000118257	NRP2	1256.57	1.01003	0.340153	2.96935	0.00298427	0.0488356
ENSG00000167996	FTH1	12105.2	1.01073	0.316293	3.19555	0.00139563	0.0292694
ENSG00000173801	JUP	1110.91	1.01452	0.352931	2.87454	0.00404611	0.0594584
ENSG00000109654	TRIM2	360.648	1.01849	0.360694	2.82369	0.00474747	0.0660506
ENSG00000183722	LHFPL6	1150.57	1.01987	0.20765	4.91149	9.0389e-07	0.000104475
ENSG00000147642	SYBU	111.966	1.02133	0.345487	2.95622	0.00311439	0.0502736
ENSG00000113327	GABRG2	215.191	1.02382	0.22129	4.62661	3.71696e-06	0.000341941
ENSG00000185404	SP140L	1093.09	1.02499	0.24187	4.23776	2.25761e-05	0.00138459
ENSG00000151575	TEX9	2112.19	1.02749	0.282818	3.63303	0.000280114	0.00898708
ENSG00000101384	JAG1	92.0451	1.02819	0.332285	3.0943	0.00197277	0.0376623
ENSG00000229391	HLA-DRB6	26.5471	1.03105	0.393774	2.61839	0.0088347	0.0979093
ENSG00000138587	MNS1	30.0633	1.03316	0.377848	2.73433	0.00625071	0.0777143
ENSG00000118200	CAMSAP2	1130.07	1.03596	0.311956	3.32084	0.00089746	0.0213768
ENSG00000127603	MACF1	8940.37	1.03639	0.369976	2.80124	0.00509065	0.0687562
ENSG00000110318	CEP126	203.384	1.04125	0.224341	4.64138	3.46084e-06	0.000326714
ENSG00000177839	PCDHB9	85.8569	1.04474	0.268712	3.88794	0.000101097	0.00430827
ENSG00000138639	ARHGAP24	770.715	1.04532	0.231645	4.5126	6.40387e-06	0.00051556
ENSG00000110395	CBL	1477.74	1.04599	0.351839	2.97291	0.00294993	0.0485311
ENSG00000235750	KIAA0040	295.53	1.0581	0.252903	4.18381	2.86666e-05	0.00166202
ENSG00000123104	ITPR2	3480.37	1.06009	0.324945	3.26235	0.00110492	0.0248414
ENSG00000232629	HLA-DQB2	57.8812	1.06538	0.270523	3.93821	8.20915e-05	0.00364814
ENSG00000089091	DZANK1	113.072	1.06974	0.289443	3.69584	0.000219161	0.00739291
ENSG00000177182	CLVS1	89.0133	1.07165	0.260773	4.10952	3.96485e-05	0.00216637
ENSG00000120051	CFAP58	117.854	1.07528	0.325945	3.29898	0.000970382	0.0227529
ENSG00000216775	AL109918.1	1113.31	1.07623	0.237163	4.53794	5.68067e-06	0.000475267
ENSG00000272053	ENSG00000272053	412.443	1.08406	0.354855	3.05495	0.00225098	0.0406687
ENSG00000171310	CHST11	350.4	1.0847	0.32599	3.32742	0.000876536	0.0209891
ENSG00000257345	LINC02413	89.1345	1.08812	0.397119	2.74004	0.00614324	0.0769478
ENSG00000281332	LINC00997	102.785	1.08898	0.35415	3.07491	0.00210566	0.0390609
ENSG00000132938	MTUS2	1948.67	1.08922	0.266301	4.09018	4.31037e-05	0.00229942
ENSG00000235620	AC020743.3	83.0833	1.09121	0.375477	2.9062	0.00365846	0.0555693
ENSG00000101350	KIF3B	4573.44	1.0916	0.250474	4.35814	1.31175e-05	0.000889179
ENSG00000124429	POF1B	989.183	1.09323	0.138137	7.91405	2.49151e-15	2.36444e-12
ENSG00000066933	MYO9A	1252.86	1.09479	0.221452	4.94366	7.6668e-07	9.34055e-05
ENSG00000104490	NCALD	1323.46	1.09553	0.258077	4.24497	2.1862e-05	0.00134998
ENSG00000173517	PEAK1	938.45	1.096	0.27558	3.97705	6.97762e-05	0.00331088
ENSG00000115267	IFIH1	2732.4	1.09701	0.401049	2.73535	0.00623138	0.0775953
ENSG00000279208	CR381653.2	102.909	1.10555	0.30821	3.58699	0.000334513	0.0102437
ENSG00000182621	PLCB1	345.075	1.10806	0.264139	4.19499	2.72887e-05	0.00160798
ENSG00000196787	H2AC11	196.268	1.10808	0.249843	4.43511	9.20269e-06	0.000691391
ENSG00000263961	RHEX	1657.69	1.10836	0.277247	3.99774	6.3949e-05	0.00309963
ENSG00000073754	CD5L	172.948	1.11605	0.325772	3.42587	0.000612834	0.0160611
ENSG00000182165	TP53TG1	645.128	1.11963	0.308584	3.62828	0.000285313	0.00908919
ENSG00000228668	TRGV5P	73.1361	1.11969	0.228843	4.89281	9.94061e-07	0.000114165
ENSG00000105499	PLA2G4C	46.4278	1.12008	0.314188	3.565	0.000363862	0.0108882
ENSG00000153253	SCN3A	117.011	1.12151	0.335599	3.34181	0.000832332	0.0203358
ENSG00000112378	PERP	1885.17	1.12648	0.231636	4.86312	1.15549e-06	0.000128609
ENSG00000073331	ALPK1	901.355	1.12759	0.236176	4.77437	1.80268e-06	0.000188978
ENSG00000106701	FSD1L	106.811	1.12858	0.201227	5.6085	2.04087e-08	3.95688e-06
ENSG00000137267	TUBB2A	506.539	1.13461	0.324462	3.4969	0.000470706	0.0132526
ENSG00000115604	IL18R1	657.219	1.14099	0.293822	3.88326	0.000103065	0.00433184
ENSG00000238283	TBC1D3P1	51.8774	1.14267	0.270257	4.22807	2.35704e-05	0.0014257
ENSG00000166689	PLEKHA7	18.7576	1.14716	0.37892	3.02743	0.00246639	0.043134
ENSG00000230772	VN1R108P	18.85	1.14777	0.355872	3.22522	0.00125874	0.027345
ENSG00000163803	PLB1	44.8517	1.14918	0.384682	2.98735	0.00281411	0.0469949
ENSG00000005469	CROT	953.572	1.14946	0.144571	7.95078	1.85335e-15	1.96575e-12
ENSG00000244733	AL132656.2	115.416	1.15006	0.318029	3.61622	0.000298937	0.00940688
ENSG00000162645	GBP2	774.033	1.15244	0.414713	2.77889	0.00545455	0.0719466
ENSG00000114013	CD86	2646.82	1.15506	0.263467	4.38407	1.1648e-05	0.000823625
ENSG00000230882	AC005077.4	268.341	1.15619	0.356053	3.24724	0.0011653	0.025816
ENSG00000243701	DUBR	778.741	1.15853	0.200526	5.77745	7.58419e-09	1.62798e-06
ENSG00000135605	TEC	159.445	1.16178	0.255934	4.53937	5.64229e-06	0.000475267
ENSG00000081026	MAGI3	248.96	1.16947	0.281974	4.14743	3.36224e-05	0.00188275
ENSG00000205413	SAMD9	3964.1	1.17411	0.386992	3.03394	0.00241381	0.0426335
ENSG00000111817	DSE	2165.99	1.17789	0.176316	6.68059	2.3798e-11	9.62637e-09
ENSG00000112796	ENPP5	70.6106	1.18091	0.414317	2.85025	0.00436849	0.0627135
ENSG00000228956	SATB1-AS1	111.281	1.18438	0.441155	2.68472	0.00725915	0.0859985
ENSG00000176463	SLCO3A1	95.5818	1.18528	0.435448	2.72197	0.00648931	0.0796066
ENSG00000035664	DAPK2	19.6981	1.187	0.437687	2.71198	0.00668835	0.0810468
ENSG00000233255	ENSG00000233255	97.474	1.19788	0.41465	2.88891	0.00386584	0.0576311
ENSG00000273045	C2orf15	51.563	1.1985	0.272378	4.40014	1.0818e-05	0.00078024
ENSG00000151320	AKAP6	13.0761	1.19877	0.409133	2.93003	0.00338929	0.0530028
ENSG00000116183	PAPPA2	11.8554	1.20732	0.461216	2.6177	0.00885259	0.0979981
ENSG00000205038	PKHD1L1	141.603	1.21197	0.456673	2.65391	0.00795648	0.0909147
ENSG00000110031	LPXN	695.584	1.22191	0.340363	3.59003	0.000330645	0.0101738
ENSG00000132334	PTPRE	229.92	1.22336	0.300721	4.06808	4.74015e-05	0.00248458
ENSG00000232199	RPL3P8	28.8801	1.23205	0.402778	3.05888	0.00222168	0.0403415
ENSG00000179399	GPC5	103.624	1.23343	0.259868	4.74636	2.07106e-06	0.000210353
ENSG00000122861	PLAU	15688.8	1.23916	0.261036	4.74711	2.06346e-06	0.000210353
ENSG00000021300	PLEKHB1	677.806	1.241	0.238162	5.21074	1.8809e-07	2.71317e-05
ENSG00000120324	PCDHB10	16.876	1.24452	0.380938	3.26697	0.00108704	0.0245817
ENSG00000283667	AC009802.1	54.1009	1.25157	0.408314	3.06522	0.0021751	0.0396555
ENSG00000117586	TNFSF4	1757.41	1.25314	0.400611	3.12806	0.00175962	0.0345619
ENSG00000224621	AL451042.1	28.4319	1.25883	0.441601	2.8506	0.0043637	0.0626947
ENSG00000184293	CLECL1	405.87	1.26021	0.408168	3.08749	0.00201857	0.038072
ENSG00000111110	PPM1H	2599.57	1.26452	0.25438	4.971	6.66078e-07	8.2828e-05
ENSG00000255921	AC026310.2	157.766	1.26606	0.285272	4.43807	9.07705e-06	0.000684804
ENSG00000140280	LYSMD2	612.562	1.26675	0.465493	2.72132	0.00650221	0.0796066
ENSG00000162616	DNAJB4	335.776	1.26902	0.320183	3.96341	7.38865e-05	0.0034248
ENSG00000211699	TRGV3	124.993	1.27326	0.247413	5.14629	2.65694e-07	3.65704e-05
ENSG00000184384	MAML2	535.629	1.27352	0.346182	3.67874	0.000234387	0.00772883
ENSG00000140199	SLC12A6	283.469	1.27519	0.390313	3.2671	0.00108655	0.0245817
ENSG00000151687	ANKAR	26.552	1.27897	0.389538	3.28329	0.00102603	0.0236881
ENSG00000172673	THEMIS	365.227	1.29404	0.455835	2.83884	0.00452777	0.0640818
ENSG00000152818	UTRN	1043.37	1.29512	0.328183	3.94634	7.93533e-05	0.00360408
ENSG00000227579	AL136114.1	146.007	1.29644	0.301367	4.30186	1.69368e-05	0.00109067
ENSG00000260912	AL158206.1	28.8131	1.29853	0.433238	2.99728	0.00272404	0.0461194
ENSG00000188559	RALGAPA2	831.955	1.30181	0.376623	3.45652	0.000547191	0.0148942
ENSG00000137285	TUBB2B	2193.87	1.30701	0.46037	2.83904	0.00452488	0.0640818
ENSG00000257052	AP003721.4	13.5856	1.31054	0.390146	3.3591	0.00078198	0.0194213
ENSG00000211697	TRGV5	111.257	1.31054	0.222587	5.88777	3.9145e-09	9.04901e-07
ENSG00000132274	TRIM22	8575.49	1.31117	0.38561	3.40026	0.000673212	0.0173651
ENSG00000153060	TEKT5	100.357	1.31526	0.44402	2.96216	0.00305486	0.0496237
ENSG00000164756	SLC30A8	20.2631	1.31613	0.476287	2.7633	0.00572194	0.0738008
ENSG00000155962	CLIC2	4331.53	1.32675	0.257617	5.15011	2.6034e-07	3.61092e-05
ENSG00000163293	NIPAL1	224.31	1.3327	0.347908	3.83062	0.000127819	0.00502611
ENSG00000188175	HEPACAM2	20.463	1.33405	0.416834	3.20042	0.00137226	0.0289246
ENSG00000111186	WNT5B	506.677	1.34747	0.460336	2.92714	0.00342092	0.0530862
ENSG00000166750	SLFN5	1186.2	1.34825	0.488035	2.7626	0.00573428	0.0738008
ENSG00000238121	LINC00426	29.1212	1.35105	0.502342	2.68951	0.00715574	0.0851651
ENSG00000166963	MAP1A	104.595	1.35826	0.440885	3.08076	0.00206472	0.0387399
ENSG00000133106	EPSTI1	3717.6	1.36083	0.452535	3.00712	0.00263737	0.0450752
ENSG00000257953	AC083805.2	14.0895	1.36177	0.447172	3.04529	0.00232454	0.0414578
ENSG00000118965	WDR35	447.581	1.36539	0.363469	3.75654	0.000172278	0.00628813
ENSG00000167618	LAIR2	169.888	1.36793	0.492861	2.7755	0.00551175	0.0723834
ENSG00000272068	AL365181.2	165.783	1.37378	0.504999	2.72036	0.00652103	0.0797335
ENSG00000140297	GCNT3	2516.22	1.37593	0.316273	4.35047	1.35846e-05	0.00091397
ENSG00000224812	TMEM72-AS1	12.7995	1.3769	0.503942	2.73226	0.00629012	0.0780573
ENSG00000188766	SPRED3	29.1961	1.3783	0.381758	3.6104	0.00030573	0.00955938
ENSG00000128512	DOCK4	385.138	1.37934	0.428264	3.22078	0.00127842	0.0276377
ENSG00000084453	SLCO1A2	103.568	1.38287	0.408492	3.3853	0.000711003	0.0181075
ENSG00000257194	AC126178.1	36.84	1.3848	0.51988	2.66369	0.00772894	0.0890272
ENSG00000171617	ENC1	986.55	1.39167	0.442474	3.1452	0.00165974	0.0329514
ENSG00000172738	TMEM217	13.0136	1.39469	0.470372	2.96509	0.00302597	0.049332
ENSG00000114439	BBX	3056.66	1.39527	0.217455	6.41638	1.39553e-10	4.93388e-08
ENSG00000123240	OPTN	107.215	1.40204	0.476284	2.94371	0.00324302	0.0515604
ENSG00000163069	SGCB	1604.85	1.40601	0.2214	6.35054	2.14564e-10	7.16445e-08
ENSG00000166927	MS4A7	33.2367	1.40977	0.353676	3.98604	6.71856e-05	0.00322187
ENSG00000214140	PRCD	31.5422	1.41167	0.300632	4.69567	2.65739e-06	0.00025761
ENSG00000166450	PRTG	218.061	1.41564	0.404942	3.49592	0.000472435	0.0132687
ENSG00000228013	IL6R-AS1	14.1878	1.4229	0.507658	2.80287	0.00506502	0.0686409
ENSG00000074966	TXK	11.2818	1.42372	0.513302	2.77365	0.00554309	0.0726126
ENSG00000204217	BMPR2	187.09	1.42391	0.427183	3.33327	0.000858329	0.0207739
ENSG00000144278	GALNT13	12.3258	1.43139	0.477694	2.99646	0.00273133	0.0461561
ENSG00000157510	AFAP1L1	15.1083	1.43229	0.48958	2.92555	0.00343852	0.0532546
ENSG00000251636	LINC01218	20.4905	1.44363	0.498067	2.89847	0.00374984	0.0564856
ENSG00000226859	LINC02051	119.072	1.44637	0.468132	3.08965	0.0020039	0.0379143
ENSG00000213492	NT5C3AP1	7.08061	1.44997	0.540414	2.68307	0.0072949	0.0861956
ENSG00000105501	SIGLEC5	123.964	1.45886	0.433378	3.36626	0.000761951	0.0190287
ENSG00000163536	SERPINI1	1246.26	1.46364	0.469057	3.12038	0.00180617	0.035284
ENSG00000115306	SPTBN1	5467.4	1.4681	0.391263	3.7522	0.000175287	0.00635937
ENSG00000189108	IL1RAPL2	102.766	1.47559	0.265034	5.56753	2.58376e-08	4.90398e-06
ENSG00000117090	SLAMF1	2821.92	1.49194	0.483779	3.08393	0.00204282	0.038449
ENSG00000211445	GPX3	110.279	1.50595	0.409375	3.67866	0.000234467	0.00772883
ENSG00000188306	LRRIQ4	102.178	1.50739	0.239117	6.30398	2.90102e-10	9.51061e-08
ENSG00000182612	TSPAN10	23.3554	1.50992	0.462092	3.26756	0.00108477	0.0245817
ENSG00000145103	ILDR1	315.557	1.51072	0.237652	6.35685	2.05934e-10	7.00604e-08
ENSG00000257261	AC008014.1	63.7742	1.51169	0.431193	3.50583	0.000455185	0.0129251
ENSG00000251323	LINC02728	65.0427	1.52053	0.470791	3.22973	0.00123907	0.0270154
ENSG00000111913	RIPOR2	378.541	1.5236	0.328769	4.63426	3.58219e-06	0.000332941
ENSG00000132256	TRIM5	1277.48	1.52831	0.35068	4.35815	1.31169e-05	0.000889179
ENSG00000198515	CNGA1	49.8688	1.52871	0.47846	3.19505	0.00139806	0.0292694
ENSG00000118292	C1orf54	348.133	1.53176	0.49472	3.09622	0.00196007	0.0375579
ENSG00000119866	BCL11A	39.0275	1.5332	0.366316	4.18546	2.84592e-05	0.00165531
ENSG00000178075	GRAMD1C	8.21443	1.53547	0.566429	2.71078	0.00671247	0.0811668
ENSG00000226370	LINC00375	39.6854	1.5363	0.492171	3.12148	0.00179942	0.0351902
ENSG00000144868	TMEM108	9.15637	1.54148	0.566459	2.72126	0.00650327	0.0796066
ENSG00000079263	SP140	973.483	1.54307	0.545484	2.8288	0.00467226	0.0654081
ENSG00000229922	LINC02865	59.6674	1.54992	0.363874	4.25949	2.04891e-05	0.00127393
ENSG00000003400	CASP10	234.982	1.55181	0.402973	3.85091	0.000117679	0.00471006
ENSG00000085117	CD82	3162.4	1.56742	0.264851	5.9181	3.25676e-09	7.82969e-07
ENSG00000144115	THNSL2	14.1153	1.57102	0.579765	2.70975	0.00673332	0.081264
ENSG00000165168	CYBB	1145.37	1.57524	0.515943	3.05313	0.00226469	0.0408035
ENSG00000133812	SBF2	1559.97	1.57842	0.257966	6.11872	9.43285e-10	2.74329e-07
ENSG00000170819	BFSP2	137.948	1.58749	0.323034	4.91431	8.90969e-07	0.000104319
ENSG00000166317	SYNPO2L	182.672	1.59284	0.495707	3.21327	0.00131232	0.0281027
ENSG00000197506	SLC28A3	511.341	1.59588	0.404284	3.94742	7.89965e-05	0.00359693
ENSG00000162511	LAPTM5	4281.59	1.5977	0.445744	3.58433	0.000337941	0.0103103
ENSG00000135362	PRR5L	1285.14	1.607	0.462585	3.47395	0.000512866	0.0140757
ENSG00000196083	IL1RAP	118.389	1.61419	0.330445	4.88488	1.03491e-06	0.00011795
ENSG00000278921	EPB41L4A-DT	48.6828	1.62003	0.406589	3.98444	6.7639e-05	0.00323188
ENSG00000196569	LAMA2	26.5125	1.62131	0.349596	4.63767	3.52356e-06	0.000329188
ENSG00000100024	UPB1	37.8792	1.62166	0.406102	3.99323	6.51796e-05	0.00315081
ENSG00000254266	PKIA-AS1	32.1053	1.6264	0.527579	3.08276	0.00205091	0.0385609
ENSG00000144369	FAM171B	2408.45	1.62853	0.379434	4.29199	1.77077e-05	0.00113625
ENSG00000123094	RASSF8	385.626	1.63087	0.3926	4.15402	3.26683e-05	0.0018439
ENSG00000262714	AC007342.5	75.6036	1.63215	0.431618	3.78148	0.000155901	0.00588085
ENSG00000056972	TRAF3IP2	58.6218	1.65319	0.446744	3.70052	0.000215157	0.00733366
ENSG00000137261	KIAA0319	29.9382	1.65708	0.433093	3.82615	0.000130162	0.00509915
ENSG00000079385	CEACAM1	66.8996	1.68304	0.532588	3.16012	0.00157705	0.0319144
ENSG00000243004	AC005062.1	11.658	1.68338	0.560775	3.00189	0.00268313	0.0456411
ENSG00000105971	CAV2	392.41	1.68472	0.283264	5.94754	2.72204e-09	6.8906e-07
ENSG00000227145	IL21-AS1	13.4178	1.68691	0.585412	2.88158	0.0039569	0.058529
ENSG00000058866	DGKG	224.389	1.69421	0.608161	2.7858	0.00533959	0.0710129
ENSG00000049249	TNFRSF9	75.1482	1.695	0.566324	2.99299	0.00276262	0.0465105
ENSG00000033327	GAB2	873.449	1.6974	0.463871	3.65922	0.000252987	0.00820432
ENSG00000223685	LINC00571	16.5681	1.70481	0.412604	4.13182	3.59897e-05	0.00200287
ENSG00000116729	WLS	86.3976	1.71017	0.393985	4.3407	1.4203e-05	0.000952025
ENSG00000258609	LINC-ROR	91.2132	1.71045	0.37743	4.53183	5.84753e-06	0.000483655
ENSG00000143079	CTTNBP2NL	74.2887	1.7158	0.327679	5.23622	1.63903e-07	2.44242e-05
ENSG00000092421	SEMA6A	154.177	1.7158	0.44338	3.86983	0.000108913	0.00447339
ENSG00000185477	GPRIN3	153.804	1.72195	0.412348	4.17597	2.96719e-05	0.00170931
ENSG00000228863	AL121985.1	65.4508	1.72389	0.480408	3.58838	0.000332735	0.0102207
ENSG00000115423	DNAH6	10.6679	1.72524	0.660669	2.61135	0.00901855	0.0990941
ENSG00000164256	PRDM9	3146.12	1.73152	0.585157	2.95907	0.0030857	0.0500344
ENSG00000180914	OXTR	95.459	1.73536	0.426942	4.06463	4.81092e-05	0.00249284
ENSG00000179136	LINC00670	12.4954	1.73588	0.549068	3.16151	0.00156955	0.03187
ENSG00000153064	BANK1	238.893	1.73964	0.473994	3.67018	0.00024238	0.00796058
ENSG00000180919	OR56B4	11.4288	1.74082	0.520225	3.34628	0.000819026	0.020065
ENSG00000143545	RAB13	7.63804	1.74433	0.551668	3.16193	0.00156729	0.03186
ENSG00000156535	CD109	14.2521	1.74753	0.578645	3.02003	0.00252749	0.0437783
ENSG00000110013	SIAE	38.8343	1.76107	0.417145	4.22173	2.42431e-05	0.00145225
ENSG00000149635	OCSTAMP	132.703	1.76684	0.297549	5.93797	2.8857e-09	7.12768e-07
ENSG00000164035	EMCN	5.97538	1.77468	0.672095	2.64052	0.00827798	0.0937564
ENSG00000166444	DENND2B	223.821	1.78452	0.269109	6.63121	3.32956e-11	1.30512e-08
ENSG00000273301	AC016717.2	17.8286	1.78556	0.667734	2.67407	0.00749377	0.0876133
ENSG00000067715	SYT1	122.774	1.78559	0.378763	4.71426	2.42586e-06	0.000236436
ENSG00000164675	IQUB	9.26636	1.79322	0.520751	3.44353	0.000574176	0.015315
ENSG00000279741	AC007342.8	20.5696	1.7968	0.532808	3.37233	0.000745362	0.0186669
ENSG00000129595	EPB41L4A	856.317	1.80154	0.362643	4.9678	6.77183e-07	8.36321e-05
ENSG00000105974	CAV1	7805.69	1.81045	0.263471	6.87153	6.35161e-12	3.47048e-09
ENSG00000073910	FRY	290.959	1.81168	0.41943	4.31938	1.56466e-05	0.0010185
ENSG00000187391	MAGI2	182.007	1.83268	0.312267	5.86896	4.3855e-09	9.88436e-07
ENSG00000183196	CHST6	7.2192	1.83365	0.688929	2.6616	0.00777708	0.0894886
ENSG00000135914	HTR2B	47.7789	1.83441	0.698386	2.62665	0.00862302	0.0962735
ENSG00000260030	AC076968.1	15.9368	1.85183	0.578477	3.20121	0.00136854	0.0289246
ENSG00000163071	SPATA18	536.452	1.85226	0.328055	5.64619	1.64038e-08	3.36111e-06
ENSG00000036828	CASR	7.18513	1.86033	0.69699	2.6691	0.00760557	0.0881904
ENSG00000167995	BEST1	177.813	1.86672	0.261001	7.15218	8.54096e-13	6.16008e-10
ENSG00000161544	CYGB	20.6453	1.86986	0.649292	2.87985	0.00397862	0.0586099
ENSG00000152894	PTPRK	112.012	1.88296	0.375946	5.0086	5.48275e-07	7.0177e-05
ENSG00000203740	METTL11B	19.8517	1.89655	0.597897	3.17204	0.00151371	0.0310862
ENSG00000231407	GORAB-AS1	26.0986	1.8967	0.530586	3.57473	0.000350594	0.0105889
ENSG00000113594	LIFR	64.5119	1.8977	0.635512	2.9861	0.00282564	0.047088
ENSG00000184613	NELL2	80.0241	1.92203	0.34119	5.63332	1.76775e-08	3.50266e-06
ENSG00000254293	AC026688.2	39.3001	1.92255	0.700821	2.74329	0.00608274	0.0763774
ENSG00000234535	AL161719.1	19.131	1.92368	0.495802	3.87994	0.000104484	0.0043518
ENSG00000272369	AC008035.1	23.4638	1.92879	0.56511	3.41312	0.000642239	0.0166862
ENSG00000076641	PAG1	304.712	1.92978	0.44009	4.38497	1.16002e-05	0.000823477
ENSG00000049192	ADAMTS6	199.579	1.96172	0.365518	5.36697	8.0072e-08	1.36205e-05
ENSG00000071909	MYO3B	918.933	1.96593	0.370109	5.31176	1.0857e-07	1.73242e-05
ENSG00000111816	FRK	219.854	1.97487	0.325089	6.07484	1.24113e-09	3.4967e-07
ENSG00000164188	RANBP3L	18.0232	1.99125	0.646625	3.07945	0.0020738	0.0387676
ENSG00000280027	AC007342.9	20.9584	1.99642	0.539419	3.70105	0.000214705	0.0073321
ENSG00000119681	LTBP2	88.487	1.99649	0.506563	3.94125	8.10574e-05	0.00364678
ENSG00000250155	AC008957.1	27.1916	2.00134	0.694901	2.88004	0.00397624	0.0586099
ENSG00000136688	IL36G	10.7993	2.01369	0.705567	2.854	0.00431721	0.0622749
ENSG00000117477	CCDC181	33.8702	2.02707	0.641864	3.1581	0.00158803	0.0320693
ENSG00000118407	FILIP1	50.3787	2.04602	0.678453	3.01572	0.00256373	0.0442784
ENSG00000176049	JAKMIP2	470.687	2.06689	0.739832	2.79373	0.00521037	0.0700583
ENSG00000080493	SLC4A4	23.0067	2.06962	0.736298	2.81084	0.00494126	0.0674968
ENSG00000228213	NLGN1-AS1	6.38288	2.07564	0.72744	2.85335	0.00432613	0.0622968
ENSG00000251298	AC093835.1	4.06567	2.08144	0.79632	2.61383	0.00895339	0.0986788
ENSG00000170915	PAQR8	1016.24	2.08376	0.295718	7.04643	1.83561e-12	1.14131e-09
ENSG00000145526	CDH18	11.0978	2.08952	0.6313	3.30986	0.00093341	0.0220292
ENSG00000181903	OR4C6	8.62387	2.1056	0.755673	2.78639	0.00532985	0.0710129
ENSG00000162643	WDR63	122.633	2.11772	0.494718	4.28067	1.86335e-05	0.00117476
ENSG00000083067	TRPM3	20.0575	2.11781	0.609629	3.47394	0.000512881	0.0140757
ENSG00000171033	PKIA	197.64	2.12371	0.311902	6.80891	9.83432e-12	4.7925e-09
ENSG00000132464	ENAM	270.799	2.12817	0.380933	5.58673	2.31382e-08	4.43835e-06
ENSG00000003436	TFPI	18.22	2.14715	0.561393	3.82469	0.000130936	0.00509915
ENSG00000141052	MYOCD	43.0636	2.14993	0.499382	4.30519	1.66843e-05	0.00107826
ENSG00000070778	PTPN21	15.3942	2.16261	0.678429	3.18768	0.00143419	0.0297925
ENSG00000067798	NAV3	4.56855	2.17238	0.77176	2.81484	0.00488016	0.0669157
ENSG00000114455	HHLA2	621.646	2.17887	0.55928	3.89586	9.78528e-05	0.00423114
ENSG00000083857	FAT1	36.8851	2.18801	0.478089	4.57657	4.72656e-06	0.000411713
ENSG00000163217	BMP10	14.431	2.18821	0.583032	3.75316	0.000174622	0.00634801
ENSG00000261804	AC007342.4	250.055	2.19233	0.365574	5.99697	2.01035e-09	5.33068e-07
ENSG00000091129	NRCAM	435.457	2.20363	0.476524	4.62438	3.75726e-06	0.000343894
ENSG00000108576	SLC6A4	131.658	2.21057	0.523731	4.22081	2.43425e-05	0.00145337
ENSG00000075391	RASAL2	783.686	2.22105	0.443768	5.00498	5.58671e-07	7.09394e-05
ENSG00000154645	CHODL	5.50605	2.23277	0.74003	3.01714	0.00255171	0.0441553
ENSG00000275063	AC233755.1	8.18587	2.23541	0.72823	3.06965	0.00214308	0.0395112
ENSG00000184374	COLEC10	5.77226	2.23606	0.844202	2.64873	0.00807958	0.0919135
ENSG00000144908	ALDH1L1	386.864	2.24235	0.760839	2.94721	0.00320653	0.0512562
ENSG00000183742	MACC1	1358.53	2.25296	0.778199	2.8951	0.00379035	0.0570007
ENSG00000242550	SERPINB10	70.1706	2.26201	0.554216	4.08146	4.47546e-05	0.00235956
ENSG00000117091	CD48	535.354	2.26204	0.606865	3.72742	0.000193452	0.00683947
ENSG00000184564	SLITRK6	14.9032	2.26232	0.585066	3.86677	0.000110285	0.00449899
ENSG00000138435	CHRNA1	92.0293	2.26982	0.251591	9.02185	1.84947e-19	3.33478e-16
ENSG00000256686	AC019209.3	7.02889	2.27465	0.759085	2.99656	0.00273041	0.0461561
ENSG00000241106	HLA-DOB	32.7055	2.2856	0.443529	5.15321	2.5607e-07	3.57923e-05
ENSG00000224373	IGHV4-59	16.2124	2.28941	0.785194	2.91573	0.00354862	0.0544555
ENSG00000204020	LIPN	151.048	2.29801	0.620567	3.70309	0.000212992	0.00729623
ENSG00000226926	PDZPH1P	14.7436	2.30167	0.611627	3.76319	0.000167758	0.00617316
ENSG00000154229	PRKCA	546.358	2.30276	0.568521	4.05044	5.11214e-05	0.00262044
ENSG00000131069	ACSS2	599.576	2.32114	0.587674	3.94971	7.82469e-05	0.00357716
ENSG00000131203	IDO1	1650.04	2.3218	0.797315	2.91202	0.00359097	0.054965
ENSG00000257335	MGAM	16.7822	2.32783	0.692435	3.3618	0.000774362	0.0192852
ENSG00000227712	AL359915.1	11.5378	2.35247	0.801911	2.93357	0.00335084	0.0527346
ENSG00000152766	ANKRD22	17.3386	2.36218	0.676667	3.49091	0.000481383	0.0133948
ENSG00000188993	LRRC66	14.9745	2.37178	0.616409	3.84774	0.000119212	0.00473462
ENSG00000145246	ATP10D	315.343	2.38289	0.254586	9.35986	7.98416e-21	2.87925e-17
ENSG00000128872	TMOD2	439.862	2.41246	0.462546	5.21561	1.83217e-07	2.66419e-05
ENSG00000112303	VNN2	42.4538	2.44338	0.480503	5.08504	3.67542e-07	4.90899e-05
ENSG00000077522	ACTN2	271.675	2.45362	0.554729	4.4231	9.72957e-06	0.00071944
ENSG00000135205	CCDC146	29.7115	2.45987	0.471026	5.22236	1.76656e-07	2.60113e-05
ENSG00000041353	RAB27B	48.0866	2.46544	0.499593	4.9349	8.01904e-07	9.70411e-05
ENSG00000143367	TUFT1	7.4081	2.46837	0.798396	3.09166	0.00199044	0.0377087
ENSG00000079819	EPB41L2	1808.05	2.49016	0.421019	5.91461	3.3267e-09	7.8926e-07
ENSG00000233834	AC005083.1	328.176	2.50408	0.495578	5.05285	4.3526e-07	5.77072e-05
ENSG00000133958	UNC79	5.68595	2.51149	0.907229	2.76831	0.00563479	0.0731965
ENSG00000186628	FSD2	25.5495	2.53493	0.908172	2.79125	0.00525054	0.0705458
ENSG00000169752	NRG4	69.9561	2.53567	0.580966	4.36457	1.27372e-05	0.000876581
ENSG00000072657	TRHDE	4.37134	2.54352	0.894085	2.84483	0.00444351	0.0633981
ENSG00000128335	APOL2	42.4069	2.54479	0.718681	3.54092	0.00039873	0.0116523
ENSG00000150722	PPP1R1C	51.2905	2.54809	0.588948	4.32652	1.51487e-05	0.000993106
ENSG00000225128	LINC00972	11.3406	2.56663	0.80485	3.18895	0.00142791	0.0297305
ENSG00000245694	CRNDE	4.53075	2.59832	0.911751	2.84981	0.0043745	0.0627238
ENSG00000164741	DLC1	8.31853	2.63948	0.944704	2.79398	0.00520636	0.0700566
ENSG00000151150	ANK3	299.533	2.65091	0.543435	4.87807	1.07129e-06	0.000120728
ENSG00000134376	CRB1	3.73974	2.65186	0.964133	2.75052	0.00595011	0.0754476
ENSG00000154589	LY96	14.0759	2.65645	0.924726	2.87269	0.00406998	0.0596941
ENSG00000115919	KYNU	697.353	2.65649	0.316386	8.39637	4.60498e-17	6.38711e-14
ENSG00000167916	KRT24	25.759	2.65848	0.885716	3.00151	0.00268644	0.0456488
ENSG00000236320	SLFN14	5.25931	2.66049	0.811463	3.27863	0.00104313	0.0239906
ENSG00000169946	ZFPM2	15.3321	2.66291	0.726109	3.66738	0.000245051	0.0080191
ENSG00000197959	DNM3	147.354	2.68639	0.395973	6.78428	1.16667e-11	5.53585e-09
ENSG00000147883	CDKN2B	102.974	2.69166	0.510265	5.27502	1.32741e-07	2.08126e-05
ENSG00000137393	RNF144B	179.301	2.70017	0.216861	12.4511	1.37886e-35	2.48623e-31
ENSG00000198729	PPP1R14C	4.09462	2.7199	0.885899	3.07021	0.00213908	0.0395101
ENSG00000111728	ST8SIA1	8.13487	2.72811	0.85562	3.18846	0.00143033	0.0297467
ENSG00000134321	RSAD2	9.47609	2.74917	1.04411	2.63302	0.00846282	0.0950143
ENSG00000260958	AC023824.3	6.24099	2.76072	0.93882	2.94063	0.00327546	0.0517615
ENSG00000232759	AC002480.1	24.8529	2.77182	0.609902	4.5447	5.50132e-06	0.000465701
ENSG00000248757	LINC02115	5.72967	2.78791	0.894396	3.11708	0.00182652	0.0354892
ENSG00000165899	OTOGL	4.32222	2.78836	0.944362	2.95264	0.00315068	0.0506327
ENSG00000174125	TLR1	106.049	2.82848	0.413809	6.83524	8.1867e-12	4.21756e-09
ENSG00000168016	TRANK1	202.292	2.85356	0.549702	5.19111	2.09049e-07	2.98459e-05
ENSG00000229271	AC091493.1	103.584	2.86208	0.91475	3.12882	0.00175513	0.0345111
ENSG00000263443	AC100872.2	2.92895	2.86852	1.08096	2.65369	0.00796171	0.0909168
ENSG00000153283	CD96	272.254	2.87885	0.439366	6.55228	5.66651e-11	2.1286e-08
ENSG00000117594	HSD11B1	151.352	2.88468	0.668641	4.31425	1.60149e-05	0.00103872
ENSG00000135248	FAM71F1	387.364	2.8897	0.562662	5.13577	2.80997e-07	3.83837e-05
ENSG00000170921	TANC2	22.3937	2.89366	0.657596	4.40036	1.0807e-05	0.00078024
ENSG00000234956	LINC02539	16.3119	2.90512	0.922102	3.15054	0.00162968	0.0325926
ENSG00000236452	AC123023.1	13.3524	2.90568	0.775196	3.74832	0.000178026	0.00643589
ENSG00000224039	CDYLP1	11.9148	2.91308	0.710873	4.09789	4.16935e-05	0.00223743
ENSG00000242580	IGKV1D-43	11.8274	2.92433	1.05075	2.7831	0.00538425	0.0714374
ENSG00000117226	GBP3	17.2936	2.96433	0.614676	4.82259	1.41705e-06	0.000152089
ENSG00000156587	UBE2L6	352.444	2.96959	0.625959	4.74406	2.09472e-06	0.000210353
ENSG00000150275	PCDH15	8.25927	2.97156	0.727656	4.08374	4.4316e-05	0.00234329
ENSG00000132465	JCHAIN	387.511	2.97569	0.973752	3.0559	0.00224382	0.0405801
ENSG00000106078	COBL	80.3163	2.97584	0.704865	4.22186	2.42289e-05	0.00145225
ENSG00000255569	TRAV1-1	4.89991	2.98278	1.07023	2.78704	0.00531921	0.0710129
ENSG00000117228	GBP1	157.167	3.04257	0.577176	5.27148	1.35332e-07	2.10359e-05
ENSG00000139572	GPR84	5.51327	3.04843	0.844384	3.61025	0.000305904	0.00955938
ENSG00000174502	SLC26A9	215.528	3.05088	0.489298	6.23521	4.5118e-10	1.40262e-07
ENSG00000254101	LINC02055	25.0942	3.05692	0.678276	4.50689	6.57839e-06	0.000524845
ENSG00000251485	NRBF2P6	5.9212	3.06454	0.823481	3.72145	0.000198081	0.00690831
ENSG00000143341	HMCN1	22.3291	3.06727	0.809256	3.79023	0.000150507	0.00574954
ENSG00000014257	ACP3	6.59496	3.069	0.817604	3.75365	0.000174281	0.00634801
ENSG00000185272	RBM11	61.7149	3.07383	1.01711	3.02214	0.00250996	0.0436285
ENSG00000274317	LINC02334	7.5178	3.09023	1.03677	2.98064	0.00287646	0.0477143
ENSG00000172260	NEGR1	11.1664	3.11922	1.10744	2.81662	0.00485324	0.0668804
ENSG00000196664	TLR7	117.549	3.14449	0.589976	5.32987	9.82826e-08	1.59652e-05
ENSG00000172264	MACROD2	187.729	3.15693	0.463582	6.80987	9.76894e-12	4.7925e-09
ENSG00000183831	ANKRD45	6.27978	3.15888	1.16752	2.70563	0.00681756	0.0818425
ENSG00000122477	LRRC39	137.412	3.16629	0.372296	8.50477	1.81959e-17	2.73409e-14
ENSG00000283314	LINC02357	5.06253	3.18515	1.10847	2.87347	0.00405984	0.0596116
ENSG00000211970	IGHV4-61	10.7492	3.19991	0.718913	4.45104	8.54546e-06	0.000652895
ENSG00000197321	SVIL	214.331	3.22045	0.902633	3.56784	0.000359933	0.0107986
ENSG00000154415	PPP1R3A	2.99765	3.25004	1.23132	2.63949	0.00830317	0.0938511
ENSG00000138696	BMPR1B	90.8627	3.25478	0.54661	5.95448	2.60899e-09	6.7204e-07
ENSG00000229466	LINC02627	7.19659	3.26991	1.0251	3.18983	0.00142358	0.0296952
ENSG00000173193	PARP14	429.597	3.27321	0.860056	3.80581	0.000141339	0.00545713
ENSG00000109684	CLNK	3.02997	3.2899	1.18576	2.7745	0.00552865	0.0725525
ENSG00000078687	TNRC6C	4.20705	3.29889	1.2002	2.74862	0.00598467	0.0757191
ENSG00000135218	CD36	17.1845	3.30377	0.670849	4.92475	8.44682e-07	0.0001002
ENSG00000113946	CLDN16	20.2115	3.3101	0.772667	4.28399	1.83571e-05	0.00116367
ENSG00000107295	SH3GL2	439.267	3.31827	0.880069	3.77046	0.000162945	0.00607038
ENSG00000160145	KALRN	103.779	3.3225	0.649071	5.11885	3.07401e-07	4.13638e-05
ENSG00000263317	LINC01982	8.03429	3.33865	1.0878	3.06917	0.00214652	0.0395341
ENSG00000259761	AC078905.1	21.054	3.40551	0.988016	3.44681	0.000567238	0.01522
ENSG00000253839	ENSG00000253839	62.5737	3.47885	0.552266	6.29922	2.99139e-10	9.63173e-08
ENSG00000197038	RBMY1A3P	5.75757	3.48189	1.26576	2.75084	0.00594431	0.0754271
ENSG00000165071	TMEM71	119.518	3.49279	0.515845	6.77101	1.27889e-11	5.76493e-09
ENSG00000144452	ABCA12	507.398	3.50738	1.16516	3.01021	0.0026107	0.0448319
ENSG00000171714	ANO5	9.97219	3.53896	1.01555	3.48477	0.000492551	0.0136424
ENSG00000226320	LINC01811	5.63624	3.55845	1.17808	3.02054	0.00252321	0.0437783
ENSG00000078018	MAP2	71.3031	3.57654	0.666119	5.36921	7.90806e-08	1.358e-05
ENSG00000164761	TNFRSF11B	65.8069	3.58025	0.501291	7.14206	9.19397e-13	6.30424e-10
ENSG00000196954	CASP4	17.622	3.58759	1.34409	2.66916	0.00760409	0.0881904
ENSG00000158077	NLRP14	6.10017	3.59386	1.33072	2.70069	0.0069195	0.0828456
ENSG00000141431	ASXL3	111.504	3.63693	0.926795	3.92419	8.70207e-05	0.003827
ENSG00000197632	SERPINB2	259.807	3.66867	0.531571	6.90158	5.1429e-12	2.89786e-09
ENSG00000110002	VWA5A	162.262	3.6751	1.13627	3.23435	0.00121921	0.0267765
ENSG00000226097	AC099342.1	67.0771	3.69171	0.995814	3.70723	0.000209539	0.00723793
ENSG00000197249	SERPINA1	18.7485	3.75517	0.930046	4.03762	5.39971e-05	0.00273085
ENSG00000255582	OR10G2	8.28331	3.76725	1.28504	2.93161	0.00337205	0.0528708
ENSG00000243978	RTL9	9.3818	3.7682	1.19104	3.16378	0.00155734	0.0317293
ENSG00000188404	SELL	326.679	3.80034	1.08758	3.49432	0.000475278	0.0133277
ENSG00000115363	EVA1A	6.00833	3.80508	1.01518	3.7482	0.00017811	0.00643589
ENSG00000239819	IGKV1D-8	4.07734	3.818	1.23465	3.09238	0.0019856	0.0377087
ENSG00000224549	AC017067.1	3.99126	3.83965	1.14178	3.36288	0.000771346	0.0192367
ENSG00000236453	AC003092.1	631.581	3.84188	0.809813	4.74416	2.09376e-06	0.000210353
ENSG00000038427	VCAN	9.5988	3.88158	0.853551	4.54756	5.42705e-06	0.000461581
ENSG00000226004	LINC02528	2.73669	3.89074	1.34572	2.8912	0.00383771	0.0573403
ENSG00000157542	KCNJ6	2.67353	3.91005	1.44059	2.7142	0.00664364	0.080722
ENSG00000236938	AC003092.2	8.10732	3.94603	1.04652	3.77063	0.000162835	0.00607038
ENSG00000164122	ASB5	2.77974	3.95814	1.35441	2.92241	0.00347333	0.053515
ENSG00000234840	LINC01239	88.7575	3.98028	0.899767	4.42368	9.70351e-06	0.00071944
ENSG00000064989	CALCRL	118.476	3.98266	0.427406	9.3182	1.18326e-20	3.55589e-17
ENSG00000223609	HBD	19.4886	3.9869	0.64809	6.15177	7.66224e-10	2.26488e-07
ENSG00000139970	RTN1	174.998	3.99865	1.07271	3.72762	0.000193299	0.00683947
ENSG00000249978	TRGV7	4.14206	4.00038	1.37791	2.90321	0.00369358	0.0559357
ENSG00000165025	SYK	352.76	4.00608	0.52673	7.60556	2.83664e-14	2.55737e-11
ENSG00000173198	CYSLTR1	7.7335	4.01617	1.34724	2.98103	0.00287279	0.0477143
ENSG00000106819	ASPN	4.67881	4.04313	1.24596	3.245	0.00117451	0.0259411
ENSG00000229988	HBBP1	25.0705	4.15509	0.61295	6.77884	1.21142e-11	5.60082e-09
ENSG00000227363	ENSG00000227363	3.16759	4.16481	1.50757	2.7626	0.00573429	0.0738008
ENSG00000138792	ENPEP	11.4667	4.21684	0.963029	4.37872	1.19377e-05	0.000840816
ENSG00000147606	SLC26A7	5.34469	4.22515	1.19769	3.52776	0.000419095	0.0121295
ENSG00000105967	TFEC	1491.51	4.22822	0.823864	5.13218	2.86405e-07	3.88283e-05
ENSG00000138798	EGF	83.9388	4.27466	0.539106	7.92916	2.2063e-15	2.2101e-12
ENSG00000253474	AC044893.1	3.48072	4.3054	1.49899	2.87221	0.00407613	0.0597049
ENSG00000227945	PTPRK-AS1	3.71012	4.41806	1.20566	3.66443	0.000247887	0.00809721
ENSG00000251152	AC025539.1	3.74128	4.4309	1.17548	3.76943	0.000163622	0.00608302
ENSG00000151790	TDO2	8.16749	4.44401	1.49468	2.97323	0.00294688	0.0485311
ENSG00000172243	CLEC7A	3.8104	4.44986	1.45959	3.0487	0.00229834	0.0411533
ENSG00000197057	DTHD1	26.5819	4.45663	1.19185	3.73925	0.000184567	0.00661614
ENSG00000249948	GBA3	5.69184	4.46946	1.45467	3.07248	0.00212285	0.0392989
ENSG00000204397	CARD16	39.7397	4.47756	0.559957	7.99626	1.28258e-15	1.44539e-12
ENSG00000188153	COL4A5	3.84621	4.48408	1.20418	3.72377	0.000196272	0.00688517
ENSG00000134909	ARHGAP32	123.855	4.56144	0.933977	4.8839	1.0401e-06	0.00011795
ENSG00000137752	CASP1	105.075	4.61064	0.458314	10.06	8.29782e-24	4.98727e-20
ENSG00000244067	GSTA2	14.9849	4.62794	0.925137	5.00244	5.66093e-07	7.13792e-05
ENSG00000171509	RXFP1	4.40011	4.65515	1.76962	2.63059	0.00852375	0.0955762
ENSG00000261873	SMIM36	4.53029	4.693	1.21439	3.8645	0.000111318	0.00453087
ENSG00000206384	COL6A6	6.60869	4.69699	1.52576	3.07847	0.00208069	0.0387712
ENSG00000077498	TYR	2.84264	4.73748	1.49869	3.16107	0.00157189	0.0318816
ENSG00000254980	AP002008.1	2.87659	4.75115	1.27982	3.71236	0.000205334	0.00713369
ENSG00000138496	PARP9	41.6441	4.77914	1.80989	2.64057	0.00827678	0.0937564
ENSG00000198734	F5	442.263	4.78991	0.870344	5.50347	3.72382e-08	6.85145e-06
ENSG00000232954	LINC00374	2.88974	4.81756	1.35946	3.54374	0.000394491	0.0115848
ENSG00000239828	AC063944.1	64.6774	4.82379	0.645945	7.46779	8.15517e-14	6.76249e-11
ENSG00000155011	DKK2	2.98151	4.83559	1.74395	2.77278	0.00555795	0.0726198
ENSG00000240386	LCE1F	3.00463	4.85811	1.47502	3.29359	0.000989154	0.0230002
ENSG00000081138	CDH7	3.06285	4.86895	1.23834	3.93182	8.43044e-05	0.00372572
ENSG00000181499	OR6T1	3.21694	4.96024	1.63859	3.02714	0.00246877	0.043134
ENSG00000166396	SERPINB7	3.18305	4.98341	1.48761	3.34995	0.000808261	0.0198553
ENSG00000141338	ABCA8	52.8686	4.98762	1.86242	2.67803	0.00740561	0.0870472
ENSG00000187037	GPR141	96.8623	5.00079	0.698484	7.15949	8.09788e-13	6.08387e-10
ENSG00000102174	PHEX	99.9224	5.01242	1.08072	4.63806	3.51703e-06	0.000329188
ENSG00000268223	ARL14EPL	5.78256	5.05924	1.49467	3.38485	0.000712184	0.018112
ENSG00000188992	LIPI	13.9457	5.09151	1.79416	2.83782	0.00454231	0.0641617
ENSG00000255227	AC090124.1	3.49533	5.11229	1.29585	3.94513	7.97558e-05	0.0036042
ENSG00000122145	TBX22	29.2413	5.11625	1.02153	5.00842	5.48775e-07	7.0177e-05
ENSG00000254838	GVINP1	38.6635	5.17625	1.28873	4.01656	5.90547e-05	0.00290933
ENSG00000168930	TRIM49	23.4001	5.23747	1.42065	3.68668	0.000227196	0.00755824
ENSG00000102024	PLS3	52.6575	5.28159	1.77818	2.97023	0.00297579	0.0487786
ENSG00000225530	SP3P	4.50088	5.4419	1.17066	4.64856	3.3426e-06	0.000317212
ENSG00000249815	AC004704.1	15.4172	5.57389	1.81085	3.07805	0.0020836	0.0387712
ENSG00000164418	GRIK2	180.943	5.61519	0.569646	9.85733	6.37216e-23	2.87241e-19
ENSG00000171860	C3AR1	28.1603	5.63523	0.789421	7.13843	9.44011e-13	6.30424e-10
ENSG00000224521	AC098483.1	29.5866	5.68244	0.882542	6.43872	1.20487e-10	4.34501e-08
ENSG00000138483	CCDC54	40.9289	5.6865	0.816041	6.9684	3.20567e-12	1.86456e-09
ENSG00000137860	SLC28A2	16.3377	5.70917	1.86318	3.06421	0.00218245	0.0397091
ENSG00000124731	TREM1	9.2593	5.72034	1.2426	4.60353	4.15385e-06	0.00037449
ENSG00000133636	NTS	364.639	5.78746	0.640662	9.03356	1.66176e-19	3.32923e-16
ENSG00000163840	DTX3L	69.2664	5.83577	2.2263	2.62128	0.00876001	0.0972623
ENSG00000157502	PWWP3B	86.8135	5.86345	2.00108	2.93014	0.00338805	0.0530028
ENSG00000242029	AC078980.1	26.1999	5.96818	0.989307	6.03268	1.61261e-09	4.33985e-07
ENSG00000187098	MITF	28.3276	5.99559	1.64346	3.64814	0.000264144	0.00852019
ENSG00000009694	TENM1	11.122	6.01029	2.04179	2.94365	0.00324371	0.0515604
ENSG00000232079	LINC01697	11.7826	6.09634	1.28928	4.72848	2.26211e-06	0.00022411
ENSG00000256513	AC022081.1	11.949	6.12065	1.37587	4.44857	8.64435e-06	0.000654901
ENSG00000277448	LINC02338	433.362	6.2434	0.864212	7.22439	5.03363e-13	3.94614e-10
ENSG00000198739	LRRTM3	14.2311	6.36508	1.31332	4.84655	1.25628e-06	0.000138969
ENSG00000204449	TRIM49C	25.2681	6.38885	1.51579	4.21487	2.49918e-05	0.00148722
ENSG00000162739	SLAMF6	175.167	6.71399	1.97477	3.39988	0.00067415	0.0173651
ENSG00000178662	CSRNP3	18.064	6.71671	1.73883	3.86277	0.00011211	0.00454258
ENSG00000168959	GRM5	11.6661	6.80706	1.78907	3.8048	0.000141917	0.00546775
ENSG00000102362	SYTL4	19.6737	6.83903	2.09001	3.27225	0.00106695	0.0244139
ENSG00000169862	CTNND2	166.143	6.86973	0.746019	9.20852	3.3066e-20	8.51734e-17
ENSG00000102271	KLHL4	272.957	6.94516	1.95547	3.55166	0.000382808	0.0112784
ENSG00000184672	RALYL	21.6146	6.97498	1.77998	3.91857	8.9075e-05	0.00389833
ENSG00000255450	AC110056.1	89.4043	7.33402	0.798153	9.18874	3.97475e-20	8.95859e-17
ENSG00000152910	CNTNAP4	461.219	7.68502	1.14894	6.68877	2.25061e-11	9.62637e-09
ENSG00000199488	RNU1-70P	35.3678	7.68695	1.22142	6.29345	3.10494e-10	9.82195e-08
ENSG00000080709	KCNN2	43.1073	7.97459	1.84256	4.32799	1.50478e-05	0.000993106
ENSG00000254526	AC090791.1	111.282	8.03129	0.902445	8.89948	5.61106e-19	9.19755e-16
ENSG00000165092	ALDH1A1	146.743	10.4662	1.99142	5.25564	1.4751e-07	2.21646e-05
ENSG00000250250	CTD-2350J17.1	17.4332	21.1709	3.16967	6.6792	2.40245e-11	9.62637e-09

## Sheet: Table S8.2
gene	baseMean	log2FoldChange	lfcSE	pvalue	padj		log2FC and q were calculated with DESeq2
LUZP2	1042.78	7.63319	0.472294	8.59e-61	1.98e-56		L4218
HEPH	1562.73	4.24644	0.3876	1.71e-32	1.79e-28
NEGR1	155.688	5.28678	0.490047	2.33e-32	1.79e-28
C3AR1	244.83	2.29116	0.2578	4.25e-20	2.45e-16
GCNT4	963.857	1.85349	0.208619	1.16e-19	5.33e-16
SCN1A	176.752	3.68142	0.451231	2.3e-19	8.83e-16
CTNNA3	104.226	2.89548	0.358423	9.1e-18	2.99e-14
MAP2	1817.36	2.21323	0.270596	2.31e-17	6.66e-14
C6orf58	506.355	1.64019	0.204237	2.52e-16	6.46e-13
SPAG17	114.918	2.49343	0.342727	1.37e-14	3.15e-11
DNAH9	131.252	3.05002	0.45193	1.16e-13	2.43e-10
SEMA3A	486.867	2.36444	0.341483	2.37e-13	4.55e-10
OR4C6	75.2922	3.71894	0.601877	2.84e-13	5.03e-10
CNTN1	4234.66	1.42716	0.200946	3.33e-13	5.49e-10
STAT4	3596.67	1.84959	0.271644	1.68e-12	2.58e-09
FOXP2	160.294	2.93043	0.46684	3.73e-12	5.24e-09
ERICH3	35.3992	3.58881	0.614772	4.05e-12	5.24e-09
PCDH9	707.022	1.85843	0.278404	4.09e-12	5.24e-09
CDK14	714.847	2.03495	0.324625	4.09e-11	4.86e-08
RASAL2	339.44	2.58757	0.427924	4.22e-11	4.86e-08
TAAR6	143.414	2.2986	0.382267	1.09e-10	1.14e-07
MSRB3	526.441	1.61318	0.263873	1.97e-10	1.98e-07
ANXA1	6005.55	2.10441	0.364283	6.86e-10	6.58e-07
TGFBR3	1904.64	1.36541	0.238421	1.15e-09	1.06e-06
TAGAP	209.645	1.68168	0.290772	1.25e-09	1.11e-06
ENSG00000255921	1011.01	1.65689	0.287355	1.39e-09	1.18e-06
MECOM	993.736	1.6648	0.289231	1.46e-09	1.2e-06
ENSG00000285744	57.0683	2.08683	0.370067	1.55e-09	1.23e-06
SELL	601.19	1.46628	0.257127	1.71e-09	1.32e-06
SERPINB2	276.019	1.59273	0.280015	2.1e-09	1.56e-06
NAV3	33.8593	2.41452	0.452301	3.73e-09	2.69e-06
IL7R	113.602	2.12751	0.397234	6.48e-09	4.52e-06
KCNB2	44.2461	2.52726	0.494353	8.8e-09	5.91e-06
SLC12A1	62.6154	2.76143	0.555209	8.98e-09	5.91e-06
MTTP	714.842	1.70034	0.315962	9.83e-09	6.29e-06
ENSG00000256714	226.669	1.46514	0.276432	1.17e-08	7.26e-06
PPP1R3A	138.674	2.61936	0.524396	1.21e-08	7.35e-06
SLITRK6	32.6957	3.03404	0.654345	1.68e-08	9.95e-06
UPK1A	57.4496	-2.09969	0.406842	1.79e-08	1.03e-05
KCND2	29.1712	3.47739	0.830867	1.97e-08	1.11e-05
PKHD1L1	83.954	1.6118	0.310581	2.34e-08	1.28e-05
ENSG00000176320	29.8404	2.96854	0.650688	2.84e-08	1.52e-05
PTPRC	2040.64	2.13723	0.423687	2.89e-08	1.52e-05
FAM178B	173.434	-2.18862	0.438179	3.3e-08	1.69e-05
RTL9	157.012	1.62243	0.319022	3.69e-08	1.85e-05
SH3TC2	38.5817	2.07969	0.416078	3.93e-08	1.93e-05
ENSG00000240687	54.9643	-1.89667	0.377751	4.54e-08	2.18e-05
ENPEP	92.4788	1.8468	0.368607	4.96e-08	2.33e-05
FAM90A27P	79.7385	1.85338	0.370639	5.15e-08	2.37e-05
LINC01876	25.3826	3.14345	0.758928	7.34e-08	3.31e-05
BANK1	144.432	1.69791	0.347574	8.66e-08	3.84e-05
RBMS3	822.406	1.67899	0.344369	8.94e-08	3.89e-05
TAAR8	40.9017	2.44001	0.533935	1.16e-07	4.93e-05
TLR6	332.156	1.27766	0.282116	1.19e-07	4.93e-05
ARHGEF6	449.866	1.69728	0.353517	1.2e-07	4.93e-05
SCN2A	1045.74	1.73939	0.368323	1.62e-07	6.54e-05
Y_RNA	26.0196	2.65776	0.615182	1.69e-07	6.67e-05
PLCXD3	86.0112	1.89678	0.404247	1.71e-07	6.67e-05
TRIM49B	382.128	2.28005	0.5025	1.8e-07	6.91e-05
ENSG00000235192	44.5034	2.45811	0.558442	2.04e-07	7.7e-05
TLR3	449.997	1.31402	0.298448	2.18e-07	8.09e-05
REG4	22.4	2.4178	0.550582	2.3e-07	8.4e-05
OFCC1	114.374	2.03747	0.448894	2.59e-07	9.33e-05
ENSG00000233290	337.993	1.4417	0.322223	2.65e-07	9.39e-05
SCN3A	1880.48	1.7431	0.381986	2.84e-07	9.93e-05
CPED1	177.178	1.11416	0.279701	3.07e-07	0.000105737
ARHGAP15	974.958	1.32245	0.309121	3.4e-07	0.000115163
LBH	213.445	-2.17058	0.497933	3.97e-07	0.000132454
RP1	149.545	1.61565	0.368884	4.84e-07	0.000159261
BHLHE22-AS1	21.1869	3.4382	1.15114	5.24e-07	0.000170039
LRRC9	51.1782	2.2064	0.532996	7.3e-07	0.000233279
FBN1	901.173	0.912433	0.26748	7.39e-07	0.000233279
RANBP3L	276.958	2.16264	0.521738	7.66e-07	0.000238463
RIMS2	179.964	1.96809	0.472847	9.07e-07	0.00027854
ENSG00000223872	10.3265	-3.00567	0.926725	9.65e-07	0.000290973
KCNQ5	2505.33	1.06901	0.29924	9.72e-07	0.000290973
TDRKH-AS1	45.2621	-1.67799	0.405998	1.05e-06	0.00031019
PDGFD	194.022	1.25129	0.331125	1.2e-06	0.000349364
SLC12A3	46.3505	-2.0644	0.51362	1.22e-06	0.000351011
FAM133A	171.855	1.73713	0.427664	1.3e-06	0.000369789
TFAP2B	72.9713	1.62509	0.410856	1.64e-06	0.000458126
TNIP3	1188.69	1.49943	0.38447	1.65e-06	0.000458126
CDC20B	655.516	1.90073	0.482559	1.72e-06	0.000472281
CCDC54-AS1	20.8793	2.50133	0.711439	1.92e-06	0.00051934
ENSG00000254526	20.866	2.73929	0.853146	1.96e-06	0.000525164
PRDM5	64.8087	1.93744	0.509908	2.36e-06	0.000624621
SERPINI1	253.504	1.67416	0.438576	2.4e-06	0.000627799
STAG3L4	502.144	-1.17179	0.341051	2.43e-06	0.000627799
FGF13	1883.55	0.898087	0.295421	2.89e-06	0.000739883
TUBA5P	83.9476	-1.84573	0.499597	3.17e-06	0.000800935
ACTG1P25	83.3887	-1.7143	0.463185	3.2e-06	0.000800935
TNS1	217.535	-1.77312	0.482756	3.41e-06	0.000843823
JAKMIP2	1019.47	0.886556	0.302957	4.24e-06	0.0010358
RAB26	186.08	-1.82032	0.510622	4.27e-06	0.0010358
PCP4	1772.87	1.37274	0.400129	4.39e-06	0.00105265
MROCKI	206.092	1.39876	0.407087	4.54e-06	0.00107918
EGFEM1P	40.1569	2.03249	0.597849	5.08e-06	0.00118564
ANKRD22	470.48	1.10006	0.355088	5.09e-06	0.00118564
DENND3	7074.68	-0.653402	0.22645	5.61e-06	0.00129366
RASSF6	208.85	1.22253	0.383341	5.76e-06	0.00130259
SYT14	50.6546	2.37333	0.785017	5.77e-06	0.00130259
VSTM2L	261.369	-1.28461	0.397838	6.06e-06	0.00134178
UGT8	209.692	1.43601	0.42988	6.06e-06	0.00134178
ENSG00000258320	149.396	1.41171	0.426629	6.31e-06	0.00138356
ENSG00000280002	11.449	-2.84099	1.72538	6.4e-06	0.00139023
ENSG00000250955	18.5996	2.51035	0.922872	6.58e-06	0.00141608
KLK6	9.97817	-2.73227	1.29872	6.87e-06	0.00145419
FLRT3	453.699	1.06738	0.360582	6.93e-06	0.00145419
EPHB2	749.541	1.42275	0.434478	6.94e-06	0.00145419
PHF21B	615.535	-0.922657	0.329774	7.44e-06	0.0015452
WDR35	8.45969	2.72111	1.98024	7.64e-06	0.00157246
CD53	165.614	1.28202	0.410711	7.91e-06	0.0016078
ANKRD31	469.079	1.41025	0.43947	7.96e-06	0.0016078
ENSG00000271996	134.344	1.50591	0.464628	8.17e-06	0.00163718
ENSG00000236938	99.1122	1.09341	0.373707	8.31e-06	0.00164318
RYR2	1722.23	1.65765	0.50857	8.34e-06	0.00164318
ENSG00000254910	38.3986	-1.40762	0.44256	8.47e-06	0.001653
ENSG00000188897	336.982	-0.996277	0.3544	8.83e-06	0.00170295
FNDC1	22.8002	2.0795	0.679847	8.87e-06	0.00170295
GOT1	4401.1	-0.866033	0.322911	9.75e-06	0.00185666
ENSG00000238207	49.3308	1.72342	0.544164	9.96e-06	0.00188019
EEF1A1P47	15.0551	2.61576	1.57822	1.02e-05	0.00191023
CYP4X1	172.225	1.09854	0.38525	1.05e-05	0.00194429
SBNO1-AS1	141.175	-1.25106	0.428055	1.22e-05	0.00225722
AFAP1L2	229.883	-1.2243	0.422398	1.24e-05	0.00226127
KIF1A	38.5284	-1.53999	0.511587	1.36e-05	0.00244789
GSAP	23.4346	2.04441	0.724338	1.36e-05	0.00244789
MACC1	130.405	1.71138	0.57196	1.4e-05	0.00249305
ENSG00000285578	27.9577	-1.88828	0.653328	1.47e-05	0.00257773
MAST4	1474.44	0.976622	0.370651	1.47e-05	0.00257773
ENSG00000255227	12.4154	2.39137	1.10014	1.48e-05	0.00257773
GPD2	40.6054	1.38653	0.478483	1.57e-05	0.00270205
ZNF804A	34.2989	2.23064	0.89897	1.57e-05	0.00270205
KIAA0319	142.962	1.45482	0.502422	1.66e-05	0.00283131
EDDM3A	11.8085	-2.23023	0.920668	1.68e-05	0.00284903
ALK	21.6991	-2.03101	0.75689	1.71e-05	0.00287223
PLCB4	19.6429	2.02688	0.764902	1.8e-05	0.00301191
FSTL4	17.7387	-1.73398	0.616018	1.9e-05	0.00315592
FSIP2	13.5194	2.09236	0.830861	1.94e-05	0.00319901
REEP2	174.409	-1.31045	0.475565	1.99e-05	0.00324311
KIAA1217	1243.69	1.07843	0.413652	2e-05	0.00324311
LINC01828	21.1529	2.20944	1.00346	2.19e-05	0.00353424
LINC01088	27.2984	1.48754	0.539886	2.24e-05	0.00359089
NEK1	2707.32	0.616804	0.240933	2.27e-05	0.00360977
ZNF521	314.293	1.14431	0.443324	2.42e-05	0.00381792
ITGA1	51.7488	1.38105	0.514722	2.49e-05	0.00390309
SELENOP	60.6344	1.89452	0.743628	2.52e-05	0.00392181
ZC4H2	269.086	0.966952	0.394653	2.55e-05	0.00394494
RAB33A	50.377	-1.95074	0.793367	2.65e-05	0.00406406
ATP10D	629.981	0.868971	0.364094	2.69e-05	0.00409775
SHROOM3	172.57	1.7165	0.65912	2.77e-05	0.00419407
MYT1	27.1954	-1.63438	0.621309	2.79e-05	0.00419407
TANC2	992.899	0.942551	0.3933	2.89e-05	0.00432082
ODAPH	99.1088	1.63896	0.630812	2.94e-05	0.00437408
EVI2A	19.6271	1.98282	0.856374	3.03e-05	0.00448024
RTL5	35.8787	-1.30454	0.50876	3.06e-05	0.00449078
CFAP107	113.277	-1.65865	0.647432	3.1e-05	0.00451919
NTS	134.613	2.14457	1.14434	3.19e-05	0.00462072
ZMIZ1	523.785	-0.99816	0.418455	3.26e-05	0.00469878
PKIA	2230.73	1.03378	0.431838	3.37e-05	0.00481624
TUBAP1	42.6536	1.94855	0.877536	3.61e-05	0.00513497
OLMALINC	1019.75	-1.22623	0.501826	3.77e-05	0.00533591
KCNJ3	28.6527	1.69559	0.700063	3.81e-05	0.00534677
CFHR1	25.2534	1.74285	0.729739	3.83e-05	0.00535145
TRAV16	24.3442	1.84298	0.819238	4.12e-05	0.00572317
PPP1CB	6942.52	-0.557588	0.221449	4.28e-05	0.00588197
LINC02755	11.1199	2.01251	1.05523	4.29e-05	0.00588197
BHLHE22	256.198	2.04454	1.25495	4.32e-05	0.00588437
SYNPO2	708.104	0.759358	0.340864	4.4e-05	0.00595392
CRYBG1	4166.93	1.17128	0.497049	4.42e-05	0.00595392
ROGDI	54.8553	-1.04375	0.454147	4.45e-05	0.00596681
MAN2B2	1764.93	0.57609	0.235672	4.49e-05	0.00598379
APLF	270.584	0.73895	0.332088	4.53e-05	0.0059974
FGF9	71.1567	0.964597	0.429912	4.72e-05	0.00621209
LINC01619	1135.48	0.868927	0.39399	4.81e-05	0.0062666
C4orf46P2	37.736	-1.30304	0.55302	4.83e-05	0.0062666
PPCDC	852.255	-0.771758	0.351286	4.84e-05	0.0062666
ENSG00000229914	14.2938	1.95296	1.02274	4.89e-05	0.00629087
ENSG00000258077	28.4002	1.74186	0.786485	4.97e-05	0.00636475
DOCK1	55.3872	-1.7656	0.823434	5.31e-05	0.00676412
MYH6	8.9907	-1.88604	0.961537	5.37e-05	0.00676535
STAT4-AS1	30.2219	1.37458	0.595642	5.42e-05	0.00676535
CD160	47.1402	1.04706	0.47031	5.44e-05	0.00676535
TNFSF4	356.494	1.36194	0.590711	5.44e-05	0.00676535
PRKACB	1229.98	0.639392	0.284106	5.46e-05	0.00676535
VSIG1	62.9301	1.436	0.625222	5.5e-05	0.00678073
SLC4A4	246.249	0.928133	0.427692	5.64e-05	0.00691075
ENSG00000286474	30.6729	1.85837	0.949459	5.68e-05	0.00691075
PARM1	3567.09	0.982094	0.44946	5.7e-05	0.00691075
PIK3IP1	91.0914	-1.3917	0.627476	6.47e-05	0.00780281
ENSG00000258088	35.5865	1.37706	0.62616	6.73e-05	0.00807447
BAALC-AS1	217.521	1.10722	0.51335	6.87e-05	0.00820167
FIRRE	259.369	0.849747	0.408134	7e-05	0.00831715
FAM24B	366.503	-1.03119	0.48714	7.2e-05	0.00850382
ENSG00000248744	10.9863	1.84703	1.23198	7.26e-05	0.00853196
SEMA4A	107.033	-0.853501	0.414359	7.51e-05	0.00878254
OR10AC1	7.34353	-1.78584	1.35653	7.63e-05	0.00888174
ENSG00000242963	16.0692	1.79224	1.02521	7.8e-05	0.00902623
DOCK8	1762.39	0.914771	0.445726	7.92e-05	0.00908826
C20orf204	528.551	-0.775527	0.379494	7.93e-05	0.00908826
VILL	16.7381	-1.75963	0.97795	8e-05	0.00912515
CTBP2	476.988	0.757391	0.371841	8.2e-05	0.00930464
MIRLET7IHG	255.783	0.581586	0.262495	8.44e-05	0.00953704
PPFIA2	10.4053	1.72604	1.36084	8.68e-05	0.00975634
TMEM231	53.8179	-1.27886	0.618341	8.89e-05	0.00993765
SPP1	1266.43	1.70449	0.951781	8.97e-05	0.0099791
PAPPA2	19.0847	1.68929	0.939549	9.15e-05	0.0101383
ENSG00000266718	18.7506	1.55778	0.814301	9.68e-05	0.0106733
GALNT3	717.767	0.868052	0.43965	9.77e-05	0.0107145
SH2D2A	565.604	-0.972284	0.49024	9.96e-05	0.0108712
MID1	451.953	0.95795	0.484487	0.00010051	0.0109233
LINC00173	175.952	-0.844615	0.431972	0.000103003	0.0111417
TFPI2-DT	45.356	1.13394	0.570543	0.000105125	0.0113107
HAGH	925.631	-0.757429	0.387176	0.000105547	0.0113107
SLC9B2	740.706	0.803521	0.41431	0.000108451	0.0115681
LINC00298	53.7794	1.52269	0.821589	0.000110367	0.0117182
CRYZ	1737.23	0.907575	0.469528	0.000111568	0.0117915
LINC02964	24.0562	1.57056	0.877587	0.000112671	0.0118536
TMEM100	85.4974	1.31202	0.676216	0.000114098	0.0119249
PTPN21	257.132	0.526743	0.231934	0.000114604	0.0119249
ADAM8	1018.52	-0.608613	0.296437	0.000115216	0.0119249
FAM138E	14.1354	1.64852	1.27224	0.000115419	0.0119249
TRIM49	462.832	1.34605	0.701722	0.000116889	0.0120229
RELN	19.5366	1.62408	0.978921	0.000118383	0.0121224
ITPR2	2502.26	0.57701	0.274277	0.00011948	0.0121806
CDC20-DT	255.598	-1.18149	0.61738	0.000124858	0.0126409
SOX5	303.552	0.584427	0.282234	0.000125092	0.0126409
MIEN1	893.89	-0.729413	0.383828	0.000129245	0.0130035
MEOX1	26.0923	-1.3713	0.746396	0.000132893	0.0133
MORC1	17.5954	1.59532	1.0067	0.000133346	0.0133
TLR1	302.405	0.891984	0.478556	0.000135476	0.0134542
CTSH	223.245	-0.980994	0.525624	0.000137064	0.0134586
ENSG00000249631	234.119	1.18845	0.635295	0.000137075	0.0134586
ENSG00000236453	3962.99	0.831493	0.447233	0.000137273	0.0134586
DCT	141.988	1.31514	0.716864	0.000139383	0.0136075
TAAR9	22.8759	1.53816	0.935486	0.000141046	0.0137119
HFM1	103.923	0.727623	0.390304	0.00014463	0.0140012
CPEB2	861.954	0.599272	0.302103	0.000147266	0.0141967
RTN1	195.273	0.98646	0.538908	0.000150834	0.01448
WASF1	1216.72	0.562678	0.274635	0.000152633	0.014592
L3MBTL3	585.316	0.453458	0.181849	0.000162644	0.0154847
CDKN2B	277.608	0.690829	0.376746	0.000168464	0.0159729
KMO	51.3465	1.36794	0.82129	0.000177196	0.0166082
CNR1	57.317	1.29516	0.756591	0.00017724	0.0166082
LAPTM5	1254.72	-0.534991	0.258413	0.000177327	0.0166082
HCN4	4.01517	-1.23131	1.41915	0.000180682	0.0168539
EPB41L4A	134.744	0.854544	0.486953	0.000185131	0.0171993
EPM2A	619.967	0.567999	0.291171	0.000191521	0.0176941
PTPRZ1	16.4223	1.48022	1.0613	0.000191993	0.0176941
C6orf223	193.678	-1.26596	0.755791	0.000194425	0.0178468
GATA2	158.051	-0.956455	0.552801	0.000196038	0.0179234
H2BU1	161.551	-0.75581	0.431766	0.000197111	0.0179503
ADAMTS9	124.103	0.760886	0.437772	0.000203527	0.0184617
CCDC73	27.6523	1.32032	0.82196	0.000206076	0.0186196
TRIM51	9.40377	0.974765	1.4137	0.000211456	0.019008
COBLL1	2016.3	0.898353	0.527453	0.000212193	0.019008
TRAV39	13.5575	1.44365	1.11952	0.00021285	0.019008
KRT3	6.62681	-1.35985	1.27113	0.000218969	0.019479
TRIM49C	372.562	1.17109	0.710388	0.000220543	0.0195435
CSF2RB	18.5945	-1.38924	0.948562	0.000222689	0.019658
FRMD4B	656.879	0.647745	0.366891	0.000227982	0.0200417
FAM13A	1873.27	0.512151	0.250406	0.000228775	0.0200417
SRI	3759.44	0.506875	0.24605	0.000231821	0.0202317
ENSG00000267939	54.3781	-1.06436	0.646737	0.000235334	0.0204607
PHLDA1	2236.42	0.707355	0.414015	0.000236796	0.0205104
BAZ2B	367.621	0.687379	0.40018	0.000238681	0.0205963
WBP1LP5	4.37532	0.943676	1.38028	0.000241975	0.0208026
BNIP3	1389.24	-0.818498	0.492277	0.000243685	0.0208056
COL28A1	60.8368	1.30747	1.2686	0.000244003	0.0208056
DPF3	205.344	-0.782807	0.469081	0.000244719	0.0208056
DIO2	28.477	1.36361	1.15379	0.000255845	0.0215688
LINC01438	12.3728	1.30231	1.25019	0.000256019	0.0215688
PATJ	1375.96	0.947368	0.582217	0.000256504	0.0215688
INPP4B	2882.83	0.654768	0.38159	0.000257853	0.0216034
LINC02969	242.279	0.899884	0.55368	0.000261688	0.0216543
TFIP11-DT	180.022	-0.621971	0.356539	0.000262038	0.0216543
COL25A1	26.7532	1.34298	0.969464	0.000262149	0.0216543
ENSG00000287413	15.8778	1.3639	1.1103	0.000262236	0.0216543
TIAM1-AS1	25.3883	-1.05563	0.660429	0.000263223	0.0216543
ENSG00000270893	25.1686	1.36181	1.0506	0.0002641	0.0216543
UNC5C	80.5551	0.98078	0.617557	0.000279355	0.0227865
DKK3	10.6019	0.819835	1.33454	0.000279886	0.0227865
ENSG00000287154	42.2694	1.12048	0.727669	0.000285468	0.0231591
PRR29	60.2835	0.78469	0.488959	0.000293372	0.0237168
COL5A1	12.64	-1.22158	1.25147	0.000297515	0.0239676
ENSG00000286868	631.582	0.703874	0.433406	0.000303978	0.024403
AGA-DT	349.369	0.520212	0.274624	0.000305239	0.0244191
PDE4B	380.72	0.748397	0.46829	0.000309024	0.0246356
ABHD14B	2780.3	-0.402637	0.158744	0.000310083	0.0246356
LUM	37.2789	0.752051	1.29522	0.000315772	0.0250013
SAXO2	34.6524	-0.915538	0.591375	0.000318039	0.0250946
COL5A2	330.641	0.813831	0.520501	0.000322528	0.0253619
MGAM2	66.3181	0.911829	0.592388	0.000325974	0.0255457
CLVS1	165.313	0.683589	0.424608	0.00032761	0.0255573
CMC2	2184.46	-0.498099	0.256564	0.000328344	0.0255573
FBXO38-DT	111.567	0.562653	0.320908	0.00032945	0.0255573
ENSG00000287121	71.4901	-0.942667	0.618528	0.00033317	0.0257592
MIR142HG	405.124	0.550618	0.310935	0.000336569	0.025935
TTC30B	580.51	-0.624811	0.378803	0.000337722	0.0259371
KLK2	9.34027	-1.20179	0.891863	0.000355662	0.0272241
CCDC54	12.9609	1.24858	1.07864	0.000357183	0.02725
ENSG00000274104	128.788	-0.82162	0.543131	0.000368665	0.0280331
ENSG00000271781	48.7905	0.920664	0.620446	0.000372825	0.0282169
NDRG1	57.2332	-1.01734	0.700312	0.000373531	0.0282169
ENSG00000253632	18.9169	-1.09973	0.785103	0.000380655	0.0286611
PCDH7	9.04518	0.750144	1.25728	0.000383523	0.028783
PLD1	1942.67	0.834686	0.560261	0.000388476	0.02906
SCN1A-AS1	6.30347	0.854719	1.26936	0.00039051	0.0291177
TBC1D1	1571.11	0.425723	0.189327	0.000394858	0.0293469
SAMD13	97.3707	0.723356	0.476996	0.000401017	0.0296169
PDE9A	152.224	-0.960695	0.666427	0.000401062	0.0296169
HEG1	1325.87	0.547466	0.321816	0.000406856	0.0299488
LINC00888	805.252	-0.812827	0.551149	0.000411142	0.0300674
POLR2B	11673.5	0.499855	0.272863	0.000411989	0.0300674
MRPL54	700.289	-0.578736	0.353632	0.000412383	0.0300674
MCTP1	305.339	0.722462	0.480362	0.000415757	0.0302178
C4orf47	64.1802	-0.890963	0.616564	0.000419074	0.0302628
COTL1	438.861	-0.811439	0.552776	0.000419243	0.0302628
TXK	57.9841	1.03413	0.745066	0.000420576	0.0302628
PI15	8.97924	1.14351	1.1581	0.000421631	0.0302628
KRT38	5.72226	-1.05049	1.22175	0.000423811	0.0303047
ANKRD54	1202.93	-0.390298	0.158094	0.000425534	0.0303047
ENSG00000278668	13.28	1.16451	0.934164	0.00042616	0.0303047
ECT2L	14.124	1.1555	0.916423	0.000427918	0.0303361
CCDC146	155.482	0.617895	0.393982	0.000430019	0.0303915
STMN2	344.172	1.17857	1.02476	0.000433831	0.0305672
ZNF836	14.883	1.12312	0.870423	0.000438429	0.0307969
ENSG00000233191	10.2987	-1.16932	1.06708	0.000440699	0.0308623
CASP14	56.4299	1.15458	0.950293	0.000446988	0.0312079
ENSG00000279164	10.2091	-1.13482	0.904722	0.000448566	0.0312234
KLHDC9	9.50206	-1.15357	1.00026	0.000462954	0.0321279
LINC01943	238.984	-0.92873	0.668832	0.000465726	0.0322232
ENSG00000264548	31.1434	-0.764907	0.531175	0.000471985	0.0325585
SLC24A4	8.92328	-1.11663	0.906871	0.000476519	0.0326805
LINC02454	18.0768	1.12869	0.937598	0.000477125	0.0326805
RRN3P4	699.902	0.563267	0.350989	0.00047801	0.0326805
LINC01011	134.252	-0.703274	0.486541	0.000502442	0.0342493
ENSG00000244260	21.7122	-0.984938	0.746763	0.000510497	0.0345719
ENSG00000286481	603.963	0.764275	0.541624	0.000510747	0.0345719
TGFBR2	507.16	0.414534	0.189386	0.000512303	0.0345719
ARX	32.5831	-0.973701	0.736556	0.00051425	0.0345719
ENSG00000271803	11.8795	1.10594	1.07434	0.000514677	0.0345719
MHENCR	236.021	-0.481179	0.269005	0.000526302	0.0351591
FER	1980.96	0.45809	0.241654	0.000526471	0.0351591
ACBD4	869.644	-0.674378	0.467523	0.000531455	0.0353894
TLE4	779.288	0.456804	0.241108	0.000534416	0.035484
ACBD7	102.351	-0.761739	0.548051	0.000542092	0.0358813
CYP26A1	96.5744	0.930588	0.70766	0.00054822	0.0358813
PLEKHG6	32.8416	-0.767183	0.554769	0.000548988	0.0358813
DENND1B	2159.54	0.526296	0.323888	0.00054928	0.0358813
ERBB4	150.852	1.08686	1.05273	0.000549295	0.0358813
LINC00342	3446.03	0.537896	0.336668	0.000549744	0.0358813
CYLC1	3.96304	0.667133	1.16965	0.00055442	0.0360843
TOM1	1054.4	-0.406055	0.184019	0.000556291	0.0361041
DACH2	26.0261	0.917883	0.699633	0.000559781	0.0362285
C7orf77	14.8575	1.0598	1.08253	0.000570083	0.0367919
ENSG00000273284	80.8927	-0.660179	0.46348	0.000573501	0.0369091
IGHA1	32.4992	-1.01486	0.830934	0.000581171	0.0372985
LINC00861	13.1155	1.04193	1.09305	0.00058517	0.0374509
PMEPA1	8.58496	-1.06206	1.04245	0.000589493	0.0376231
RTKN2	746.686	0.445147	0.234311	0.000597197	0.0379676
EDN2	32.891	-0.800654	0.599267	0.000598187	0.0379676
RPGR	501.038	-0.442099	0.231455	0.000605508	0.0383267
PIK3CD-AS2	352.218	-0.546174	0.355732	0.0006131	0.0387009
ENPP3	3100.87	0.619394	0.432322	0.000615418	0.038741
CYP19A1	7531.57	-0.50767	0.314609	0.000630126	0.0395589
GPR161	266.803	0.494088	0.299186	0.000635254	0.0397724
FOXB1	51.9461	0.697221	0.512409	0.000638603	0.0398737
SPTLC3	133.39	0.649674	0.468026	0.000646058	0.0401764
SPN	64.5411	-0.783075	0.596411	0.000646937	0.0401764
SYNGR1	9.44812	-1.00101	1.07929	0.000654829	0.0405571
PRPF38AP2	46.8416	0.990719	0.850698	0.000657974	0.0406427
GALNT7	3046.75	0.577423	0.400113	0.000679698	0.0418723
LINC00324	213.904	-0.670401	0.496586	0.000687363	0.0420857
ABCA13	2779.3	0.514058	0.330134	0.000687934	0.0420857
TMEM156	923.425	0.609153	0.435	0.000688642	0.0420857
SPATA7	298.497	-0.469306	0.275978	0.00069409	0.0422468
LINC01833	744.12	-0.505333	0.320678	0.000694946	0.0422468
CPXM1	68.2182	-0.72707	1.14247	0.000699232	0.0423955
ESRRB	31.5248	-0.945497	0.803732	0.000701123	0.0423986
USO1	6095.42	0.46382	0.270407	0.000706373	0.0426043
CKB	406.208	-0.763146	0.59345	0.000709887	0.0426998
PLPP5	566.409	-0.537298	0.360523	0.000711664	0.0426998
RILPL2	1153.98	-0.470486	0.281689	0.000729725	0.0435719
COL6A1	250.24	-0.88888	0.738823	0.00072998	0.0435719
ENSG00000286540	155.022	0.747787	0.583926	0.000734023	0.0437
TRIM52-AS1	190.161	-0.534211	0.360666	0.000737815	0.0437756
CLUHP4	3.95857	0.574828	1.09167	0.000740089	0.0437756
DENND6B	754.366	-0.412357	0.207283	0.000744832	0.0437756
ZNF541	735.554	-0.441359	0.245359	0.000745811	0.0437756
SH2D3C	235.082	-0.775616	0.615942	0.000747144	0.0437756
LINC00242	22.1948	-0.906398	0.770608	0.000747943	0.0437756
EZR	6801.32	0.504796	0.327059	0.000748594	0.0437756
CACNA1D	123.893	-0.714609	0.558129	0.000769308	0.0448365
KLHL4	1106.84	0.820709	0.671757	0.000770627	0.0448365
PAM	947.642	0.441129	0.248422	0.00077897	0.0452077
OXNAD1	1042.26	-0.455348	0.268337	0.000787325	0.0455778
PKD2	636.14	0.432357	0.238179	0.000795012	0.0458516
UBE2Q2P13	94.431	-0.84716	0.712372	0.000797754	0.0458516
SCRIB	7240.12	0.425201	0.228816	0.000798095	0.0458516
CFAP47	12.5816	0.959481	0.983013	0.000800015	0.0458516
GNRHR2	67.7467	-0.608297	0.454328	0.000809949	0.0463058
ENTHD1	126.313	0.739686	0.594794	0.000815243	0.0464931
ITPKA	71.7425	-0.590971	0.437248	0.000822103	0.0467685
ENSG00000285521	13.3792	-0.898879	0.803535	0.000834855	0.047377
SEMA6A-AS1	138.645	0.481073	0.308332	0.000841079	0.0474987
RGS10	1611.62	-0.461074	0.281794	0.000841123	0.0474987
FGL1	6.02822	0.60781	1.08373	0.000845032	0.0476028
CYTH4	320.679	-0.50324	0.338776	0.000857664	0.0481965
ENSG00000226089	98.9947	0.87766	0.782533	0.00086374	0.0484199
FBXL17	905.461	0.53241	0.375905	0.000866362	0.048449
LINC02615	58.9915	0.618611	0.475578	0.000871577	0.0486226
FUT9	20.814	0.778556	0.653526	0.000876023	0.0487526
ENSG00000288064	7.42026	0.692181	1.09625	0.00087858	0.0487771
CDK7	2685.04	-0.561313	0.413788	0.000892612	0.0493225
LINC02278	40.2286	0.904684	0.853614	0.000892687	0.0493225
COL26A1	10.2354	-0.896052	0.852446	0.000918798	0.0505259
ENSG00000254366	617.714	0.452562	0.278215	0.000918852	0.0505259
LINC02889	5.57329	0.596045	1.06619	0.000924752	0.0507188
ENSG00000283667	174.278	0.636473	0.504466	0.000926762	0.0507188
ENSG00000260404	487.318	0.525329	0.376172	0.000936585	0.0511349
ENSG00000266385	7.11843	0.67923	1.08078	0.000948244	0.0516491
COL21A1	22.6229	0.870795	1.02361	0.000958673	0.0520939
RFK	1110.58	-0.573394	0.437664	0.00096232	0.0521691
LINC01768	196.297	-0.627814	0.502753	0.000976162	0.0527953
PSMG2	2921.86	-0.500857	0.351361	0.000990578	0.0534494
GLIPR1L1	24.3853	0.790671	0.710013	0.00101895	0.0548133
SEPTIN11	7928.66	0.490537	0.341028	0.00102061	0.0548133
DMAC2L	604.028	-0.439241	0.270742	0.00103918	0.0555517
ADGRD1-AS1	4.93421	-0.593759	1.04618	0.00104927	0.0559613
EPS8	865.677	0.420999	0.244976	0.00105279	0.056019
GZMA	7.60187	0.738756	1.05746	0.00106261	0.0564111
KIFC2	1781.59	0.376185	0.182738	0.00106766	0.0565494
SCAPER	1147.17	0.660264	0.556522	0.0010717	0.0566328
ESYT1	3894.25	0.435147	0.268109	0.00107692	0.0567784
PNLIPRP3	20.4021	0.811145	1.02364	0.00108219	0.0569261
NIPSNAP1	3449.53	-0.366311	0.171827	0.00108865	0.0569648
ABCB1	4002.59	0.493866	0.353082	0.00108998	0.0569648
KDM5B	33.9233	-0.761009	0.688501	0.00109034	0.0569648
MIR4280HG	8.6103	0.818586	1.01287	0.00109343	0.0569969
DDX5	21724	0.397801	0.214014	0.00109628	0.0570164
SLC10A5	11.2747	0.852624	0.890319	0.00110227	0.0570714
MESP1	157.873	-0.510793	0.377118	0.00110229	0.0570714
CYP4F29P	22.9349	0.723855	0.6425	0.00110805	0.0572409
CD200R1	499.649	0.628414	0.524859	0.00111152	0.0572901
LGALS3	3491.82	-0.429455	0.263029	0.00111636	0.0572901
MCHR1	7.47411	-0.840712	0.964793	0.00111908	0.0572901
CAST	4540.57	0.383696	0.195689	0.00112231	0.0572901
MIR5692C2	16.4714	0.848419	0.911413	0.00112265	0.0572901
KLF5	303.772	0.469916	0.32331	0.00112392	0.0572901
ENSG00000287744	70.2051	0.825484	0.817838	0.00113206	0.0574037
SFI1	3495.41	-0.411802	0.237547	0.00113258	0.0574037
ENSG00000226471	43.7104	-0.584575	0.474684	0.00113362	0.0574037
C2CD5-AS1	37.5715	0.663514	0.572717	0.00114177	0.0575416
RTN4R	50.8853	-0.823329	0.818856	0.00114302	0.0575416
CHP1P2	130.891	0.494916	0.360294	0.00114384	0.0575416
COQ10B	2379.18	-0.506044	0.376169	0.00115083	0.0576124
TET2	1313.97	0.502897	0.371932	0.00115096	0.0576124
COL19A1	70.9278	0.654363	0.563309	0.00115299	0.0576124
PINLYP	552.005	-0.445166	0.290129	0.00115525	0.0576124
ZNF217	4232.94	-0.414109	0.243145	0.00115932	0.0576905
ZNF511	339.419	-0.470172	0.328715	0.00117475	0.0582069
CAPS2	254.509	0.497148	0.368888	0.00119593	0.0591215
ENSG00000276337	18.6143	-0.777241	0.747442	0.00120052	0.0591215
CLNK	1413.04	0.513587	0.391832	0.00120091	0.0591215
ENSG00000249244	19.4395	0.724378	0.666161	0.00120845	0.0593663
APOC1	54.4868	-0.655066	0.575264	0.00121826	0.0597208
LINC02724	26.31	-0.732968	0.682519	0.0012243	0.0598433
ENSG00000287865	65.5841	-0.56806	0.466087	0.00122596	0.0598433
TRIM48	367.906	0.691595	0.625853	0.00123263	0.0600417
GAS6	137.853	0.49122	0.365077	0.00123867	0.0601534
WDFY3	355.413	0.785467	0.985488	0.00124014	0.0601534
ZBP1	208.775	-0.540152	0.431942	0.00124288	0.0601595
MPDZ	12.4498	0.791558	0.967383	0.0012631	0.0610103
ZCCHC14-DT	14.9447	-0.773961	0.765905	0.00126827	0.0610298
GOLPH3-DT	133.011	-0.500515	0.381202	0.00126881	0.0610298
MYH8	101.565	0.635648	1.02071	0.00128274	0.0615714
THSD7B	12.1568	0.801521	0.868445	0.00129532	0.0620463
SLC27A5	450.516	-0.444209	0.301786	0.00130231	0.0622514
TNC	2548.65	0.795999	0.912265	0.00131813	0.062877
ENSG00000286857	4.24142	0.419945	0.936425	0.00132255	0.062958
ENSG00000273338	18.9493	0.727976	0.701069	0.00132808	0.0630906
SLC38A4	3.85138	0.439758	0.947801	0.00132985	NA
ATP8A1	5305.3	0.433717	0.288061	0.00133408	0.063245
LRRC63	101.869	0.450337	0.314727	0.00134176	0.0634787
ZNF513	259.149	-0.474315	0.351939	0.00135257	0.063859
OR4F15	9.36504	0.496022	0.972891	0.00136929	0.0645164
ABCA8	12.8064	0.770569	0.943285	0.00137766	0.0647783
PORCN-DT	20.8184	-0.690979	0.656246	0.00138651	0.0650614
LINC02707	11.9207	-0.775234	0.832437	0.00138934	0.065062
ZMAT5	352.324	-0.45875	0.332408	0.00139492	0.0651907
PTPRG	2144.58	0.367226	0.18755	0.00140113	0.0653481
ENSG00000286349	73.5345	0.55042	0.464682	0.00140579	0.0654331
DOP1A	1327.09	0.391331	0.2256	0.00142214	0.0660607
OR4F13P	9.64308	0.504977	0.97114	0.00142745	0.0661738
LINC00499	14.8455	0.76996	0.84791	0.00143118	0.0662139
IQCJ	3.56222	0.43107	0.932967	0.00144558	NA
CARD16	106.44	0.464598	0.346738	0.00145456	0.0671603
LIN7B	90.2524	-0.498346	0.397427	0.00145885	0.0672236
CNTNAP4	44.3951	0.757809	0.853861	0.00149708	0.0687195
MAP3K4-AS1	138.187	0.473446	0.364125	0.00149727	0.0687195
ATOH8	5.19244	-0.674657	0.982277	0.00150708	0.06897
ABCA12	157.557	0.681552	0.66699	0.00150872	0.06897
TIMP1	888.367	-0.482401	0.380289	0.0015256	0.0696038
NDUFA6	3194.07	-0.392179	0.234382	0.00153757	0.0699126
ENSG00000272950	2.569	-0.459584	0.941034	0.00153798	NA
BTBD6	552.006	-0.36113	0.185222	0.00153888	0.0699126
IDH2	12567.7	-0.399612	0.247405	0.00154274	0.0699126
ENSG00000286048	7.93612	0.676119	0.974437	0.00154724	0.0699126
PTGS1	17.1104	-0.726203	0.764619	0.00154755	0.0699126
KCNQ5-AS1	28.2408	0.613867	0.571843	0.00155399	0.0700664
PPP3CA	4577.74	0.402425	0.253963	0.00156791	0.0704383
GTF3C2-AS2	759.277	-0.422748	0.288796	0.00156835	0.0704383
RGS22	17.5352	0.738474	0.838089	0.00159351	0.0714288
BDNF	120.196	0.612924	0.577518	0.00160236	0.0716861
IDH1-AS1	75.9516	-0.586502	0.539449	0.00160563	0.0716933
STMN3	123.859	-0.534957	0.465993	0.0016111	0.0717984
USP53	1037.62	0.403461	0.259626	0.00162393	0.0721595
MZT1	2901.16	-0.458952	0.352918	0.00162547	0.0721595
BNIP3P1	10.636	-0.73047	0.831316	0.00163526	0.0724548
B4GALNT1	1213.69	0.413625	0.279415	0.00165258	0.0729989
SERPINE1	10.4304	-0.704794	0.750934	0.00165758	0.0729989
GALNT10	1260.27	0.345436	0.168939	0.00165865	0.0729989
SORBS3	1215.36	-0.384694	0.229115	0.00166022	0.0729989
HPGD	64.536	0.556659	0.505418	0.00168177	0.073565
CD99	382.375	-0.513597	0.442278	0.00168485	0.073565
ADGRA3	3247.4	0.436954	0.322103	0.00168836	0.073565
WHRN	1119.64	-0.389819	0.239828	0.00168839	0.073565
SV2C	354.632	0.539977	0.481924	0.00169063	0.073565
BCL11B	363.994	-0.371787	0.209307	0.00169997	0.073565
AQP11	104.905	-0.399559	0.257963	0.00170084	0.073565
ENSG00000253837	19.7634	-0.640841	0.636823	0.00170168	0.073565
ENSG00000273443	118.82	-0.414504	0.284523	0.00170183	0.073565
WDR54	1176.67	-0.396469	0.252799	0.00170613	0.0736126
GNA12	6273.27	-0.409035	0.27547	0.00171019	0.0736502
ENSG00000287754	12.7338	0.690848	0.926822	0.00171813	0.0737597
ENSG00000256973	59.6706	0.566894	0.524963	0.0017195	0.0737597
BAALC	9.73954	0.716921	0.849821	0.00172234	0.0737597
KLF9	220.161	-0.595296	0.569086	0.00173046	0.0739288
LPAL2	208.644	0.398895	0.258903	0.00173271	0.0739288
CAMK2D	3815.49	0.391833	0.246877	0.00174323	0.0741288
FAHD2B	2370.43	-0.377752	0.221847	0.00174383	0.0741288
CDKN2B-AS1	240.712	0.430088	0.317428	0.00177889	0.0754797
PDE5A	746.146	0.432404	0.322782	0.00179666	0.0760939
LINC00504	86.9534	0.633292	0.641707	0.00180289	0.0762178
SORD	926.414	-0.385838	0.240051	0.00180838	0.0763097
GNGT1	5.32508	0.438185	0.910162	0.00181428	0.0764187
ENSG00000269761	911.575	-0.426093	0.316307	0.00185669	0.0780623
DENND3-AS1	730.317	-0.399681	0.269208	0.0018663	0.0782029
TRIM29	23.89	-0.689311	0.871235	0.00186682	0.0782029
PDZK1P1	16.6013	0.656995	0.707227	0.00189651	0.0793023
TENT5B	9.45916	-0.683415	0.867268	0.00190681	0.0795887
TRAPPC9	1181.56	0.341886	0.172823	0.00191872	0.0799408
ETV3L	10.3114	-0.682637	0.801307	0.00192584	0.0800469
LINC02086	193.839	0.371966	0.221535	0.00192821	0.0800469
CALD1	1722.2	0.618427	0.93127	0.00193174	0.0800491
BEND4	1834.09	0.383612	0.24367	0.00193775	0.0801542
ARFGAP3	1706.85	-0.382174	0.241552	0.00194775	0.080423
ASPHD1	13.3727	-0.623789	0.651618	0.00195701	0.0806611
CMBL	15.333	-0.598246	0.607738	0.00197113	0.0810978
SCIRT	69.4819	-0.667184	0.759874	0.00197684	0.0811877
ENSG00000232732	51.1112	0.564493	0.552665	0.00198117	0.0812208
IGF2R	6335.38	0.449822	0.367897	0.00199247	0.0815392
RSPH1	29.2379	-0.516462	0.479252	0.00201514	0.0823208
ILDR2	114.094	0.548895	0.53221	0.00202293	0.0824575
ELAPOR2	1126.76	0.378544	0.239161	0.00202565	0.0824575
TTN	813.716	0.360285	0.205904	0.00203588	0.0827278
ADAM28	31.0036	0.631464	0.684875	0.00204798	0.0830564
HAR1A	117.551	-0.50323	0.461675	0.00205456	0.0830564
IRF9	391.537	-0.363564	0.21264	0.00205478	0.0830564
BMP7	18.4312	-0.626466	0.676798	0.00206161	0.0831866
PKP3	6.29635	-0.609411	0.912201	0.00208601	0.0836575
ENPP2	1001.65	0.455613	0.385211	0.00208609	0.0836575
ENSG00000274528	202.192	-0.524326	0.499142	0.00208743	0.0836575
ENSG00000243797	15.9259	0.661417	0.799514	0.00208781	0.0836575
NOL4L	170.118	-0.44143	0.361516	0.00209893	0.0839574
ENSG00000276256	202.448	0.385181	0.257051	0.00211165	0.0843194
ENSG00000279088	399.225	-0.397333	0.281316	0.00212012	0.0843768
ARSB	1277.05	0.399545	0.285617	0.00212041	0.0843768
TRPM6	686.427	0.542969	0.534922	0.00213514	0.0848167
FRG1CP	1056.22	-0.438735	0.360061	0.00214326	0.0849925
SPINK5	19.3738	0.628196	0.887652	0.00214994	0.0851109
RET	5.8014	-0.595383	0.907052	0.00216511	0.0854823
EMCN	5.00992	0.405085	0.871881	0.00216674	0.0854823
ENSG00000224099	11.555	0.531639	0.912619	0.00219113	0.086297
CYCSP10	105.407	0.454555	0.392698	0.00220488	0.0866903
SLC44A5	6.02197	0.490216	0.904277	0.0022091	0.0867083
LINC01181	6.61176	0.459823	0.894542	0.00221298	0.0867125
MFSD4A	110.225	-0.447484	0.383372	0.00224595	0.087855
ENSG00000285722	25.8799	-0.640329	0.824083	0.00225225	0.0879521
SPSB1	160.937	-0.397457	0.291117	0.00226956	0.0884102
ENSG00000234389	11.2428	0.637346	0.776468	0.00227165	0.0884102
ENSG00000237480	3.02744	0.369086	0.844708	0.00228108	NA
F5	10.5988	0.604405	0.880944	0.00230079	0.0893931
ENSG00000254783	55.0857	0.485291	0.454804	0.00231366	0.0896584
DDX60	3294.3	0.364056	0.226286	0.0023154	0.0896584
RFC1	4255.8	0.376018	0.251214	0.00232817	0.0900016
NIPAL2	487.527	0.453356	0.400791	0.00233717	0.0900902
CLEC4E	5.52885	-0.488629	0.894759	0.00234255	0.0900902
AMPD3	139.812	-0.441213	0.379463	0.00234489	0.0900902
EEF1AKMT2	272.16	-0.377458	0.255254	0.00234737	0.0900902
SPAG4	477.974	-0.502705	0.48837	0.00235285	0.0900902
LINC02505	11.1532	0.591026	0.882402	0.00235392	0.0900902
WDR17	1081.15	0.363234	0.227205	0.00236715	0.0903084
ENSG00000213683	25.3447	-0.54307	0.561489	0.00237109	0.0903084
SOD2	2298.53	0.341656	0.187384	0.00237138	0.0903084
PEX7	956.058	-0.392688	0.288564	0.00238166	0.0904298
HSPA8P4	22.5364	0.615492	0.847621	0.00238537	0.0904298
YPEL1	71.8353	-0.424706	0.351833	0.00238727	0.0904298
CCDC141	7.74099	0.554875	0.89257	0.00239276	0.0904298
C4orf54	4242.5	0.457719	0.412983	0.00239419	0.0904298
RN7SKP225	9.60805	0.621045	0.824578	0.00240267	0.0904582
CLEC2B	989.266	0.397907	0.300468	0.0024028	0.0904582
SIGLECL1	978.643	-0.423691	0.351601	0.00241174	0.0906467
ENSG00000265008	14.7704	-0.564898	0.611374	0.00243686	0.0914016
SOCS3	799.173	0.362901	0.230288	0.00244317	0.0914016
CYBA	2252.87	-0.358878	0.222124	0.00244372	0.0914016
DUSP16	1564.78	0.338322	0.184687	0.00245376	0.0916281
LINC02458	105.095	0.442897	0.391585	0.00246795	0.0920091
NTAN1P2	28.5466	0.497629	0.491324	0.00248304	0.0923037
ENSG00000285842	5.99895	0.454434	0.876545	0.00248603	0.0923037
NRBF2P6	17.1686	0.577868	0.646811	0.00248787	0.0923037
PCDH15	746.204	0.445244	0.399289	0.00251379	0.0930896
MMP24OS	501.86	-0.358389	0.224587	0.00251714	0.0930896
ERAP1	3897.02	0.37671	0.263815	0.00252662	0.0932498
PLEKHG1	3100.18	0.388768	0.289499	0.00252956	0.0932498
ENSG00000233223	939.68	-0.357204	0.223573	0.00254752	0.093743
CABLES1	167.298	-0.510647	0.521277	0.00255165	0.093743
ENSG00000272973	2.80507	-0.408695	0.85457	0.00255454	NA
GAREM2	37.6741	-0.56611	0.630944	0.00255515	0.093743
TMEM9	1874.58	-0.39658	0.309454	0.00258966	0.094858
ENSG00000260805	88.727	-0.442575	0.401056	0.00260629	0.0953158
OCM	7.99907	-0.600486	0.752815	0.00261205	0.0953752
LINC00494	15.5827	-0.578593	0.85048	0.00261754	0.0954241
PRAC1	2124.4	-0.511862	0.530947	0.00262745	0.0954983
CLDN25	10.5098	-0.540722	0.872162	0.002629	0.0954983
ENSG00000217801	1250.85	-0.405064	0.329553	0.00263201	0.0954983
IL32	4367.18	-0.382234	0.282812	0.00265125	0.0960184
TUBB8B	13.3901	-0.598173	0.774692	0.00265468	0.0960184
TMEM123	17386	-0.342011	0.199235	0.00268835	0.0970841
AIP	818.525	-0.401021	0.32595	0.00270659	0.0975053
PORCN	317.344	-0.346293	0.208332	0.00270848	0.0975053
LRRCC1	2462.27	0.390132	0.303712	0.00271784	0.0976895
RNU6-322P	33.9626	0.448792	0.42197	0.00273181	0.0980319
EXD1	7.00167	-0.556413	0.850811	0.00274773	0.0980319
RDH10-AS1	45.2635	0.534856	0.590018	0.00275262	0.0980319
SOX6	32.5466	0.466339	0.456912	0.00275489	0.0980319
TVP23A	592.121	-0.444005	0.414516	0.00275489	0.0980319
ENSG00000288559	95.4186	0.376655	0.276696	0.00275745	0.0980319
ENSG00000253496	14.3029	0.574222	0.829019	0.00275966	0.0980319
MPPED1	7.2666	-0.576556	0.823881	0.00276388	0.0980319
MDGA1	389.152	0.398697	0.325027	0.00276978	0.0980319
TNIK	4212.77	0.325007	0.173066	0.00276991	0.0980319
SMARCA5	10045.2	0.369123	0.260934	0.00277576	0.0980882
NRL	58.3387	-0.427597	0.384964	0.00278828	0.0983388
ANXA5	7874.25	0.362401	0.24669	0.00279139	0.0983388
MAL2	11.9217	0.573454	0.821105	0.0028008	0.0985196
CMTM7	589.882	-0.343422	0.206451	0.00280669	0.0985763
ANO9	293.647	-0.525014	0.577921	0.00282635	0.0991158
IL18RAP	67.647	0.443455	0.419547	0.00283948	0.099425
CNTN5	12.0926	0.577438	0.790836	0.00285544	0.099619
HDAC4-AS1	102.29	-0.435532	0.405316	0.00285704	0.099619
BCL9L	343.229	0.361772	0.248647	0.00285799	0.099619
TRAJ40	3.12548	0.32461	0.791687	0.00285941	NA
PNPLA3	34.903	-0.462233	0.457707	0.00286503	0.0997136
ENSG00000273209	3.88303	-0.494136	0.859355	0.00286725	NA
DIAPH2-AS1	1825.28	-0.491533	0.51482	0.00287013	0.0997404
HADHB	9973.61	-0.351978	0.227665	0.00287959	0.0999182
TBC1D22A-DT	135.11	-0.412778	0.362125	0.00289415	0.100272
ENSG00000287232	3.17705	0.319989	0.786854	0.00290311	NA
TMEM200A	132.694	0.490602	0.516247	0.00290626	0.100541
RNF144B	137.045	0.396468	0.329424	0.00291882	0.100824
FMN1	121.802	0.505981	0.548956	0.00292502	0.100887
PISD	1120.99	-0.324688	0.177051	0.00294541	0.101438
LINC01315	10.2163	-0.565401	0.712128	0.00296343	0.101907
LINC01151	9.33137	0.569286	0.76036	0.00297684	0.102175
CD226	170.762	0.491989	0.525743	0.00298011	0.102175
RAB11B-AS1	44.1139	-0.477231	0.497424	0.00299435	0.102511
PDK1-AS1	22.5532	-0.46638	0.482297	0.00307426	0.104953
ENSG00000247134	107.745	0.457553	0.465119	0.0030809	0.104953
RFX3-DT	1279.25	0.37289	0.286275	0.00308378	0.104953
RINL	869.248	0.342091	0.214705	0.00308732	0.104953
RHPN1-AS1	291.55	-0.339315	0.208749	0.00308845	0.104953
KLHL1	6.55179	0.38841	0.821785	0.00309747	0.105104
MYO5A	3741.09	0.361985	0.262741	0.00312443	0.105863
MYPN	2522.79	0.389145	0.326251	0.00313469	0.106055
LPGAT1	3031.97	0.352947	0.242475	0.00315064	0.106388
MIR3945HG	300.69	0.36569	0.273094	0.00315378	0.106388
RNF215	511.228	-0.394667	0.340397	0.00316651	0.106661
ZCCHC24	237.11	-0.419382	0.394229	0.00317949	0.106942
SNAPC1	439.145	-0.337336	0.209228	0.0032143	0.107949
DBET	9.98178	0.550218	0.746648	0.00321878	0.107949
TAS2R63P	4.41696	0.350901	0.79685	0.00323828	0.108445
NCF4	5312.63	-0.328696	0.192571	0.00324744	0.108593
LINC02971	114.335	-0.415765	0.391274	0.00325213	0.108593
LINC01238	63.973	-0.507761	0.588496	0.00325783	0.108626
MMP16	85.6176	0.458398	0.481225	0.0032681	0.108811
MAPRE2	1687.33	0.324956	0.186459	0.00327837	0.108995
IGHV4-80	3.1104	0.304214	0.763186	0.00330125	NA
ENSG00000213976	71.1901	0.412034	0.387332	0.00331586	0.109918
SMDT1	1073.01	-0.347707	0.23758	0.003317	0.109918
ENSG00000278954	71.5214	-0.379881	0.315726	0.00332044	0.109918
ENSG00000261840	71.105	-0.383503	0.325309	0.00334099	0.110431
CALCRL	161.859	0.402936	0.369374	0.00334553	0.110431
MIR137HG	2.61698	0.319777	0.773083	0.00335641	NA
ARHGAP10	687.661	0.35799	0.26501	0.00336011	0.110694
TEMN3-AS1	72.987	0.433661	0.436417	0.00336309	0.110694
CCNB1IP1	4216.46	-0.35272	0.252779	0.0033777	0.111014
JARID2-DT	47.5267	-0.49124	0.562768	0.00338245	0.111014
ANKAR	141.484	0.338374	0.218888	0.00340374	0.111481
ENSG00000242078	21.3808	-0.482472	0.544896	0.00340635	0.111481
PAGE4	7.40965	-0.513923	0.799217	0.00344257	0.112506
TMEM165	2036.29	0.30503	0.159453	0.00344809	0.112527
SCAMP1-AS1	469.358	-0.357671	0.269405	0.00346329	0.112863
OSGIN1	71.4271	-0.374984	0.312605	0.00347345	0.113034
DOCK9	1413.81	0.350195	0.252329	0.00350101	0.11377
LINC01227	13.7258	-0.52881	0.714726	0.00351545	0.114079
SELENOH	156.182	-0.358814	0.27548	0.00352643	0.114274
DLX6	31.7756	-0.524553	0.698546	0.00355849	0.115151
SLC2A3	3531.34	0.349141	0.252948	0.00357097	0.115393
TTC31	1033.81	-0.304703	0.161259	0.00357875	0.115482
PAK5	4.37289	0.334951	0.775794	0.00361358	0.116315
MBNL3	1094.67	0.433972	0.454647	0.00361806	0.116315
ENSG00000229330	7.1365	0.46319	0.812008	0.00361971	0.116315
FRY-AS1	6.52669	-0.519069	0.748518	0.00364096	0.116755
EFNA5	173.657	0.42741	0.441932	0.00364352	0.116755
UBASH3A	9.56114	-0.520239	0.722789	0.00365597	0.116991
GRM8	32.8931	0.442115	0.47598	0.00366502	0.117118
ENSG00000257176	91.2792	0.433811	0.458005	0.00367164	0.117167
CTAGE9	19.9188	0.511315	0.66297	0.00368322	0.117365
ABI3BP	128.446	0.423583	0.436885	0.00369527	0.117365
TSTD1	845.221	-0.347595	0.254892	0.00369738	0.117365
ENSG00000280351	49.3163	0.478373	0.563366	0.00369823	0.117365
TEX30	467.074	-0.345199	0.249351	0.00371357	0.11769
ENSG00000262488	18.9198	-0.472885	0.552609	0.00372857	0.118003
LINC02298	88.1011	-0.352356	0.269682	0.00374446	0.118218
ACSBG1	24.3597	-0.447443	0.493982	0.00374562	0.118218
ENSG00000286672	45.1819	0.400122	0.387767	0.00375741	0.118428
SPRED1	4118.37	-0.353541	0.274083	0.00377049	0.118454
ENSG00000279317	13.3376	0.513022	0.719945	0.00377258	0.118454
QRICH2	188.5	0.380581	0.342639	0.00377365	0.118454
DDX4	31.2695	0.496609	0.626499	0.00379055	0.118822
ASZ1	84.1862	0.475749	0.792538	0.00382363	0.119643
EYA4	833.833	0.370506	0.320947	0.00383144	0.119643
WARS2	705.698	0.310232	0.174266	0.00383233	0.119643
H2AW	912.177	-0.439948	0.484714	0.00385191	0.120007
SLC4A10	7.35466	0.495267	0.769228	0.00385438	0.120007
EVI2B	80.9321	0.499727	0.654211	0.00387814	0.1203
FAM135A	1624.44	0.324381	0.203365	0.00387906	0.1203
GPR141	134.366	0.393443	0.379338	0.00387947	0.1203
HES6	296.865	-0.365796	0.312605	0.00389989	0.120771
HDAC9	42.6813	0.401921	0.402061	0.00392726	0.121455
ENSG00000287816	41.7609	0.447972	0.511614	0.00395672	0.121838
APOBEC3G	1684.62	-0.343483	0.256001	0.00395777	0.121838
POP1	702.985	0.46348	0.550426	0.00395845	0.121838
FES	480.569	-0.332604	0.226711	0.00396079	0.121838
RNF43	258.109	0.366859	0.321228	0.00401241	0.123236
ARHGEF12	6586.75	0.331581	0.226243	0.00401694	0.123236
ABCG1	160.107	-0.457518	0.541283	0.00402721	0.123387
PIK3R3	810.162	0.347531	0.271595	0.00405245	0.123859
SMIM4	286.544	-0.327597	0.217227	0.00405339	0.123859
LINC03000	50.1341	0.411848	0.433842	0.00406615	0.124085
SLC30A8	16.3927	0.489547	0.655599	0.0041024	0.124852
APLP2	9654.54	0.309849	0.179433	0.00410378	0.124852
MIIP	4931.89	-0.331402	0.229374	0.00410754	0.124852
AKAP12	3863.9	0.360597	0.310182	0.00411574	0.124936
ENSG00000254755	12.5797	-0.474479	0.600741	0.00413357	0.125312
ABCA10	16.4386	0.451869	0.53674	0.00414214	0.125407
GTF2IP12	528.933	0.325347	0.214965	0.00415075	0.125503
CARMAL	65.8559	-0.425871	0.473215	0.00415767	0.125547
ITGAL	1566.39	-0.404887	0.423746	0.00417064	0.125774
ARHGAP24	496.369	0.339713	0.256581	0.00420013	0.126394
PARL	300.238	-0.369535	0.338106	0.00420215	0.126394
NRP2	7007.36	0.313435	0.189438	0.00423026	0.126959
CR2	458.755	0.411323	0.443272	0.0042357	0.126959
DSEL	149.981	0.350737	0.289457	0.00423748	0.126959
PKHD1	26.9728	0.466581	0.597472	0.00431587	0.128835
PPFIBP1	1463.03	0.338021	0.257278	0.00432269	0.128835
ENSG00000253838	13.5134	0.482135	0.706793	0.00432549	0.128835
ENSG00000280083	10.169	0.481251	0.668965	0.0043278	0.128835
FCF1P1	8.02029	0.4739	0.740122	0.00433316	0.128835
SKAP2	3892.5	0.294045	0.158822	0.00433363	0.128835
CD52	76.2619	-0.459329	0.760804	0.00434281	0.128941
RDH14	392.113	-0.334862	0.249896	0.00436299	0.129373
ENSG00000277969	618.253	-0.324925	0.221823	0.00436948	0.129399
DRG1	4203.12	-0.337136	0.257366	0.00438181	0.129495
GASAL1	85.1076	0.366738	0.340289	0.00438395	0.129495
AARD	1209.77	0.360061	0.322954	0.00439485	0.129651
KIFAP3	1863	0.303801	0.175065	0.00441312	0.130023
AGPS	7807.86	0.323454	0.219894	0.00442666	0.130256
ENSG00000279539	34.0942	0.390381	0.404499	0.00444845	0.130597
SP140L	2693.1	0.301515	0.171849	0.0044496	0.130597
MATN1-AS1	87.5057	-0.403018	0.437879	0.00447775	0.131045
ANKRD50	1199.99	0.353757	0.309748	0.00447811	0.131045
LIPT2	118.06	-0.36436	0.339011	0.00448192	0.131045
MAP3K14	5399.33	-0.322344	0.21996	0.00451258	0.131774
MRPL36	1089.03	-0.362562	0.336047	0.00451879	0.131788
LINC01963	333.721	0.34963	0.30093	0.00453626	0.132116
PDZPH1P	6.8819	0.366676	0.76393	0.00454149	0.132116
NFATC1	50.2701	-0.469886	0.664672	0.00457534	0.132933
RPS26P21	3.73082	0.31088	0.735321	0.00465091	NA
ASTN2	186.55	0.324963	0.233009	0.00465718	0.13514
CREB5	63.5712	0.377934	0.384742	0.00466774	0.135276
TLN1	17026	0.312243	0.199454	0.00470079	0.135846
ZC3HAV1	11336	0.319605	0.21921	0.00470566	0.135846
LRRN3	10890.9	0.367456	0.359067	0.00470896	0.135846
PLAC1	68.5583	0.40506	0.457573	0.00471113	0.135846
LIN7A	138.175	0.437376	0.546995	0.00471825	0.135846
CBY1	567.264	-0.317937	0.21511	0.00472279	0.135846
IGF2BP3	846.292	0.318012	0.216103	0.00474556	0.136234
NAA20	2307.23	-0.340485	0.284204	0.00474807	0.136234
ENSG00000234004	61.1229	-0.372135	0.374027	0.0047546	0.136251
PTPRN	91.4798	-0.438633	0.744296	0.00478087	0.136834
SERPINB8	1647.72	0.373818	0.38055	0.00479279	0.137005
GSTZ1	714.947	-0.331646	0.259877	0.00480928	0.137197
ENSG00000234210	7.11749	-0.396688	0.759011	0.00481143	0.137197
LINC02812	1.70134	-0.254117	0.690391	0.0048316	NA
TONSL	5818.38	0.332625	0.263953	0.00483241	0.137605
FABP5P7	89.8736	0.37799	0.394088	0.0048377	0.137605
ENSG00000253619	22.6483	0.455873	0.638295	0.00485017	0.137605
ENSG00000270127	221.559	0.36355	0.355919	0.00485519	0.137605
UNC80	14.2776	0.433984	0.549053	0.0048556	0.137605
ZNF699	640.977	-0.326045	0.245586	0.00488425	0.138247
BCL2L10	717.67	-0.33352	0.270072	0.00490635	0.138702
SLFN11	3889.34	0.320459	0.229543	0.00491677	0.138826
HSPA8	64586.2	0.39552	0.445866	0.00492916	0.138838
TAS2R5	88.3868	0.364188	0.361522	0.00493035	0.138838
LDLRAD4	26.2975	-0.448097	0.612058	0.00494108	0.138838
PLCD1	70.584	-0.438727	0.573516	0.0049413	0.138838
NAALADL2	286.04	0.34723	0.314223	0.0049548	0.139048
LAMB2	7.14443	-0.442535	0.722442	0.0049635	0.139123
UBTD1	114.381	-0.323977	0.243352	0.00498758	0.139628
CHSY3	25.4536	0.449001	0.684412	0.00505429	0.141324
GPR34	11.7267	0.445625	0.626123	0.00508598	0.142038
LINC03011	114.783	-0.356028	0.346791	0.00509547	0.14206
PAIP2	1644.64	-0.324335	0.249332	0.00510335	0.14206
ADAM29	2.49014	0.263489	0.693656	0.00510435	NA
ENSG00000271857	454.855	-0.319215	0.232943	0.00510551	0.14206
MAP3K7	3945.67	0.301435	0.184797	0.00511146	0.14206
GPM6B	344.096	0.332767	0.27729	0.00511846	0.142083
MTRES1	1086.79	-0.312607	0.214606	0.00516016	0.143069
ENSG00000285897	27.0358	0.42599	0.552277	0.00517141	0.143208
ENSG00000244345	143.227	-0.342956	0.312634	0.00519116	0.143515
ENSG00000224905	55.7976	-0.372409	0.398081	0.00519493	0.143515
CRIP2	13.5397	-0.435244	0.591353	0.00520285	0.143561
SMAD2	7634.75	-0.313322	0.219009	0.00522665	0.144046
FGFR4	408.432	-0.400536	0.480933	0.00526597	0.144806
RELB	1960.8	-0.302292	0.190606	0.00528338	0.144806
INSIG1-DT	585.934	-0.368896	0.392998	0.00528497	0.144806
SAMD9	3176.3	0.325303	0.260316	0.00528558	0.144806
RNF187	5096.91	-0.348591	0.334239	0.00528566	0.144806
MTND5P14	19.2769	0.413603	0.52287	0.00530223	0.145087
STYK1	20.5451	0.432179	0.59272	0.00531395	0.145235
TOR2A	453.99	-0.31504	0.228713	0.00534576	0.145801
SLC12A7	105.684	-0.328694	0.274316	0.0053473	0.145801
TFPI2	2428.81	0.387348	0.449159	0.0053609	0.145999
ENSG00000285130	24.765	-0.389292	0.456474	0.00539039	0.146629
SYNJ2BP	454.597	0.331741	0.286931	0.00540388	0.146756
ENSG00000235036	37.6815	0.35806	0.370259	0.00544857	0.147688
PACSIN1	60.4844	-0.391696	0.468505	0.00547254	0.148164
ENSG00000248734	32.7184	0.361776	0.383379	0.00549368	0.148562
C14orf28	259.659	-0.328172	0.280191	0.00551764	0.148903
ENSG00000282393	62.6475	0.346019	0.337649	0.00551924	0.148903
MACF1	4306.51	0.310352	0.221171	0.0055568	0.149741
ENSG00000250820	3.03663	0.232699	0.660443	0.00557797	NA
MIR425	2.51234	0.251993	0.677066	0.00558062	NA
PARD3B	60.3134	0.378921	0.438071	0.00558742	0.15039
ENSG00000286256	365.968	0.321506	0.260851	0.00559738	0.150483
SYN1	31.0307	-0.413489	0.551076	0.00563073	0.151203
TSPAN7	385.756	0.363085	0.395403	0.00565388	0.151598
ENSG00000283196	121.827	-0.319258	0.255603	0.00565859	0.151598
COL4A3	89.1308	0.370399	0.417594	0.00566734	0.151656
PTRHD1	336.956	-0.325617	0.279445	0.00569613	0.152128
DCSTAMP	4.1139	-0.341684	0.724524	0.00569955	0.152128
SDHA	245.118	-0.325363	0.279144	0.00570919	0.152128
ENSG00000280089	15.3613	-0.425593	0.640165	0.00571497	0.152128
FKRP	524.345	0.303615	0.205488	0.005718	0.152128
ZNF805	993.089	-0.287675	0.169767	0.00575892	0.152316
MSRB3-AS1	3.84586	0.274887	0.691446	0.00575994	NA
CXCL10	4073.81	0.379598	0.450062	0.00576086	0.152316
ENSG00000287420	80.3236	-0.317055	0.252182	0.00576293	0.152316
AGTRAP	318.405	-0.311329	0.231953	0.00576323	0.152316
IL27RA	476.379	-0.313255	0.238693	0.00576328	0.152316
NDRG2	40.6153	-0.389947	0.481911	0.00576473	0.152316
FOS	196.815	-0.401485	0.520135	0.00577315	0.152364
NLGN1	28.8393	0.419061	0.597311	0.00579445	0.152751
JUP	4395.35	0.305622	0.214359	0.00580664	0.152897
ENSG00000287760	30.0519	-0.396529	0.507097	0.00582244	0.153138
RIPK2-DT	3811.77	0.293934	0.183868	0.00585939	0.153934
ENSG00000278464	4.04724	0.264954	0.682414	0.00589321	0.154646
RELA-DT	39.7662	-0.350706	0.371224	0.00591642	0.155079
NT5DC4	142.074	-0.330889	0.308421	0.00593849	0.155353
CDK5R2	152.606	-0.331145	0.309464	0.00594234	0.155353
PPP1R15A	11082.6	-0.30979	0.233497	0.0059471	0.155353
MYCT1	15.8598	0.409731	0.684192	0.00595909	0.15549
ZC3H12C	1316.37	0.301581	0.207764	0.00600501	0.156511
ZFPL1	120.644	-0.320178	0.275272	0.00603861	0.157209
CHMP2B	8415.78	0.329461	0.309802	0.00607626	0.15801
C12orf50	2.29838	0.247008	0.665822	0.00609857	NA
ZCCHC4	793.715	0.292156	0.185122	0.00612653	0.158997
LINC01135	30.8965	-0.343353	0.358565	0.006135	0.158997
DNTTIP1	1343.73	-0.320803	0.282017	0.00614047	0.158997
MCM3	21687	0.303971	0.219966	0.00614181	0.158997
SGF29	341.383	-0.306348	0.229083	0.00616089	0.159227
DELE1	2461.85	-0.298343	0.202433	0.00616451	0.159227
GOLT1B	9170.6	-0.318832	0.276655	0.00618328	0.159519
PRORSD1P	166.79	-0.332107	0.32433	0.00619674	0.159519
CRIP1	109.807	-0.316791	0.270161	0.00620853	0.159519
OSBPL2	1476	-0.286327	0.174174	0.00620951	0.159519
GLIPR2	552.662	-0.297484	0.201114	0.00621043	0.159519
GALNTL6	31.4076	0.395519	0.536081	0.00622834	0.15963
ENSG00000224992	50.5185	-0.359359	0.413758	0.0062286	0.15963
LINC01593	6.34292	0.274606	0.683503	0.00625245	0.160063
LRFN4	91.9281	-0.330429	0.322695	0.00628691	0.160766
CCDC192	9.52127	0.406515	0.609876	0.00629888	0.160802
VIM	34177.9	0.280519	0.165131	0.00630355	0.160802
SLAIN2	2277.75	0.307759	0.240135	0.00631315	0.160802
PRELID3B	8820.54	-0.285247	0.173745	0.00631656	0.160802
PRDM16	87.8115	-0.337588	0.707775	0.00632319	0.160802
SEMA4B	1363.29	-0.301382	0.217912	0.00634984	0.161301
MAL	3103.65	-0.372951	0.464546	0.00635862	0.161344
CDH1	133.049	0.340748	0.360985	0.00636551	0.161344
ENPP1	1244.73	0.302777	0.224705	0.00640163	0.161903
POU2F2	128.427	0.331138	0.331142	0.006419	0.162164
LIMCH1	16.9769	0.392427	0.542369	0.0064362	0.162421
ATL2	3761.48	-0.282738	0.171028	0.00645393	0.162587
BMPR1B	1205.46	0.326051	0.315028	0.0064569	0.162587
SLC66A2	2350.05	-0.289789	0.186531	0.00648034	0.162999
IGHE	2788.77	-0.333132	0.341294	0.00649132	0.163036
TCF7	103.822	-0.376369	0.484841	0.00649598	0.163036
PPP1CB-DT	41.4389	-0.350858	0.401481	0.00652101	0.163252
SIGIRR	264.817	-0.343312	0.376909	0.00652339	0.163252
PBX1	316.895	0.305687	0.240646	0.00653059	0.163252
G3BP1P1	102.606	0.323646	0.309965	0.00653705	0.163252
ALOX15P1	21.7568	-0.363273	0.44309	0.00654069	0.163252
ENSG00000256594	197.987	-0.323084	0.308366	0.0065471	0.163252
RPL3L	57.2475	-0.340455	0.368926	0.00655468	0.163265
SPATA2L	98.4313	0.33656	0.356416	0.00656655	0.163384
GHITM	18808.2	-0.283511	0.174584	0.00659356	0.163866
TRO	942.855	0.303268	0.233832	0.00660018	0.163866
AFAP1-AS1	24.9595	0.397648	0.613436	0.00663138	0.164464
SEC13	5445.02	-0.335203	0.355523	0.00664684	0.16467
ENSG00000228033	626.809	0.369876	0.472426	0.00665853	0.164783
FLYWCH2	1240.86	-0.300529	0.226059	0.00667802	0.165087
USP11	2254.79	-0.291001	0.194269	0.00669113	0.165234
ARHGAP31	834.235	0.285176	0.180763	0.00675505	0.166634
CD109	2241.4	0.317273	0.296658	0.00677372	0.166916
ENSG00000230387	2.28504	-0.268891	0.672041	0.00678184	NA
HMGB1P17	10.6782	0.360264	0.690771	0.00678456	0.167004
CDK5R2-AS1	15.1875	-0.374988	0.501976	0.00681825	0.167655
IL1RL1	2770.15	0.322642	0.319948	0.00684375	0.167872
CLEC4M	7.00204	0.30363	0.688087	0.00684516	0.167872
FRK	60.3111	0.373927	0.500045	0.00684894	0.167872
SLC30A3	253.622	-0.302106	0.239457	0.00686821	0.168056
NDUFS4	2036.79	-0.303877	0.246885	0.00687105	0.168056
ENSG00000213279	29.706	0.365286	0.470334	0.00688883	0.168312
AFF3	54.1812	0.345767	0.689507	0.00696793	0.170065
CETN2	867.72	-0.295766	0.21809	0.00697786	0.170127
DDX59-AS1	3.78742	-0.326552	0.689869	0.00700203	NA
GML	8.26016	0.382678	0.649457	0.00700336	0.170296
GMFG	76.7121	-0.328432	0.348216	0.00700498	0.170296
LRBA	5074.9	0.314693	0.297436	0.00702049	0.170296
DARS1-AS1	471.132	-0.324272	0.333878	0.0070217	0.170296
ENSG00000276007	157.346	-0.327181	0.344471	0.00702177	0.170296
PKNOX2	7.5389	-0.383819	0.640435	0.00704124	0.170589
TMEM117	205.487	0.309746	0.278754	0.00704903	0.170598
HOOK3	3487.16	0.309016	0.276817	0.007074	0.171023
FNIP2	691.759	0.329663	0.356094	0.00708148	0.171024
IGHA2	147.509	-0.373419	0.66364	0.00709141	0.171029
MUC19	8.32776	0.380263	0.647472	0.00709653	0.171029
DUSP1	627.588	-0.313409	0.297376	0.00713586	0.171798
DCTN6-DT	39.5059	-0.315626	0.306727	0.0071489	0.171889
PDLIM2	338.297	-0.295047	0.221204	0.00715459	0.171889
CEP135	1651.03	0.291046	0.207292	0.00719263	0.172531
CLIP3	109.103	-0.299207	0.240081	0.00719627	0.172531
LINC01258	629.234	0.302751	0.256695	0.00722704	0.173048
PLEK	475.239	0.299869	0.244566	0.00723725	0.173048
DDX60L	896.516	0.30159	0.252471	0.00724715	0.173048
ENSG00000229727	179.99	0.360811	0.476443	0.00725409	0.173048
CCDC12	1073.31	-0.289664	0.204213	0.0072554	0.173048
BUD31	3235.48	-0.287074	0.196184	0.00727156	0.173254
LINC02105	202.349	-0.344175	0.417208	0.00728627	0.173363
ENSG00000261167	75.6531	0.306327	0.274836	0.00729116	0.173363
ENSG00000226087	3.60846	-0.302843	0.679308	0.00729907	NA
ENSG00000286721	16.9812	0.371252	0.524912	0.00730569	0.173529
MEX3B	141.768	-0.289791	0.206561	0.00732428	0.173791
CTBP1-AS	43.8645	0.32234	0.341315	0.00734942	0.174208
CYP4F2	2.63339	-0.207424	0.617111	0.00736142	NA
PDHA1	4226.98	-0.298494	0.244108	0.00737688	0.17468
KDELR3	10.2937	-0.370626	0.531477	0.00740899	0.17526
LLGL2	69.1967	-0.324609	0.353349	0.00742869	0.175397
RASSF4	49.2611	-0.356379	0.470918	0.00744119	0.175397
ENSG00000226744	5.08683	-0.335853	0.677517	0.00744821	0.175397
ATP13A4	154.437	0.315423	0.319057	0.00744876	0.175397
STS	388.798	0.314277	0.31494	0.0074587	0.175397
STK32C	291.375	-0.297158	0.241477	0.00746046	0.175397
OST4	2002.23	-0.298968	0.250019	0.00747085	0.175462
LIPN	26.5898	0.357581	0.478734	0.00748902	0.17571
ZBED5-AS1	74.51	-0.297406	0.244882	0.00751799	0.175895
SLC26A4	2449.81	0.322839	0.351125	0.00752723	0.175895
ENSG00000235204	15.4233	-0.367722	0.528293	0.00753496	0.175895
STRADA	267.592	0.304166	0.276063	0.00753823	0.175895
IL10RA	1404.65	-0.284252	0.19368	0.00754032	0.175895
SLC4A11	84.5139	-0.323439	0.354082	0.00754272	0.175895
KRT8P11	23.5017	0.348379	0.44879	0.00759039	0.176828
ZNF880	2.21056	0.224238	0.629743	0.00760217	NA
SEPTIN3	97.1322	-0.339264	0.415505	0.0076056	0.177003
ENSG00000272908	216.433	0.288758	0.211133	0.00761392	0.177006
ARIH2OS	144.587	-0.304621	0.281701	0.00762313	0.177006
ZCCHC7	3006.96	-0.296615	0.245732	0.00762876	0.177006
TMEM256	265.72	-0.308664	0.30001	0.0076446	0.17709
ENSG00000275552	31.151	-0.325643	0.367589	0.00765843	0.17709
LINC02268	21.9424	0.365294	0.527428	0.0076615	0.17709
GPR158	10.3124	0.363079	0.644734	0.00766313	0.17709
ARAP3	28.5185	-0.32746	0.376411	0.00770242	0.177819
TTC33	2913.43	-0.283296	0.194569	0.00771268	0.177878
COPRS	1528.57	-0.281893	0.191096	0.0077493	0.178544
TOR4A	135.752	0.298186	0.258704	0.00776706	0.178774
ANO7	15.2155	-0.34855	0.460597	0.00778382	0.178873
ZNF815P	295.53	-0.303986	0.28595	0.00778686	0.178873
LRRTM3	4.00741	0.229384	0.631889	0.00780018	0.178941
TEDC2-AS1	21.264	0.350717	0.470741	0.00780538	0.178941
IFNL2	1.70301	-0.198846	0.604594	0.00784066	NA
B3GLCT	323.116	0.297134	0.25759	0.00785818	0.179947
SIRPA	140.625	-0.339657	0.430246	0.00786487	0.179947
FAM240B	60.5409	-0.313235	0.329845	0.00789642	0.179994
CENPM	563.189	-0.296356	0.255617	0.00789919	0.179994
GUF1	3525.67	0.276851	0.180596	0.00791541	0.179994
LHX1-DT	93.9395	-0.297909	0.264006	0.00792381	0.179994
ENSG00000227616	4.08593	0.227154	0.628729	0.00793731	0.179994
TEX19	322.672	-0.313968	0.334684	0.00793919	0.179994
ICOS	8.87515	0.338348	0.66098	0.00794304	0.179994
FAHD2A	2273.06	-0.281048	0.192646	0.00794431	0.179994
ENSG00000243802	33.8029	-0.33335	0.41046	0.00795163	0.179994
LINC00853	57.2132	-0.333114	0.409562	0.00795174	0.179994
KCNQ3	163.418	0.337652	0.427079	0.00795287	0.179994
DDX39A	5181.36	0.291791	0.236856	0.00797431	0.180302
TBX3	206.728	-0.315782	0.344031	0.00798599	0.180389
ENSG00000284977	8.60778	0.341167	0.657072	0.00799685	0.180458
CNN2P6	11.4832	0.360827	0.61748	0.00805086	0.181397
TTC32	1099.39	-0.310865	0.326977	0.00805423	0.181397
FKBP5	2556.03	0.281031	0.19525	0.00806568	0.181478
PGR	7.4442	0.340242	0.654715	0.00807957	0.181613
FOSB	140.986	-0.318144	0.35914	0.00811494	0.18223
ENSG00000263280	45.2459	-0.323065	0.379379	0.00813396	0.182234
CSF1R	531.122	0.343475	0.648962	0.00814597	0.182234
ORC4	3778.79	0.277345	0.185883	0.00815017	0.182234
CNTNAP3	70.4674	0.341379	0.452877	0.0081538	0.182234
RBM18	2614.6	-0.289021	0.230524	0.00815466	0.182234
ENSG00000280369	5.08898	-0.337612	0.651174	0.00823306	0.183808
ENSG00000279022	65.3098	0.323237	0.386759	0.00827962	0.184571
CAMK2B	29.485	-0.357084	0.54609	0.00828329	0.184571
NHLH1	84.3303	0.29574	0.269908	0.00830758	0.184929
ENSG00000256967	340.436	0.293399	0.258649	0.00831536	0.184929
ENSG00000286428	6.46049	-0.333342	0.650586	0.00834442	0.18537
NIPSNAP2	2955.81	-0.290463	0.24534	0.00835128	0.18537
NHSL2	22.0152	-0.35273	0.52518	0.008379	0.185806
UPF1	5265.27	0.284162	0.216562	0.00840298	0.186158
IGHEP1	36.6964	-0.335883	0.444815	0.00841881	0.18633
ARF4	7772.81	-0.308562	0.334296	0.00844654	0.186655
LRRC69	66.9909	0.299745	0.295186	0.00844969	0.186655
EPHB3	54.007	-0.333983	0.439831	0.00847396	0.186782
MEI1	314.337	-0.299945	0.297227	0.00847546	0.186782
ANKRD20A19P	19.3025	-0.351321	0.612902	0.00847977	0.186782
RHOB	375.309	-0.292841	0.263667	0.00850013	0.187051
C3orf33	36.9667	-0.302039	0.30855	0.00851461	0.187098
ENSG00000275441	4.42209	-0.338944	0.637817	0.00852672	0.187098
ENSG00000261211	2.38581	-0.233951	0.627707	0.00854164	NA
MRPL33	813.072	-0.282511	0.213756	0.00854706	0.187098
MCEE	402.316	-0.283523	0.218625	0.00855463	0.187098
SYP	140.93	-0.299441	0.298349	0.00855627	0.187098
NKAIN1	25.7282	-0.351047	0.534097	0.00855677	0.187098
AMOT	20.6315	-0.348287	0.515571	0.00856549	0.187098
GPR27	2.63952	0.197939	0.597696	0.00857611	NA
ENSG00000287084	7.29518	0.329043	0.645845	0.0085784	0.187098
RAB3C	44.5162	-0.350757	0.535116	0.00858199	0.187098
CA2	888.588	0.286979	0.236956	0.00858696	0.187098
MSR1	21.1398	0.340888	0.478504	0.00860377	0.187098
ABCE1	7774.85	0.282744	0.216729	0.00860684	0.187098
KLHDC2	1342.07	-0.295989	0.284047	0.00860849	0.187098
DERL3	3.33485	-0.279525	0.650146	0.00862403	NA
ENSG00000276564	62.9123	-0.303015	0.317853	0.00862833	0.187098
DDTP1	4.91304	0.262853	0.643619	0.00863607	0.187098
ENSG00000253194	38.8283	0.31798	0.382124	0.00864073	0.187098
ZNF561-AS1	190.654	0.280132	0.206472	0.00864648	0.187098
TEX9	53.7729	0.320441	0.392605	0.0086484	0.187098
MAGI3	2155.1	0.276533	0.193406	0.00865951	0.187163
ARL4C	40.6427	-0.349061	0.535899	0.0086913	0.187673
ENSG00000255310	40.882	0.350583	0.560445	0.00871455	0.187999
TJP1	1125.72	0.285465	0.234575	0.00872728	0.188098
GATD1-DT	248.491	-0.287325	0.245311	0.00874912	0.188183
ZNF215	771.763	0.280792	0.212351	0.00874988	0.188183
C6orf62	13871.2	-0.286703	0.242516	0.00876202	0.188183
IGFN1	6.72328	-0.339193	0.62587	0.00876388	0.188183
CIRBP-AS1	83.8898	0.293368	0.279441	0.00880512	0.188892
PRDX1	1760.16	0.286403	0.244527	0.00885059	0.189691
MBTD1	863.523	0.273882	0.189295	0.00887907	0.189982
AGL	4329	0.281169	0.218316	0.00888065	0.189982
ENSG00000286863	2.67492	0.194223	0.591817	0.00888183	NA
ENTPD1	1359.55	0.284571	0.237767	0.0089289	0.190679
DENND10	1276.47	-0.278448	0.207328	0.00892981	0.190679
CHERP	1642.1	0.281305	0.221544	0.0089552	0.191011
KANSL1-AS1	74.4073	-0.319288	0.402555	0.00896192	0.191011
H2AZ1	15376.6	0.271668	0.18458	0.00898358	0.191295
ENSG00000269982	155.854	0.281365	0.223418	0.00899956	0.191459
CFH	28.9694	0.336908	0.490705	0.00906053	0.192303
RPS24P8	97.3256	-0.297562	0.311168	0.00906187	0.192303
IGFBP4	450.634	-0.318315	0.403268	0.0090643	0.192303
HADH	1647.08	0.272665	0.18928	0.00907855	0.192316
BSN-DT	56.9903	-0.322027	0.420664	0.00908981	0.192316
MIR5692A1	10.9785	0.340556	0.59964	0.00908996	0.192316
FLNA	76510.6	0.304209	0.344356	0.00911945	0.192763
ZNHIT3	1701.65	-0.276581	0.205265	0.00914406	0.193107
PCSK1	7.55495	0.332893	0.616504	0.00917316	0.193544
TRGV6	31.7432	0.307151	0.360343	0.00918594	0.193636
ENSG00000256955	9.942	-0.341851	0.560044	0.00921683	0.194109
ENSG00000268088	15.7208	-0.319484	0.418267	0.00926619	0.194807
PCGF1	1103.67	-0.280781	0.23021	0.00926685	0.194807
YWHAQ	36033.8	-0.272695	0.193482	0.00928331	0.194975
TOP1MT	2677.35	-0.254421	0.153898	0.00930272	0.195205
SEZ6L2	291.034	-0.300853	0.338586	0.00934048	0.195697
SNORA26	6.71869	0.328179	0.616628	0.00935152	0.195697
MICB-DT	123.736	0.279781	0.228133	0.00935806	0.195697
CHIC2	316.036	-0.289371	0.282548	0.00936018	0.195697
ENSG00000274139	42.3542	-0.303685	0.354471	0.00940738	0.196506
AK7	22.2256	-0.319933	0.42877	0.00943131	0.196663
SLC2A4	25.9152	0.323338	0.444906	0.00943196	0.196663
ENSG00000232604	4.07479	0.207778	0.599445	0.00945449	0.19686
CYRIA	378.951	-0.290464	0.292702	0.00946038	0.19686
SAMD11	6.12782	-0.311031	0.631173	0.00947175	0.19686
RPL39L	1549.9	-0.279294	0.230296	0.0094861	0.19686
AQP9	143.323	0.320615	0.622047	0.0094898	0.19686
FHL2	241.335	-0.290886	0.296317	0.00949268	0.19686
MYO3A	2.2768	0.200069	0.592312	0.00952695	NA
UBE2B	2095.41	-0.286346	0.273353	0.00953185	0.197495
MANEA	2976.4	0.268722	0.18554	0.00954758	0.197643
LATS1	1687.99	0.265886	0.177996	0.00956622	0.197646
HSPA2-AS1	30.4858	0.3001	0.345428	0.00958091	0.197646
CRYBG3	965.022	0.281279	0.246339	0.00959262	0.197646
ROBO1	36.468	0.325075	0.463982	0.00960266	0.197646
GPR174	22.83	0.329008	0.486719	0.00960615	0.197646
FSCN2	68.1295	0.297048	0.332034	0.00960657	0.197646
ENSG00000255977	11.616	0.328174	0.603136	0.0096078	0.197646
MRNIP-DT	109.063	-0.297961	0.338302	0.00965052	0.198348
HK2-DT	282.56	0.281497	0.250833	0.00966705	0.198511
TDRKH	915.898	-0.276048	0.219828	0.0096966	0.19894
VN1R68P	6.07431	0.28796	0.633237	0.00970831	0.199003
POLRMT	1308.93	0.285834	0.278656	0.00971968	0.199059
PEX5L	35.501	0.302509	0.363417	0.00973619	0.19922
FBXW7	1030.17	0.270669	0.196493	0.00976573	0.19957
RTF2	2392.48	-0.26069	0.168831	0.00978506	0.19957
ATP5IF1	2623.63	-0.279703	0.244957	0.00978528	0.19957
ENSG00000263033	82.7819	-0.297079	0.339966	0.00978796	0.19957
FAM72C	35.136	-0.302614	0.366908	0.00980454	0.199645
HLA-DQA2	552.579	-0.272608	0.205853	0.00980893	0.199645
ENSG00000272604	150.612	0.291056	0.311507	0.00982508	0.199797
SLC30A9	3075.4	0.266855	0.184762	0.00983664	0.199856
CAMK2N1	52.7418	-0.324463	0.478433	0.00986189	0.200192
ENSG00000263667	12.3703	-0.331006	0.556087	0.00987847	0.200247
SQOR	1912.08	-0.268819	0.192178	0.00988825	0.200247
ENSG00000275964	43.7517	-0.302227	0.368896	0.00989067	0.200247
ULBP3	884.041	0.262745	0.174838	0.00991287	0.200462
SYTL4	2.53585	0.186982	0.577619	0.00991544	NA
DCDC1	19.5017	0.324889	0.485571	0.00991871	0.200462
CLOCK	1613.35	0.27015	0.198613	0.0099475	0.200868
PTPN1	6282.21	-0.266545	0.186165	0.00997676	0.200978
KIAA1671	47.7334	-0.321705	0.470196	0.00997742	0.200978
MTSS1	120.622	0.28318	0.274633	0.00997912	0.200978
ENSG00000229896	65.5325	-0.299366	0.359842	0.00999367	0.201095
BAIAP2L1	216.608	-0.310519	0.415327	0.0100429	0.201909
MSTN	7.35547	0.305466	0.618316	0.0100775	0.202383
DNAH6	130.645	0.293424	0.334781	0.0100869	0.202383
ARLNC1	2.05805	0.199099	0.587346	0.0100878	NA
PIGG	1874.57	0.270749	0.204983	0.0100928	0.202383
ENSG00000236283	9.16423	0.317434	0.60185	0.0101072	0.202497
ENSG00000285215	2.24625	0.19176	0.580702	0.0101149	NA
ENSG00000255281	2.45454	0.186615	0.575874	0.0101273	NA
ENSG00000271533	360.63	0.281382	0.274639	0.0102243	0.204417
CDR2L	30.6024	-0.297551	0.361242	0.0102271	0.204417
ENSG00000234160	226.077	0.276581	0.244231	0.0102297	0.204417
BIRC3	14042	-0.269691	0.204343	0.0102533	0.204548
TMEM42	616.317	-0.28306	0.286394	0.0102624	0.204548
FTSJ3	1659.55	0.290715	0.328533	0.0102637	0.204548
ENSG00000279964	11.2641	-0.320626	0.486371	0.0102776	0.204548
LRRC14	1486.65	0.269069	0.202267	0.0102847	0.204548
ANKRD17	6909.06	0.274833	0.235684	0.010298	0.204548
SLC2A13	1170.75	0.27451	0.233942	0.0103067	0.204548
WWP1	1827.72	0.25544	0.163712	0.0103073	0.204548
ZGRF1	2171.63	0.265888	0.190396	0.0103322	0.204582
ATP13A2	612.192	0.265034	0.187557	0.0103386	0.204582
CMTM8	47.2126	-0.297334	0.36522	0.0103422	0.204582
CDRT15P14	15.8111	0.319343	0.483592	0.0103527	0.204582
IMPG2	20.9957	0.306989	0.413369	0.0103534	0.204582
CEBPZOS	1839.85	-0.269717	0.20771	0.0103681	0.204697
MOGAT2	26.2135	-0.320866	0.4978	0.0103774	0.204705
C10orf90	2.46111	-0.21297	0.595506	0.0104585	NA
ENSG00000229848	36.5966	0.313264	0.45266	0.0104591	0.20614
ST8SIA3	25.632	0.311003	0.441631	0.0104883	0.20654
GLIS3	518.275	0.281973	0.290769	0.0105086	0.206762
CHL1	17.9756	0.308385	0.600512	0.0105291	0.206988
RIMBP2	25.957	-0.32114	0.543514	0.0105505	0.207233
HSD17B7P2	191.241	-0.273894	0.24282	0.0106112	0.20785
FAM120B	1098.88	0.253822	0.163542	0.0106268	0.20785
FRY	649.764	0.26359	0.1878	0.0106286	0.20785
CCDC138	1000.98	-0.28598	0.319357	0.0106395	0.20785
SLC25A46	7343.85	0.263049	0.186239	0.0106439	0.20785
TRIM51FP	8.59713	0.304152	0.602337	0.0106502	0.20785
MIR4513	2.55269	0.178624	0.564935	0.0106537	NA
INO80D-AS1	52.8834	-0.287906	0.330952	0.0106658	0.20785
CAVIN2-AS1	382.13	0.293665	0.611575	0.0106693	0.20785
THOC6	972.077	-0.271429	0.228474	0.0106712	0.20785
EOLA2-DT	344.256	-0.284863	0.314779	0.0106773	0.20785
NUDT8	818.5	-0.260782	0.179898	0.0106812	0.20785
ENSG00000286259	14.4304	0.318467	0.552824	0.0107024	0.208086
TAS2R10	2.60115	0.177815	0.563598	0.0107462	NA
GJB2	315.319	-0.305804	0.596359	0.0107525	0.208743
CACNA1I	7.26262	-0.311417	0.584413	0.0107542	0.208743
PDE3B	26.8747	0.296314	0.381268	0.0108172	0.209652
ENSG00000254777	6.85901	0.301752	0.599955	0.0108193	0.209652
FASN	11874.5	0.298443	0.393742	0.0108495	0.21006
LRRIQ1	3.50685	0.204406	0.585989	0.0108706	NA
KLRC2	8.65883	0.244151	0.609268	0.0108794	0.210333
SPTA1	9.9084	0.309833	0.582134	0.0108818	0.210333
TBC1D5	3110.55	0.255118	0.168737	0.0109078	0.210435
ENSG00000240086	25.0342	-0.294149	0.374585	0.0109172	0.210435
MFAP5	20.0875	-0.309105	0.457375	0.0109232	0.210435
PDCL3P5	49.2296	0.286695	0.335468	0.0109236	0.210435
STXBP5	3851.97	0.267049	0.211009	0.0109515	0.210694
NECAB1	39.6087	0.300291	0.408561	0.0109553	0.210694
G3BP2	9757.96	0.261991	0.188788	0.0109984	0.211319
GNPTAB	1546.03	0.267778	0.217515	0.0110123	0.211319
RBMS3-AS3	2.32185	0.182377	0.566352	0.0110125	NA
HLA-DQA1	7536.52	-0.267114	0.213484	0.0110154	0.211319
SMC5-DT	116.85	0.281768	0.313855	0.0110657	0.212108
FAM241A	1575.01	0.269334	0.230869	0.0110815	0.212235
AUH	2295.6	-0.266172	0.210781	0.0111046	0.212314
SMAP2	15060	-0.251037	0.162466	0.0111052	0.212314
ENSG00000272954	22.9069	-0.291132	0.367465	0.0111133	0.212314
RASGRF1	12.9931	-0.313235	0.520006	0.0111297	0.212451
SLC38A10	2700.33	0.266145	0.21262	0.011166	0.212967
FZD4	180.749	-0.275483	0.279791	0.0111831	0.213117
ENSG00000260948	120.178	0.274406	0.273429	0.0112047	0.213348
ENSG00000253730	31.8533	-0.283985	0.332939	0.0112138	0.213348
ALOX5AP	221.166	0.287858	0.354709	0.011223	0.213349
MAN1A1	2875.84	0.26712	0.221347	0.0112328	0.213358
OR4V1P	2.29271	0.181292	0.563981	0.0112411	NA
TRIM25	7996.62	0.268001	0.229994	0.0112904	0.214276
TMEM223	528.531	-0.271025	0.25374	0.0113081	0.214294
ENSG00000280207	7.23478	0.30111	0.583545	0.01131	0.214294
LINC01237	37.4152	-0.2854	0.345969	0.0113327	0.214548
LINC03034	35.8971	-0.289752	0.371907	0.01138	0.215268
ENSG00000226669	171.953	0.281679	0.328741	0.0114224	0.215604
SDHAF1	512.141	-0.263303	0.204297	0.0114304	0.215604
GIMAP2	448.852	0.267927	0.235926	0.0114388	0.215604
CDC37P2	11.9891	-0.309204	0.53439	0.011442	0.215604
IFI27L1	618.293	-0.265836	0.220578	0.0114446	0.215604
ENSG00000279133	58.4885	0.285727	0.353444	0.011463	0.215774
ENSG00000235052	10.0634	-0.30783	0.497826	0.0114859	0.216003
DNAL4	270.996	-0.265698	0.221516	0.0114939	0.216003
ZDHHC14	1032.19	0.271068	0.263442	0.0115078	0.216087
BACH2	969.853	0.29035	0.382174	0.0115344	0.216411
IFNGR1	4470.74	-0.27218	0.273977	0.0115579	0.216676
HEIH	544.918	-0.269426	0.253978	0.0115738	0.216688
DNAH3	42.3279	-0.280347	0.327638	0.0115774	0.216688
RNU7-47P	3.20802	0.204835	0.581042	0.0116037	NA
ZNF782	314.258	0.261329	0.199708	0.0116469	0.217812
LINC00513	128.115	-0.286101	0.364514	0.0116676	0.218023
ENSG00000275227	3.35423	0.199947	0.576947	0.0116757	NA
ZNF674-AS1	130.929	-0.263015	0.210069	0.0116784	0.218034
PPT1	5616.82	0.250594	0.166618	0.0116872	0.218034
EFCAB8	16.8712	-0.305281	0.496168	0.0117044	0.218179
ENSG00000226965	129.285	0.275656	0.305746	0.0117373	0.218616
NREP	70.1987	0.270998	0.27448	0.0117538	0.218735
ENSG00000260838	3.8672	0.188781	0.567456	0.0117654	NA
TRAV26-2	48.1697	0.289056	0.385639	0.0117665	0.218735
RNF126	1246.45	0.259448	0.194152	0.0117909	0.218735
HAPLN2	41.3794	-0.295117	0.422792	0.0117997	0.218735
LINC02352	131.701	-0.288203	0.382702	0.0118078	0.218735
ENSG00000230333	38.215	-0.304932	0.519281	0.0118086	0.218735
TAAR7P	4.33158	0.233343	0.595402	0.0118279	0.218735
ENSG00000280193	29.7412	0.282318	0.350992	0.0118509	0.218735
LHPP	166.289	-0.289008	0.389375	0.0118521	0.218735
PCOLCE-AS1	22.1715	-0.297729	0.443349	0.0118617	0.218735
ENSG00000231856	44.2559	-0.272854	0.29277	0.0118639	0.218735
NRSN2-AS1	527.346	-0.261314	0.205553	0.0118664	0.218735
PEX11G	47.4194	-0.279611	0.335806	0.0118671	0.218735
DBP	498.362	-0.270348	0.27606	0.0118905	0.218788
FOXD4L4	8.69046	0.298248	0.56455	0.011895	0.218788
STK32A	28.5787	0.296279	0.57013	0.0118985	0.218788
SRP72	7105.37	0.258159	0.192348	0.011975	0.219817
ENSG00000227157	2.33183	0.175071	0.553977	0.0119861	NA
FBXO6	597.344	-0.266937	0.253836	0.011988	0.219817
ENSG00000273145	127.57	-0.264057	0.22982	0.0119928	0.219817
ZNF414	191.624	-0.266397	0.251101	0.0120245	0.219817
BCL6	1233.22	-0.273104	0.301775	0.0120262	0.219817
DNPH1	243.426	-0.254906	0.181344	0.0120303	0.219817
ECH1	2733.36	-0.266071	0.249142	0.0120407	0.219817
NIPAL1	50.6339	0.292088	0.417264	0.0120438	0.219817
IGFBP2	6.03088	-0.272843	0.594294	0.0120489	0.219817
SH3GL1P2	12.6019	0.301188	0.490778	0.0120499	0.219817
HTT	3776.07	0.263439	0.228508	0.0120777	0.220151
LINC02446	10.6963	0.300994	0.529946	0.0121071	0.220512
ZSCAN30	1611.38	0.269068	0.277421	0.0121243	0.220651
PIM3	1970.46	-0.255725	0.18622	0.0121675	0.221262
CYB561D2	239.329	-0.265205	0.248535	0.0121797	0.22131
GULP1	7.34108	0.26195	0.59493	0.0122223	0.221909
FSD2	33.8237	0.29166	0.427192	0.012272	0.222623
PNPLA6	2461.13	0.250798	0.172881	0.012281	0.222623
FEZ2	877.368	-0.262749	0.23316	0.012308	0.222791
ACP3	4.3688	0.222935	0.586484	0.0123096	0.222791
FBLN2	8.61931	-0.285137	0.576712	0.0123338	0.223054
SLC39A8	3760.49	0.267052	0.272797	0.0123579	0.223314
ENSG00000257953	3.22366	0.196816	0.570013	0.0123706	NA
TIPARP-AS1	93.4356	-0.275978	0.33648	0.012393	0.223774
MYO9B	7062.62	0.258227	0.202814	0.0124043	0.223803
RHBDF2	507.039	0.262455	0.235724	0.0124166	0.223812
ARHGAP11B	157.307	-0.255922	0.191632	0.0124243	0.223812
HSPB1	1895.46	-0.258363	0.204488	0.0124345	0.22382
ENSG00000287630	25.239	0.294507	0.46285	0.0124722	0.224325
STIM2	1298.49	0.260681	0.224565	0.0125152	0.224863
TRIM53CP	41.8507	0.296318	0.491698	0.0125245	0.224863
STYXL1	1121.13	-0.253396	0.183671	0.0125321	0.224863
THRA	840.563	-0.260547	0.224561	0.0125412	0.224863
HOXD12	25.5088	0.286323	0.407838	0.0125572	0.224975
PDE10A	11.4154	0.29566	0.516203	0.0126146	0.225554
TMEM244	39.7672	0.277675	0.356784	0.0126151	0.225554
SRRT	5832.46	0.262294	0.244288	0.0126189	0.225554
BNIP3P9	29.5121	-0.281997	0.386245	0.0126738	0.226253
PDLIM4	11.0378	-0.287793	0.559522	0.0126776	0.226253
POU1F1	2.39894	0.167459	0.542812	0.0127493	NA
FMNL1-AS1	49.247	-0.276085	0.353809	0.0127722	0.227764
RPL3P2	226.333	-0.257312	0.210687	0.0128501	0.228976
PRDM8	252.109	0.257293	0.212028	0.0128918	0.229543
RAPGEF2	997.984	0.254498	0.195509	0.0129266	0.229984
MXD3	743.016	-0.2608	0.248593	0.0129792	0.230609
GNB5	1489.14	-0.256253	0.207504	0.0129818	0.230609
TMEM145	63.5678	-0.278647	0.382558	0.0130449	0.231551
TNFAIP2	213.503	-0.288191	0.537579	0.0130719	0.231782
LINC02972	27.3128	-0.290848	0.507738	0.013078	0.231782
LIX1	9.66343	0.290621	0.506296	0.0131023	0.231904
POLN	14.4084	0.288138	0.456682	0.013105	0.231904
ENSG00000287448	20.305	-0.288056	0.459781	0.0131482	0.232489
ENSG00000285108	2.04297	0.175797	0.548332	0.0131818	NA
UCP2	1978.96	-0.252095	0.189449	0.0131833	0.232793
LPP-AS2	69.8369	0.267881	0.317449	0.0131856	0.232793
ADAMTS19	3.09027	0.193968	0.562781	0.0131905	NA
C1QTNF1-AS1	80.3226	-0.263623	0.287365	0.0132387	0.23324
ENSG00000286567	80.0729	0.265033	0.298741	0.0132402	0.23324
RPH3AL	158.418	-0.257423	0.228106	0.0132412	0.23324
TSPAN8	1318.33	0.278406	0.391207	0.0132564	0.233329
CDKN3	3014.63	-0.25874	0.245579	0.0133141	0.233909
ENSG00000285884	12.0301	-0.287359	0.469709	0.0133185	0.233909
IFNL1	11.5077	-0.275069	0.5642	0.0133274	0.233909
DIABLO	245.634	-0.261109	0.26992	0.0133299	0.233909
RUSF1-DT	44.1074	-0.283838	0.437179	0.0133624	0.234299
CFAP73	3.09975	0.194355	0.561918	0.0133755	NA
NLK	1429.5	0.256015	0.220797	0.0133781	0.234363
ZNF814	316.148	0.253263	0.199855	0.0133864	0.234363
HYKK	261.926	-0.263156	0.291652	0.0134079	0.234496
MACC1-DT	29.8409	0.280403	0.414096	0.0134258	0.234496
FAHD2CP	407.053	-0.253522	0.202781	0.0134331	0.234496
CDK18	1015.55	-0.247119	0.175663	0.0134347	0.234496
LINC02605	158.812	0.276351	0.387227	0.0134582	0.234729
SAMD9L	10207.5	0.255043	0.216299	0.0134821	0.234798
CENPA	1343.43	-0.256017	0.225728	0.0134825	0.234798
UBA6	6628.1	0.247237	0.177187	0.0135367	0.235563
ADAMDEC1	134.566	0.278439	0.408295	0.0135812	0.236135
ENSG00000234742	105.056	-0.258195	0.255919	0.0136078	0.236135
TRIM53AP	24.8639	0.283647	0.526267	0.0136086	0.236135
PERP	27277.4	0.252908	0.203891	0.0136106	0.236135
NDUFB9	3334.76	-0.256396	0.238307	0.0136445	0.236546
H3-5	63.0894	-0.262006	0.294359	0.0136632	0.236692
METTL5	3065.09	-0.253976	0.215503	0.0136957	0.23698
H1-4	34.3618	-0.263897	0.311264	0.0137004	0.23698
HABP4	1082.49	-0.250043	0.190725	0.0137434	0.23737
ENSG00000269427	25.8995	0.2736	0.382146	0.0137436	0.23737
DZIP3	6951.04	0.252366	0.204603	0.0137583	0.237396
CLCN3	2186.77	0.251126	0.196831	0.0137657	0.237396
WDR13	1148.31	-0.248712	0.185988	0.013804	0.237879
AVPR2	155.867	0.269641	0.358339	0.0138229	0.23794
CRYM	22.6971	-0.282874	0.470104	0.0138282	0.23794
CTAGE3P	5.42314	-0.258787	0.570102	0.0138564	0.238248
ENSG00000268201	31.6749	0.263098	0.3134	0.0138814	0.2385
SYTL2	7474.25	0.256316	0.254206	0.0139415	0.239226
PPIP5K2	2803.41	0.250095	0.195354	0.0139508	0.239226
ENSG00000287817	45.0952	-0.26465	0.328555	0.0139548	0.239226
MGAM	9.67472	0.279295	0.527991	0.0139672	0.23926
PMAIP1	16280.1	-0.246564	0.180616	0.0139829	0.239351
PITPNM2	27.8936	-0.26541	0.337136	0.0140204	0.23967
C1orf50	106.922	0.256119	0.256603	0.0140224	0.23967
PIGK	2371.46	0.235463	0.155816	0.0140688	0.240286
DPY19L3	1093.71	0.245651	0.178988	0.014094	0.240408
NPTXR	52.73	-0.274727	0.408836	0.0140968	0.240408
PRIM2	2891.12	0.244922	0.176927	0.0141143	0.240528
ENSG00000271971	38.0278	0.262751	0.322628	0.014141	0.240689
FAM13C	160.84	0.256273	0.265178	0.0141447	0.240689
CIAO2A	3589.64	-0.245485	0.179658	0.0141905	0.240699
ENSG00000249334	221.751	0.254586	0.248752	0.0141935	0.240699
LRTM2	5.99474	-0.206807	0.564067	0.0141939	0.240699
ALDH6A1	879.463	-0.236896	0.159195	0.0142133	0.240699
CDH9	5.48808	0.245457	0.570776	0.014214	0.240699
EID2B	180.646	-0.251888	0.218219	0.0142224	0.240699
CAMKK1	81.889	-0.262101	0.321374	0.0142238	0.240699
WDR72	4.85915	0.233184	0.571686	0.0142288	0.240699
LINC01727	91.1657	0.277821	0.448522	0.0142536	0.240941
TRPS1	576.401	0.255265	0.26272	0.0142978	0.241127
PACS2	1368.86	0.24764	0.190041	0.0143055	0.241127
ANGPTL4	29.7204	-0.27782	0.454812	0.0143148	0.241127
COA6	1098.65	-0.251378	0.217381	0.0143201	0.241127
PYCR1	2770.78	-0.246746	0.186399	0.0143284	0.241127
ESR1	59.5339	0.25721	0.284587	0.01433	0.241127
TMEM14C	4856.96	-0.251991	0.22517	0.0143378	0.241127
SLFN13	2208.27	-0.254659	0.259339	0.014359	0.24126
SEMA3F	5.6503	-0.253148	0.565288	0.0143667	0.24126
ENSG00000270154	2.19227	0.162556	0.530542	0.0144001	NA
GPD1L	1987.32	-0.244504	0.17912	0.014408	0.241777
HERC6	3189.84	0.24216	0.172557	0.0144485	0.242148
PARTICL	175.994	-0.254439	0.262723	0.0144613	0.242148
ENSG00000287612	1194.68	-0.266653	0.366573	0.0144623	0.242148
TBX6	115.19	-0.254941	0.268975	0.0144721	0.242148
IL1RAPL2	15.026	0.275035	0.518528	0.0145049	0.24252
ENSG00000272094	4.3468	0.208874	0.56249	0.0145514	0.242959
GSTCD	1147.54	0.252156	0.240366	0.0145617	0.242959
TLCD3B	117.806	-0.256935	0.29381	0.0145628	0.242959
RPS3AP38	33.5877	0.266865	0.374471	0.0145934	0.243228
ENSG00000239482	333.392	-0.250961	0.22698	0.0146	0.243228
KLHL14	793.996	0.250668	0.22436	0.0146192	0.243372
RTN2	599.096	-0.252295	0.247079	0.0146399	0.243499
ZNF446	172.014	-0.24683	0.193058	0.0146622	0.243499
ENSG00000257183	84.5092	0.255573	0.286608	0.0146773	0.243499
MZB1	111.985	-0.265263	0.366615	0.014683	0.243499
POMC	379.102	-0.251885	0.244422	0.0146844	0.243499
LINC00158	819.273	0.260754	0.332244	0.0146903	0.243499
GPAA1	5961.37	0.245523	0.187455	0.0147101	0.24359
E2F7	2734.26	0.254721	0.280064	0.0147169	0.24359
FAM88C	7.58842	-0.274683	0.50179	0.0147318	0.243644
CCL1	3839.1	-0.246052	0.190564	0.0147413	0.243644
ENSG00000280078	1.84227	0.170011	0.535383	0.0148091	NA
KCNQ5-DT	124.808	0.25571	0.295362	0.0148224	0.244411
ALOX12B	183.703	-0.250574	0.235837	0.0148329	0.244411
HMOX1	276.224	-0.25232	0.259865	0.0148415	0.244411
ENSG00000285976	75.0183	0.25638	0.303406	0.0148593	0.244411
DPP9	10936.3	0.247604	0.203747	0.0148728	0.244411
RPLP0P2	23.7267	0.273648	0.497139	0.0148776	0.244411
TRAPPC8	3917.46	-0.236935	0.163786	0.0148794	0.244411
ATP5PO	1722.76	-0.2499	0.229813	0.0148868	0.244411
TNFRSF1A	11.7201	-0.273404	0.498633	0.0148935	0.244411
TCN2	10.0615	-0.268867	0.527883	0.0148938	0.244411
ZBTB43	2290.15	-0.247572	0.205104	0.0149213	0.244573
PPM1B	2417.96	-0.243857	0.183773	0.0149249	0.244573
MIR155HG	2633.23	0.255079	0.295485	0.014944	0.244712
ENSG00000271860	301.09	0.252686	0.272774	0.0149862	0.244976
EMSY-DT	444.371	-0.25026	0.241832	0.0149946	0.244976
CCM2	3116.21	-0.249248	0.229419	0.0150285	0.244976
MAFF	113.177	-0.25979	0.340369	0.0150316	0.244976
EXTL2	3470.39	0.248178	0.215725	0.0150331	0.244976
ENSG00000284666	1.6145	-0.17356	0.537269	0.0150352	NA
PEG10	9309.3	0.261525	0.354488	0.015038	0.244976
CRLF2	2166.33	0.256534	0.314294	0.0150557	0.244976
PDE1C	7.37752	0.265187	0.533486	0.0150603	0.244976
COQ7	625.883	-0.249234	0.232238	0.0150763	0.244976
METTL6	1208.76	-0.235714	0.162752	0.0150916	0.244976
KCNK15	20.9297	0.271716	0.454737	0.0150925	0.244976
SDK1	782.106	0.254426	0.297506	0.015108	0.244976
ICAM5	898.027	-0.245602	0.196079	0.0151118	0.244976
AMH	1015.02	0.247867	0.216252	0.0151188	0.244976
SYBU	1092.92	0.246514	0.202872	0.0151196	0.244976
RAB19	152.008	0.252629	0.280769	0.0151401	0.245136
TMEM184C	1875.98	0.245847	0.198831	0.0151543	0.245182
RPSAP72	16.8158	0.270294	0.440877	0.0151642	0.245182
HSPA8P1	73.438	0.266827	0.405267	0.0151778	0.24523
RNU6-948P	6.93201	0.252186	0.552083	0.0151949	0.245334
ENSG00000255489	3.12124	0.179366	0.54093	0.0152062	NA
CDH22	52.4007	-0.254237	0.300921	0.0152117	0.245432
EPIC1	5.38237	-0.241455	0.55884	0.0152287	0.245455
MIR29B2CHG	159.752	0.253111	0.290939	0.0152344	0.245455
LINC00303	3.55807	0.170307	0.53356	0.0152592	NA
RPSAP50	4.52237	0.200171	0.553381	0.0152914	0.246175
ALMS1-IT1	321.872	-0.247522	0.222055	0.0153094	0.246175
HSPA8P16	8.52469	0.258985	0.540362	0.0153112	0.246175
RNF208	257.34	-0.246592	0.211446	0.0153279	0.246273
GVINP1	129.798	0.266257	0.410592	0.0153496	0.246449
LAMA2	82.4084	0.249958	0.263379	0.0153905	0.246934
LILRB5	4.82865	-0.25476	0.544613	0.0154241	0.247176
NCOR1P1	5.98673	-0.262376	0.529344	0.015427	0.247176
TMEM132D	11.0559	0.268959	0.492233	0.0154382	0.247183
METTL25B	1198.17	-0.243816	0.193134	0.0154587	0.24734
PURA	3015.68	0.235237	0.164768	0.0155195	0.248089
PSD	95.4397	-0.247158	0.231123	0.0155381	0.248089
TIGD3	38.1068	-0.252999	0.306772	0.0155653	0.248089
GAS6-AS1	765.172	0.249772	0.271846	0.0155668	0.248089
CDK7P1	7.30212	-0.262115	0.52518	0.0155739	0.248089
GOLIM4	2602.84	0.238902	0.174637	0.01558	0.248089
KRT7	3636.19	-0.239061	0.175243	0.0155917	0.248089
IER5L-AS1	3.27462	-0.223468	0.557289	0.0156482	NA
PPAT	3086.13	0.244645	0.20533	0.0156714	0.249074
NCKAP1L	6829.3	0.243499	0.196215	0.0156753	0.249074
ADPGK-AS1	82.5031	0.254859	0.330114	0.015694	0.249201
ENSG00000286302	40.1745	0.255072	0.338619	0.0158326	0.251093
ENSG00000225779	1.90627	0.162913	0.524754	0.0158348	NA
NXF1	3532.21	0.237574	0.173385	0.0158479	0.251093
LINC01684	103.892	0.257413	0.529623	0.015848	0.251093
CLK3	2990.78	-0.244448	0.21087	0.0158568	0.251093
Y_RNA	1.67033	-0.165027	0.526311	0.0158974	NA
GFPT2	85.8586	-0.255808	0.348981	0.0159145	0.251719
TESMIN	131.439	-0.256651	0.356471	0.0159182	0.251719
CPNE8-AS1	147.492	-0.245209	0.226483	0.0159366	0.251837
ENSG00000267053	2.14744	0.155541	0.517582	0.0159605	NA
LRFN1	8.52256	-0.264684	0.458678	0.0160504	0.25334
LINC01982	2.25863	0.151812	0.513614	0.0160727	NA
ENSG00000262539	109.36	-0.246631	0.262101	0.0160894	0.25334
LINC01436	37.8349	-0.264408	0.460906	0.0160931	0.25334
POLR2CP1	105.338	-0.243141	0.20658	0.0160985	0.25334
HSPA6	37.8959	-0.256553	0.365313	0.016113	0.25334
SMPD4P2	5.59788	-0.257258	0.521935	0.0161216	0.25334
PTPRK	1689.96	0.248183	0.285082	0.0161236	0.25334
EEF1D	4718.67	0.244527	0.227963	0.0161239	0.25334
TFCP2	1226.15	0.242679	0.203147	0.0161306	0.25334
Y_RNA	2.07351	-0.177975	0.535302	0.0161361	NA
ITGA2	608.847	0.244969	0.240064	0.0161735	0.253841
ENSG00000287460	2.05055	0.15657	0.517635	0.0161941	NA
EME1	843.145	0.237214	0.176027	0.0162144	0.254308
SMIM45	74.004	-0.2482	0.291224	0.0162285	0.254357
DELEC1	36.9952	0.261007	0.420634	0.0162925	0.255177
IL12RB1	530.236	0.246491	0.274164	0.016303	0.255177
ZSWIM7	442.723	0.239298	0.18564	0.0163309	0.25544
ENSG00000255543	1.90848	0.160018	0.52011	0.016352	NA
ENSG00000235081	20.0095	0.254952	0.363301	0.0163571	0.255677
ENSG00000244998	14.1691	-0.259477	0.411555	0.0164163	0.256282
CEP85L	971.458	0.236822	0.176954	0.016418	0.256282
ENSG00000250027	11.4515	0.260444	0.492339	0.016435	0.256372
ZNF670	614.334	-0.242031	0.209081	0.0164522	0.256447
RNY1	2.98608	0.174211	0.531092	0.0164533	NA
DHRS2	10690.8	-0.240299	0.193756	0.0164621	0.256447
IL9RP4	3.96092	-0.23518	0.545352	0.016499	0.25685
ENSG00000276718	64.8537	0.24591	0.281931	0.016554	0.257531
TENM3-AS1	546.376	0.243717	0.250674	0.0165996	0.258066
RPS3AP24	313.34	0.24321	0.242439	0.0166221	0.258242
PTH2R	86.0431	0.257697	0.406419	0.0166333	0.258242
SNHG31	109.593	0.241888	0.217916	0.0166502	0.258315
LMTK3	246.196	0.241543	0.213488	0.0166687	0.258315
ELAVL2	17.0769	0.185159	0.537207	0.0166716	0.258315
TMEM39B	484.285	-0.241394	0.21298	0.0166995	0.258573
MED28	2630.6	0.239699	0.195828	0.0167176	0.258679
CCDC121	102.791	-0.246303	0.297221	0.0167333	0.258748
FABP5	3787.24	0.243049	0.251672	0.0167692	0.259095
OTULINL	878.322	-0.239624	0.197007	0.0167829	0.259095
GMCL1	1307.74	-0.240076	0.201142	0.0167895	0.259095
EHF	1075.69	-0.245025	0.285876	0.0168111	0.259256
YIPF4	3093.8	-0.238561	0.191093	0.0168459	0.259618
PGBD5	60.1271	-0.258839	0.462684	0.0168602	0.259665
SPATA31D2P	3.67481	0.160504	0.518491	0.016865	NA
ENSG00000227857	7.34764	-0.25852	0.469146	0.0168848	0.259811
KLHL42	1458.63	0.233893	0.172568	0.0168981	0.259811
MAPK6-DT	70.9273	-0.243611	0.271664	0.0169035	0.259811
ENSG00000279833	19.0571	-0.249834	0.345255	0.0169514	0.260251
VAPB	3274.33	-0.233946	0.173255	0.0169547	0.260251
PTK2	4419.99	0.230978	0.166031	0.0170386	0.260611
VSIG10L	645.754	-0.240997	0.231592	0.0170514	0.260611
MACIR	1384.71	0.236546	0.18412	0.017059	0.260611
ENSG00000263567	8.85772	-0.257251	0.468862	0.01706	0.260611
EOGT	2081.86	0.239493	0.205158	0.0170607	0.260611
FNBP1L	2068.18	0.234537	0.176271	0.0170662	0.260611
PELP1-DT	23.0891	-0.249008	0.343686	0.0170806	0.260611
CAT	2356.92	-0.2389	0.199842	0.0170854	0.260611
ZNF827	2756.5	0.23032	0.164841	0.0170872	0.260611
ABCA3	1869.47	0.229509	0.163067	0.0170913	0.260611
LINC00115	34.4557	-0.24513	0.30415	0.0171073	0.260682
AQP7	9.6741	-0.25095	0.510056	0.0171255	0.260705
ALPK1	2031	0.240864	0.23603	0.0171314	0.260705
BMPR2	1568.79	0.231754	0.1691	0.0171873	0.261383
ENSG00000254420	9.97355	-0.256388	0.464225	0.0172007	0.261414
ENSG00000267052	18.7434	0.253832	0.403949	0.0172482	0.261963
ENSG00000243081	29.2568	0.246175	0.326107	0.0173033	0.262626
ENSG00000276842	73.2382	-0.244967	0.314403	0.0173313	0.262789
FUS	11734.9	0.240375	0.244247	0.0173368	0.262789
MBP	8.83188	-0.25495	0.433401	0.0173664	0.262981
ORMDL3	2809.19	-0.237887	0.199597	0.0173723	0.262981
CRTAP	8040.14	-0.235759	0.186916	0.0174748	0.264262
MIR325HG	6.44774	0.223337	0.539271	0.0174798	0.264262
TMX4	7979.16	0.239902	0.252758	0.0175413	0.265018
IFNL3	3.39384	-0.217084	0.540052	0.0175495	NA
ANK2	2118.59	0.239096	0.236037	0.0175841	0.265336
BIRC6-AS2	14.3741	-0.253528	0.432798	0.0175903	0.265336
KHDRBS3	1442.73	0.23544	0.187316	0.0175969	0.265336
C10orf55	28.9795	-0.247695	0.358274	0.0176172	0.265468
LINC02082	2.46417	0.140106	0.49663	0.0176641	NA
NSMCE1-DT	151.557	-0.246064	0.343814	0.0176675	0.265744
SORL1	5153.28	0.237438	0.206515	0.0176774	0.265744
LFNG	83.155	-0.239016	0.244079	0.0176776	0.265744
ENSG00000239572	182.643	0.241739	0.295481	0.0176965	0.265744
GPC2	156.853	-0.239093	0.249979	0.017714	0.265744
LINC01747	4.32826	-0.212874	0.538954	0.0177167	0.265744
PDLIM5	1625.91	0.235398	0.189526	0.0177274	0.265744
DAPK3	769.572	0.234759	0.185895	0.0177278	0.265744
MMP14	239.403	-0.240692	0.286467	0.01779	0.266437
ENSG00000279662	73.8434	0.246792	0.35882	0.0178043	0.266437
TMEM131L	722.717	0.237448	0.216449	0.0178342	0.266437
CBX5	14123.1	0.237508	0.21976	0.0178562	0.266437
ZKSCAN3	568.779	0.23304	0.179889	0.0178612	0.266437
LIPF	18.2519	0.246212	0.356028	0.0178677	0.266437
PLCL2	790.575	0.236516	0.203213	0.0178741	0.266437
CELSR1	137.425	-0.250212	0.403772	0.0178781	0.266437
PRR5	3.05565	-0.209125	0.537555	0.0178902	NA
COQ10A	544.729	-0.236731	0.209644	0.0179406	0.267072
KBTBD8	1537.75	0.237107	0.217587	0.0179439	0.267072
ENSG00000230498	1.84631	0.154564	0.509264	0.0179569	NA
ENSG00000279923	148.178	0.243033	0.326568	0.0179691	0.267274
ENSG00000250978	2.86897	0.168698	0.520186	0.0180115	NA
TBCK	1060.68	0.236581	0.211511	0.0180136	0.267318
VPS37D	13.7475	-0.244347	0.504554	0.0180275	0.267318
UBAC1	1721.81	-0.234716	0.191566	0.0180371	0.267318
ENSG00000286965	877.214	-0.239488	0.284405	0.0180385	0.267318
RDH10	5275.25	0.241335	0.310292	0.018041	0.267318
SLAIN1	834.847	0.22756	0.164984	0.0180464	0.267318
LINC01117	72.4984	0.237577	0.24481	0.0180532	0.267318
RHBDF1	41.1619	-0.239219	0.282016	0.0180673	0.267354
FAM131B-AS2	200.018	-0.237966	0.264297	0.0181434	0.268255
TNFRSF11A	2593.02	0.234345	0.191511	0.0181514	0.268255
ENSG00000255029	3.29257	0.158932	0.511815	0.0182548	NA
GXYLT1	2588.21	0.22786	0.167207	0.0182594	0.269677
HCFC1R1	616.974	-0.236604	0.240719	0.0182761	0.269751
DNAAF9	185.613	-0.238042	0.281313	0.0183373	0.270457
GTF2E2	2006.6	0.222639	0.156565	0.0183474	0.270457
ANAPC15	122.519	-0.235596	0.216954	0.018367	0.270573
METRN	196.871	-0.235524	0.217006	0.0183884	0.270714
SERPINB9P1	83.5099	-0.235744	0.225571	0.0184014	0.270733
NPAS1	79.5912	-0.236043	0.242868	0.0184407	0.271138
COL8A2	54.1405	-0.237545	0.281593	0.0184605	0.27114
PARP16	1038.09	-0.233675	0.194405	0.0184818	0.27114
ENSG00000285601	12.7712	-0.243768	0.492196	0.0184894	0.27114
GGCT	778.677	-0.226215	0.164787	0.0184917	0.27114
SDAD1	3429.73	0.233973	0.19814	0.0185131	0.27114
LIMA1	31475.9	-0.233261	0.192043	0.0185199	0.27114
CDKN2D	445.974	-0.238038	0.293997	0.0185232	0.27114
LRRC53	2.89639	0.166005	0.516039	0.0185462	NA
LINC01476	2.76856	0.169692	0.51848	0.0185686	NA
TRIM31	56.1306	0.238838	0.308892	0.0185787	0.27178
MAGEA6-DT	1.64875	-0.153293	0.505867	0.0186046	NA
ENSG00000261462	31.5132	0.239698	0.321855	0.01861	0.271909
QARS1	9096.99	-0.224181	0.161	0.0186111	0.271909
HLTF	2743.98	-0.232952	0.193225	0.0186676	0.272235
SPRY1	343.735	0.23467	0.221262	0.0186733	0.272235
NDUFB5	4431.82	-0.233982	0.205401	0.0186844	0.272235
MOV10	5833.56	0.233789	0.20263	0.0186871	0.272235
NR3C2	473.979	0.235112	0.243315	0.0186925	0.272235
EXOSC1	1878.77	-0.230959	0.182136	0.0187229	0.27239
JARID2-AS1	13.6608	-0.244972	0.394556	0.0187268	0.27239
C17orf49	84.6734	-0.23369	0.204572	0.0187583	0.272676
HNRNPCP2	194.755	-0.233527	0.20368	0.0187907	0.272817
COX4I1	18524.8	-0.225675	0.165511	0.0187945	0.272817
ZNF365	1980.11	0.234242	0.222141	0.0188035	0.272817
ARL4D	155.067	-0.235694	0.277817	0.0188648	0.273521
CASC18	9.01492	0.241982	0.48655	0.0188758	0.273521
ST3GAL5	312.024	-0.23364	0.212005	0.0188884	0.273531
ZNF384	1721.85	0.23162	0.188822	0.0189062	0.273587
BAALC-AS2	6.38064	0.21946	0.52571	0.0189206	0.273587
CAMTA1	748.263	-0.233838	0.223198	0.0189279	0.273587
ENSG00000266928	47.242	-0.236654	0.303461	0.0189977	0.274424
BTG2-DT	43.045	-0.242922	0.38904	0.0190526	0.275046
UPK1A-AS1	21.5393	-0.243949	0.413174	0.0191104	0.275667
MRPL21	1598.01	-0.233083	0.219442	0.019124	0.275667
SPACA6	41.3394	-0.233696	0.252078	0.0191315	0.275667
ENSG00000279991	2.7501	0.16712	0.514315	0.0191506	NA
PRKCB	1252.26	0.232859	0.216801	0.019171	0.276063
DYNLL2	5271.44	0.232926	0.221562	0.0191846	0.276085
ENSG00000287301	10.0876	0.243876	0.433783	0.0192123	0.276311
CDKN1C	5.27009	-0.237826	0.492647	0.0192246	0.276317
ENSG00000286644	6.66923	-0.236	0.49794	0.0192451	0.276436
LINC01358	57.0742	-0.236381	0.31611	0.0192683	0.276436
ENSG00000265043	4.92994	-0.231557	0.50772	0.0192689	0.276436
HMGB3P22	27.6206	-0.239455	0.35943	0.0193207	0.277006
TMCC1-DT	495.413	0.232839	0.252958	0.0193685	0.277518
HAUS3	1030.52	0.228867	0.181533	0.019399	0.277784
SPHK1	272.444	-0.232059	0.232641	0.0194889	0.278864
PRADC1	539.93	-0.231845	0.220414	0.0195002	0.278864
UQCR10	702.67	-0.232003	0.23422	0.0195109	0.278864
LINC01864	15.0402	-0.241506	0.454527	0.0195229	0.278864
GALNT1	2600.74	0.228736	0.183684	0.0195944	0.279036
ENSG00000219712	1.83909	0.147983	0.497966	0.019595	NA
STX5	1450.65	-0.231534	0.222834	0.0196058	0.279036
TKTL1	3.01541	-0.203428	0.524204	0.0196294	NA
UBXN2A	1388.89	-0.224925	0.169592	0.0196358	0.279036
ACAP1	4694.72	-0.231281	0.215074	0.0196384	0.279036
POF1B	12208.4	0.2314	0.222773	0.0196457	0.279036
TMEFF2	11.6373	0.208867	0.523014	0.019657	0.279036
PRR34-AS1	190.944	-0.230211	0.195863	0.0196596	0.279036
WIZ	1039.05	0.23147	0.232895	0.0196607	0.279036
ENSG00000262898	33.8304	-0.240729	0.451156	0.0196821	0.279036
ENSG00000287126	200.256	-0.230123	0.195667	0.0196826	0.279036
OTUD4	5106.07	0.231152	0.216065	0.0196852	0.279036
OR2A4	19.1764	0.241058	0.440721	0.0196919	0.279036
FRG1-DT	177.082	0.231216	0.22271	0.0197009	0.279036
CTC-338M12.4	213.576	-0.229935	0.194411	0.0197045	0.279036
NLRP2	1049.97	0.23168	0.260807	0.0197362	0.279313
ANO5	1.8842	0.145195	0.495061	0.0197369	NA
SLC18B1	1562.52	0.225674	0.173458	0.0198177	0.280295
ENSG00000279794	14.5344	0.238779	0.385858	0.0198474	0.280543
EP400	6871.3	0.22925	0.192365	0.0198626	0.280586
CCDC88B	3653.25	0.225038	0.172476	0.0199442	0.281459
FLG	103.557	0.238858	0.39652	0.0199489	0.281459
ENSG00000286423	26.8505	-0.232595	0.302261	0.0199657	0.281524
DOLPP1	536.121	-0.230315	0.227198	0.0199871	0.281654
ENSG00000249207	13.6675	0.238753	0.400605	0.0200078	0.281773
C2orf88	223.079	0.227082	0.18181	0.0200542	0.281945
LINC01259	59.7104	0.232052	0.299187	0.0200582	0.281945
ENSG00000240036	115.688	-0.230164	0.243627	0.0200706	0.281945
ALCAM	9024.59	0.228259	0.189242	0.0200724	0.281945
MSANTD2	433.476	0.228412	0.190875	0.0200917	0.281945
NCOR1P4	1089.77	-0.230107	0.245633	0.0200935	0.281945
BORCS8-MEF2B	2.6501	0.164531	0.50862	0.0201373	NA
PRRG4	752.149	0.229086	0.200191	0.0201504	0.282515
PRKXP1	133.848	0.231087	0.288025	0.0201595	0.282515
METTL27	64.4987	-0.230443	0.273146	0.0201709	0.282515
PLXDC2	14.7231	-0.222658	0.506704	0.0202246	0.283095
KCNJ5-AS1	131.255	-0.229513	0.239802	0.02025	0.283279
LINC00539	83.5969	-0.229379	0.22857	0.020273	0.283428
CHASERR	1213.32	-0.229551	0.255872	0.0202934	0.283431
YEATS4	2769.8	-0.2291	0.211103	0.0202978	0.283431
SPAG6	26.9577	0.236049	0.381671	0.0203707	0.284155
PCDHGC4	11.9331	0.235994	0.458016	0.0203818	0.284155
PCBD1	2388.54	-0.228788	0.20957	0.0203866	0.284155
CCDC92	119.368	0.231943	0.326324	0.0204932	0.285146
CYB5RL	743.064	0.228331	0.205571	0.0204944	0.285146
SLC45A1	20.9882	-0.234844	0.372179	0.0205129	0.285146
EIF4EP1	4.59688	0.215214	0.511175	0.0205188	0.285146
PRR36	12.5554	-0.236535	0.410819	0.0205196	0.285146
UTRN	2632.85	0.228532	0.242401	0.0205435	0.285305
MIR4307HG	2.96097	-0.199189	0.51761	0.0205686	NA
LRRIQ4	49.5755	0.228625	0.259607	0.0205735	0.28555
ENSG00000236887	1.95623	-0.162664	0.505673	0.0205826	NA
RPS26P58	41.3741	0.228567	0.262977	0.0206088	0.285868
ENSG00000235881	16.8142	-0.23585	0.410354	0.0206546	0.286331
COA4	1727.4	0.225295	0.181475	0.020685	0.28658
DBNL	4064.72	0.215275	0.154339	0.0207309	0.2869
ZNF687-AS1	16.529	-0.234	0.374919	0.0207346	0.2869
MRPL51	4277.52	0.218135	0.159954	0.0207455	0.2869
SEMA3C	98.5957	0.23436	0.385449	0.0207766	0.287158
PCBP2P2	126.928	-0.22764	0.21731	0.0208011	0.287324
ENSG00000272343	27.4063	0.229063	0.298736	0.0208209	0.287329
PTK6	448.606	-0.220546	0.166109	0.0208326	0.287329
ENSG00000254251	4.52124	0.195136	0.515961	0.0208388	0.287329
SPEG	41.5535	-0.227904	0.27297	0.0208626	0.287416
SS18L2	1301.97	-0.227369	0.211902	0.0208701	0.287416
CYSTM1	1459.8	-0.227384	0.232712	0.0208856	0.287458
FAM98C	552.015	-0.227215	0.24284	0.0209361	0.287698
HIGD2A	2088.1	-0.227208	0.216572	0.02094	0.287698
TRIB2	78.5638	-0.232688	0.369355	0.0209585	0.287698
FGFBP3	91.9141	0.231024	0.343025	0.0209742	0.287698
SLC14A1	8.02906	-0.222488	0.495374	0.0209827	0.287698
EGFL7	79.7463	-0.230727	0.339406	0.0209915	0.287698
ENSG00000286220	19.5405	-0.230615	0.33813	0.0209993	0.287698
ENSG00000257226	2.78254	0.158642	0.501426	0.0210054	NA
PNCK	12.7498	-0.234095	0.409885	0.0210084	0.287698
COX5B	7859.22	-0.226984	0.218019	0.0210155	0.287698
ENSG00000287731	3.78444	0.17985	0.512205	0.0210431	NA
PSCA	29.5939	0.231454	0.354811	0.0210455	0.287938
SERF2	2615.7	-0.226761	0.23107	0.0210806	0.288225
GRAP2	14.2304	0.232265	0.453361	0.0210915	0.288225
ZNF678	605.046	-0.226609	0.217329	0.0211374	0.288682
C4orf3	1418.79	0.226384	0.241291	0.0211876	0.289195
MYO7B	6.79973	-0.224091	0.487836	0.0212059	0.289274
SELENOM	277.582	-0.229022	0.32791	0.0212411	0.289386
ENSG00000240874	2.86001	-0.190986	0.513186	0.0212571	NA
ENSG00000254467	23.5707	0.179918	0.51109	0.0212676	0.289386
DST	11437.3	0.226207	0.22214	0.0212685	0.289386
SOCAR	15.6743	-0.231531	0.450429	0.0212698	0.289386
DNAH10OS	8.0064	0.230065	0.462216	0.0212769	0.289386
SOX2-OT	81.9463	0.226085	0.228604	0.0212978	0.2895
CDC37P1	9.57571	-0.232167	0.436343	0.0213296	0.28976
IQCJ-SCHIP1	77.1252	0.22586	0.234984	0.0213567	0.289958
SAMSN1	34153.3	-0.225848	0.227522	0.0213758	0.290046
RCC2P6	13.1633	0.23166	0.435822	0.0214303	0.290601
LINC02145	55.9481	0.226761	0.301451	0.0214658	0.290601
AR	49.4197	0.231508	0.393287	0.0214668	0.290601
RPS19BP1	2305.41	-0.223024	0.180405	0.0214671	0.290601
DTNA	4.40711	0.189654	0.511673	0.0214904	0.290745
ARMC7	452.88	0.225171	0.200109	0.0215041	0.29076
ENSG00000286661	8.35871	0.220359	0.490688	0.0215247	0.290867
HAX1	5884.82	-0.224179	0.189297	0.0215527	0.291075
FNTAP2	4.40201	-0.218656	0.493278	0.0215682	0.291114
GCSAM	1595.98	0.225009	0.239145	0.0216149	0.291161
CCL4	37.073	-0.230285	0.44248	0.021615	0.291161
STOX2	12.985	-0.231086	0.423649	0.0216186	0.291161
FBXO27	29.0352	-0.190627	0.510883	0.0216223	0.291161
ATAD2B	1196.43	-0.215597	0.159471	0.0217038	0.292053
ZNF532	21.5979	-0.23019	0.431091	0.0217535	0.292053
ITGA2B	172.348	-0.225795	0.305129	0.0217716	0.292053
LINC02541	196.673	0.224893	0.281004	0.0217724	0.292053
ENSG00000236924	77.7494	-0.224461	0.255661	0.0217761	0.292053
CALB2	17.212	-0.226516	0.465156	0.0217802	0.292053
ENSG00000257434	1.67643	0.143374	0.48728	0.0217921	NA
SLPI	5.18686	-0.223664	0.476252	0.0218162	0.292053
USP46-DT	125.439	0.225059	0.291478	0.0218205	0.292053
PSMC1P11	4.36407	-0.206642	0.504373	0.0218233	0.292053
MAU2	2699.88	0.222314	0.18149	0.0218242	0.292053
GNG5P2	11.6207	-0.230074	0.411976	0.021847	0.292053
ITGB1BP2	154.98	-0.224194	0.250599	0.0218542	0.292053
LMNA	6646.06	-0.222614	0.183773	0.0218603	0.292053
ENSG00000253683	25.6226	-0.226706	0.33036	0.0218669	0.292053
AKAP1-DT	76.9055	-0.225191	0.301426	0.0218918	0.292053
SIN3B	1476.04	0.223837	0.195672	0.0218957	0.292053
RPSAP12	97.0339	-0.224268	0.223249	0.021904	0.292053
THEG	34.9222	-0.227313	0.454122	0.0219438	0.292107
APPBP2	1393.7	0.221992	0.181431	0.0219464	0.292107
ENSG00000275765	148.628	-0.223906	0.239316	0.0219622	0.292107
RYKP1	7.17756	-0.219262	0.485365	0.021982	0.292107
ZMYM4	2715.4	0.215534	0.16077	0.0219853	0.292107
DOCK8-AS2	19.3909	0.227392	0.354819	0.022025	0.292107
ENSG00000259802	80.313	-0.223931	0.219298	0.0220297	0.292107
H4C14	21.5769	-0.225849	0.32638	0.0220351	0.292107
OR7E7P	114.011	0.226039	0.331166	0.0220507	0.292107
NXT1	784.815	-0.222978	0.190467	0.0220541	0.292107
ENSG00000287434	18.4819	-0.226609	0.454687	0.0220552	0.292107
PWWP3B	8.72377	0.19687	0.506983	0.0220751	0.292107
TATDN2P2	105.399	0.224046	0.289947	0.0220907	0.292107
ENSG00000272631	22.0977	-0.226008	0.333874	0.0220956	0.292107
LINC02014	38.0132	-0.228051	0.376149	0.0221077	0.292107
CRPPA	55.423	0.223422	0.267335	0.0221186	0.292107
SLC10A7	888.29	0.222283	0.186111	0.0221235	0.292107
PRMT6	2021.4	0.220133	0.175197	0.0221526	0.292323
TXNIP	18498.9	-0.224419	0.314594	0.0222621	0.2936
ELF1	1017.55	0.223055	0.200607	0.0222795	0.293661
ENSG00000287678	16.5499	0.226704	0.364685	0.0223121	0.293769
RPL5P1	118.026	-0.223142	0.214387	0.0223132	0.293769
EHHADH	72.0545	0.223578	0.300647	0.0223306	0.29383
IRAK2	273.023	-0.222586	0.195438	0.0223572	0.294012
EEF2K	5142.86	-0.222473	0.247641	0.0223936	0.294286
NUDT14	222.53	-0.222743	0.201303	0.0224035	0.294286
HDAC11	315.353	-0.222406	0.243527	0.022427	0.294418
ENSG00000280311	37.8792	0.224505	0.330099	0.0224391	0.294418
RP9	474.662	-0.222698	0.20767	0.0224671	0.294491
MTND1P11	14.2265	0.225938	0.439685	0.0224826	0.294491
TMEM219	1276.75	-0.222355	0.234759	0.022483	0.294491
CBLL1-AS1	178.112	-0.222575	0.210028	0.0225161	0.294756
KBTBD12	21.4051	0.226734	0.393191	0.0225368	0.294859
CSF1	8540.08	-0.221767	0.192315	0.0225832	0.295299
APOM	100.68	-0.221801	0.243083	0.0226235	0.295658
LINC01970	29.1241	-0.225578	0.37223	0.0226639	0.296018
SNHG30	539.041	-0.222075	0.21181	0.0226946	0.296252
LINC02528	493.074	0.221412	0.268232	0.0227282	0.296423
NEUROG2	218.135	-0.221822	0.223129	0.0227335	0.296423
AKAP1	1722.44	0.221275	0.260548	0.0227575	0.296568
ITGB1BP1	3603.22	-0.22163	0.205118	0.022847	0.297566
THYN1	1845.14	-0.221514	0.211001	0.0228981	0.297802
SLBP	4658.12	0.22151	0.209186	0.0229008	0.297802
GDI2P1	4.46197	-0.205454	0.494438	0.0229218	0.297802
TMEM147-AS1	637.668	-0.220051	0.184631	0.0229277	0.297802
SLC9C1	413.047	0.220816	0.246251	0.0229297	0.297802
TANK	5515.83	-0.204775	0.14571	0.0230066	0.298633
APOL1	3072.9	0.22062	0.237837	0.0230398	0.298784
CCDC81	27.3665	0.222225	0.331664	0.0230713	0.298784
ENSG00000214144	44.3108	0.224473	0.398275	0.0230732	0.298784
DAB1	11.86	0.21647	0.472785	0.0230794	0.298784
RAD21L1	5.68367	-0.217725	0.46865	0.0230845	0.298784
SLC4A9	16.7843	-0.223734	0.427585	0.0230961	0.298784
RN7SL38P	26.9162	0.223749	0.425811	0.0231133	0.298838
TNNC1	80.0878	-0.224002	0.382596	0.0231262	0.298838
ENSG00000255314	6.04904	0.20942	0.486856	0.0231489	0.298963
PLEKHG2	1080.52	0.214084	0.163824	0.0231799	0.299105
EBF1	338.76	0.220373	0.293626	0.0231858	0.299105
LINC02641	5.40628	0.204607	0.49187	0.0232545	0.299823
CIB1	1963.96	-0.220235	0.197835	0.0233054	0.300311
RECQL4	4217.85	0.220335	0.206092	0.0233338	0.300351
ENSG00000244167	7.90504	0.214935	0.472232	0.0233481	0.300351
SDHD	2066.35	-0.219945	0.194587	0.0233565	0.300351
ENSG00000285751	14.5529	0.221589	0.438641	0.0233606	0.300351
MAGEH1	836.963	-0.219247	0.260828	0.0233975	0.300489
ARGFXP2	27.8864	0.220155	0.310413	0.0234075	0.300489
RPSAP21	32.2769	0.219667	0.295538	0.0234105	0.300489
GGPS1	553.796	-0.219903	0.202809	0.0234857	0.301286
HSP90AA1	91103.8	0.219033	0.289709	0.0235571	0.302035
GRXCR1	2.3308	0.123988	0.465052	0.0235601	NA
CAPN6	63.9839	0.221684	0.365067	0.0235776	0.302065
FOXF1	47.906	-0.220239	0.33226	0.023625	0.302065
ANKRD36	1232.84	0.219062	0.191793	0.0236353	0.302065
CD9	5.1124	-0.216136	0.462054	0.0236507	0.302065
SLC25A53	555.517	0.218977	0.231623	0.0236508	0.302065
TPTE2P6	10.7325	0.220703	0.432739	0.0236539	0.302065
TTC28	53.7465	0.218507	0.251587	0.0236629	0.302065
STAR	30.5997	-0.221007	0.426678	0.0236858	0.302065
FZD2	248.381	-0.218523	0.286033	0.0236894	0.302065
ACP1	5295.02	-0.216417	0.175069	0.0237041	0.302065
C8orf33	5048.93	0.218256	0.185553	0.0237146	0.302065
ATP1B4	16.8365	-0.219456	0.32062	0.0237168	0.302065
F2R	1748.72	0.219156	0.211352	0.0237668	0.302534
RGS8	1.72545	0.135995	0.475547	0.0237995	NA
STAU2	1856.38	0.217162	0.179749	0.0238039	0.302706
UVRAG-DT	34.4748	-0.218271	0.29237	0.0238065	0.302706
PCAT6	10.7143	-0.215999	0.457175	0.0238812	0.303488
JAKMIP3	8.33595	-0.21977	0.429652	0.0239045	0.303616
XKR9	18.0439	0.220718	0.385859	0.0239474	0.30374
DEPP1	128.554	-0.218146	0.30727	0.023965	0.30374
RUBCNL	198.371	0.217955	0.235812	0.0239662	0.30374
BTG3	1736.16	-0.218183	0.22815	0.0239669	0.30374
TXLNB	461.042	0.218414	0.218411	0.0239877	0.303835
PDHB	1735.96	-0.216192	0.1772	0.0240089	0.303937
DCC	2.67798	0.148752	0.484654	0.0240177	NA
ENSG00000228037	139.025	-0.217882	0.231997	0.0240318	0.304
ENSG00000262801	41.4817	0.218214	0.317801	0.0240466	0.304
AVPR1A	1490.86	-0.2184	0.200154	0.0240535	0.304
SECTM1	3.8121	-0.189522	0.494942	0.0240804	NA
FKBP4	5334.47	0.217265	0.245219	0.0241201	0.304595
SSBP2	3333.97	0.21697	0.267336	0.024127	0.304595
NDFIP1	3706.13	-0.218125	0.211101	0.0241578	0.304817
ZNF117	199.773	0.216761	0.260712	0.0242064	0.304891
PRNCR1	9.15952	-0.219694	0.387851	0.0242073	0.304891
EIF4G2	49994.1	0.214548	0.172216	0.0242114	0.304891
SWI5	1038	-0.217934	0.211169	0.0242304	0.304891
BTF3-DT	68.2663	-0.216841	0.249027	0.0242368	0.304891
RNF170	887.762	0.21764	0.192791	0.0242431	0.304891
RASGRF2	441.9	0.217055	0.233341	0.0243104	0.305156
LLPH	1349.81	0.211449	0.163443	0.0243118	0.305156
ENSG00000250509	35.99	-0.216729	0.439652	0.0243252	0.305156
TMEM191C	64.2285	-0.216327	0.270774	0.0243356	0.305156
ANKRD18CP	24.7468	0.218577	0.358096	0.0243414	0.305156
ENSG00000260645	129.737	0.21634	0.261546	0.0243436	0.305156
TTC3P1	219.059	0.216835	0.235924	0.024359	0.305183
SLC16A10	457.99	0.217392	0.201086	0.0244615	0.305848
ENSG00000284428	150.199	0.216208	0.244266	0.0244932	0.305848
ANAPC7	2552.89	0.21496	0.176743	0.0245098	0.305848
ENSG00000274698	28.5575	-0.216105	0.298925	0.0245165	0.305848
SLC22A18	576.838	-0.215916	0.254458	0.0245166	0.305848
R3HDM1	3656.45	0.216734	0.189326	0.0245169	0.305848
TMEM14B	2364.97	-0.217238	0.207431	0.0245214	0.305848
ENSG00000224969	39.0299	-0.215861	0.288548	0.0245313	0.305848
PRPSAP2	3268.06	-0.210883	0.163194	0.0245315	0.305848
USP30-AS1	62.1897	0.215933	0.247813	0.0245575	0.305893
ENSG00000231830	20.3969	-0.216141	0.30659	0.0245632	0.305893
UBE2W	1223.81	-0.213045	0.169824	0.0245871	0.305893
ACTG1P20	21.7335	0.217808	0.364606	0.0245976	0.305893
ENSG00000282386	50.3666	-0.215686	0.253417	0.0246015	0.305893
TSC22D3	6656.88	-0.215531	0.288081	0.0246338	0.305904
NAIP	20.2048	0.216346	0.322903	0.0246459	0.305904
ACTG1	75633.1	0.215541	0.291529	0.0246474	0.305904
CCDC74A	90.317	-0.215509	0.291505	0.0246574	0.305904
LINC00332	4.71433	0.177667	0.493189	0.0246688	0.305904
Y_RNA	6.72566	-0.211651	0.456862	0.0246886	0.305915
ENSG00000274253	295.854	-0.216104	0.187145	0.0247	0.305915
COL4A6	10.9479	0.214491	0.442216	0.0247095	0.305915
HCCS	1321.6	-0.215427	0.247757	0.024734	0.306053
DAZL	4.69848	0.174801	0.492583	0.024756	0.306161
HAX1P1	13.9294	-0.217286	0.373863	0.0247871	0.306382
NEB	275.445	0.216339	0.194884	0.0248265	0.306666
ENSG00000260190	20.0875	0.2169	0.364126	0.024841	0.306666
OR6C70	7.81528	0.200614	0.479914	0.0248501	0.306666
PPP1R16B	55.1981	-0.216225	0.34441	0.0248804	0.306876
ENSG00000285367	1.85671	-0.150304	0.482932	0.0248845	NA
HMCN1	43.7406	0.216029	0.340665	0.0249037	0.306999
ENSG00000279413	57.3577	0.215197	0.234421	0.0249663	0.307412
FGGY-DT	31.0739	-0.215218	0.322684	0.0249807	0.307412
SH2D5	56.8097	-0.216617	0.378985	0.024981	0.307412
ENSG00000273240	10.4317	0.21643	0.401674	0.0249906	0.307412
MYOM1	40.9006	0.215694	0.344163	0.0250307	0.307742
ENSG00000268603	2.56787	0.147883	0.480681	0.0251283	NA
CTSV	143.608	-0.21412	0.300715	0.0251493	0.308116
ZSWIM5	68.4132	0.214256	0.246674	0.0251564	0.308116
STPG3-AS1	20.3637	-0.214825	0.330583	0.025168	0.308116
NIBAN3	16.0176	0.215927	0.385549	0.0251688	0.308116
NRBP1	3107.68	-0.212097	0.17095	0.025177	0.308116
HDAC7	2047.14	0.21131	0.168496	0.0252088	0.308116
IDO1	1525.95	0.204784	0.467945	0.025229	0.308116
KIF21A	2762.88	0.214904	0.223659	0.0252347	0.308116
TENM2	312.18	0.21426	0.31959	0.0252448	0.308116
RPL37P15	181.466	0.179521	0.489957	0.0252478	0.308116
POLR2L	1360.92	0.2147	0.226668	0.0252646	0.308116
BAHCC1	23.5787	-0.214187	0.31988	0.0252696	0.308116
DAPP1	5087.3	0.214616	0.22833	0.0252703	0.308116
ENSG00000286780	21.8919	0.214406	0.32817	0.0252728	0.308116
ENSG00000285747	6.05663	-0.210184	0.450165	0.0252737	0.308116
KIF28P	23.9137	0.213773	0.304996	0.0252863	0.308116
DENND11	3279.65	0.209501	0.163725	0.0252885	0.308116
ZNF624	391.815	0.213443	0.178018	0.0253082	0.308193
STX10	1187.51	-0.214638	0.187661	0.0253578	0.308429
ENSG00000242951	50.6748	-0.214082	0.235454	0.0253606	0.308429
CAND1	15532.5	0.213059	0.176705	0.0253678	0.308429
PRKG2	128.056	0.213421	0.305115	0.0253982	0.308636
GJB4	1.61708	0.134149	0.469933	0.0254178	NA
MAP3K7CL	861.396	-0.213653	0.241393	0.0254353	0.308924
EPB41L4A-DT	9.30715	0.212912	0.427686	0.0254512	0.308954
TTC36-AS1	6.09101	0.201766	0.470632	0.0254992	0.309375
RIMBP3C	2.22702	-0.158556	0.485062	0.0255101	NA
ENSG00000276334	161.364	-0.212817	0.299068	0.0255563	0.309903
ENSG00000250041	17.2894	-0.213129	0.41968	0.025571	0.309919
NEURL1B	102.777	-0.212923	0.251293	0.0255845	0.30992
RNF34	1684.91	0.21393	0.18663	0.0256289	0.310294
MEGF8	2841.99	0.213829	0.186421	0.0256649	0.310567
CDH11	2.3905	-0.152526	0.481438	0.0257368	NA
PABPC5	4.17121	0.178867	0.487101	0.0257731	0.311475
QSOX1	1676.27	-0.212425	0.178206	0.0257933	0.311475
DCLK2	3.62752	0.15694	0.483345	0.0257958	NA
UBE2Q2P1	74.453	0.213428	0.223796	0.0258	0.311475
CALY	7.58786	-0.203697	0.462236	0.0258073	0.311475
JUN	5833.04	-0.213027	0.232114	0.0258075	0.311475
FDPSP1	2.33668	-0.158438	0.483887	0.0258188	NA
HBS1L	6676.37	0.206387	0.158844	0.0258282	0.311562
SULT1E1	1.66145	0.133113	0.468073	0.025835	NA
KANSL1L-AS1	99.9758	0.21183	0.265536	0.0258648	0.311702
HSBP1L1	34.5117	-0.211722	0.278183	0.0258669	0.311702
[truncated: 35,569 more rows]

## Sheet: Table S8.3
Gene sets	Size	ES	NES	nom p	q	FWER	Rank	leading edge		Included gene set databases: MSigDB: (H) Hallmark, (C5) GO, (C3) TFT, (C2) CP: REACTOME, custom DB (defined below)
HALLMARK_INTERFERON_ALPHA_RESPONSE	81	0.71	2.3	0	0	0	1775	tags=52%, list=13%, signal=59%
ICSBP_Q6	174	0.59	2.07	0	0	0	2046	tags=38%, list=15%, signal=44%
ISRE_01	171	0.59	2.09	0	0	0	1294	tags=32%, list=9%, signal=34%
HALLMARK_INTERFERON_GAMMA_RESPONSE	161	0.55	1.93	0	0.001	0.004	2117	tags=45%, list=15%, signal=52%
STTTCRNTTT_IRF_Q6	133	0.6	2.04	0	0.001	0.004	1674	tags=33%, list=12%, signal=37%
WAGONER_REST_LOSS_UP*	17	-0.78	-1.92	0	0.001	0.001	2689	tags=88%, list=19%, signal=109%
GOBP_POSITIVE_REGULATION_OF_RESPONSE_TO_CYTOKINE_STIMULUS	38	0.75	2.13	0	0.002	0.002	1203	tags=37%, list=9%, signal=40%
HALLMARK_COMPLEMENT	132	0.56	1.94	0	0.002	0.004	1775	tags=31%, list=13%, signal=35%
LIANG_REST_SIGNATURE*	11	-0.78	-1.78	0.002	0.007	0.015	1888	tags=73%, list=14%, signal=84%
IRF1_01	157	0.54	1.91	0	0.009	0.046	1804	tags=28%, list=13%, signal=32%
IRF_Q6	167	0.53	1.92	0	0.01	0.038	1674	tags=29%, list=12%, signal=33%
WANG_LSD1_TARGETS_DN	19	-0.66	-1.68	0.014	0.011	0.033	1750	tags=53%, list=13%, signal=60%
HALLMARK_MYC_TARGETS_V2	58	-0.58	-1.83	0.002	0.013	0.012	4530	tags=64%, list=33%, signal=94%
COMP1_01	60	0.61	1.88	0	0.013	0.077	1824	tags=32%, list=13%, signal=36%
GOBP_T_CELL_MIGRATION	40	-0.71	-2.09	0	0.017	0.021	500	tags=23%, list=4%, signal=23%		DE genes concordant in MS/MS, RNA-Seq and ATAC-Seq of ZNF217 knockout RC-K8 single cell clones, related to wild type single cell clones in vitro
GOBP_INTERFERON_GAMMA_MEDIATED_SIGNALING_PATHWAY	71	0.66	2.06	0	0.018	0.032	2134	tags=49%, list=15%, signal=58%
SENESE_HDAC3_TARGETS_UP	361	0.45	1.72	0	0.023	0.023	2762	tags=40%, list=20%, signal=49%		Gene sets	Size	ES	NES	nom p	q	FWER	Rank	leading edge
HALLMARK_INFLAMMATORY_RESPONSE	129	0.48	1.64	0	0.024	0.119	1240	tags=26%, list=9%, signal=28%		GSE23925_LIGHT_ZONE_VS_DARK_ZONE_BCELL_UP.grp	4	-0.72	-1.67	0.024	0.019	0.063	4	tags=50%, list=6%, signal=50%
HALLMARK_KRAS_SIGNALING_UP	112	0.5	1.66	0.002	0.024	0.097	1580	tags=30%, list=11%, signal=34%		HALLMARK_INTERFERON_ALPHA_RESPONSE	3	0.94	1.67	0	0.019	0.014	6	tags=100%, list=9%, signal=105%
CEBPE_TARGET_GENES	20	0.73	1.83	0.004	0.024	0.161	619	tags=30%, list=4%, signal=31%
IRF2_01	94	0.55	1.8	0	0.028	0.228	1475	tags=26%, list=11%, signal=28%		CD40 Signature analysis in RC-K8 and Nanostring nCounter results
F10_TARGET_GENES	168	0.51	1.81	0	0.029	0.215	2658	tags=35%, list=19%, signal=42%
GSE23925_LIGHT_ZONE_VS_NAIVE_BCELL_UP	154	-0.38	-1.45	0.01	0.047	0.178	1569	tags=19%, list=11%, signal=22%		BASSO_CD40_SIGNALING_UP.v2022.1.Hs.grp	95	0.49	1.6	0.007	0.007	0.004	2397	tags=42%, list=17%, signal=51%
GOMF_CHEMOKINE_RECEPTOR_BINDING	19	-0.79	-2.01	0	0.048	0.108	870	tags=32%, list=6%, signal=34%		BASSO_CD40_SIGNALING_UP.v2022.1.Hs.grp	20	0.6	1.59	0.027	0.027	0.017	105	tags=35%, list=14%, signal=40%
*Refer to REST signatures
custom gene set collection included:
GSE23925_DARK_ZONE_VS_NAIVE_BCELL_DN
GSE23925_DARK_ZONE_VS_NAIVE_BCELL_UP
GSE23925_LIGHT_ZONE_VS_DARK_ZONE_BCELL_DN
GSE23925_LIGHT_ZONE_VS_DARK_ZONE_BCELL_UP
GSE23925_LIGHT_ZONE_VS_NAIVE_BCELL_DN
GSE23925_LIGHT_ZONE_VS_NAIVE_BCELL_UP
LIANG_REST_SIGNATURE*
SENESE_HDAC1_AND_HDAC2_TARGETS_DN
SENESE_HDAC1_AND_HDAC2_TARGETS_UP
SENESE_HDAC1_TARGETS_DN
SENESE_HDAC1_TARGETS_UP
SENESE_HDAC2_TARGETS_DN
SENESE_HDAC2_TARGETS_UP
SENESE_HDAC3_TARGETS_DN
SENESE_HDAC3_TARGETS_UP
WAGONER_REST_LOSS_UP*
WANG_LSD1_TARGETS_DN
WANG_LSD1_TARGETS_UP

## Sheet: Table S8.4
id	Protein IDs	Majority protein IDs	Protein names	Gene names	Fasta headers	Number of proteins	Sequence coverage Briest_global [%]	Phospho (STY) site positions	Peptides	Razor + unique peptides	Unique peptides	Sequence coverage [%]	Unique + razor sequence coverage [%]	Unique sequence coverage [%]	Mol. weight [kDa]	Q-value	Score	Intensity global	MS/MS count	Peptides Briest_global	Unique peptides Briest_global	Reporter intensity count global	Significant Mut_WT FDR5	WT up	Mut up	p-value Mut_WT	q-value Mut_WT	Difference Mut_WT	statistic Mut_WT	zscore vlaue (mean)	sg4_D4_global	sg4_D5_het_c8_global	allsg_E4_c4_global	sg2_C2_global	sg_F6_mut3_global	sg4_B5_hom_c13_global	allsg_D4_global	sg4_D3_mut3_c3_global	sg4_G3_c20_global	sg4_D3_mut3_c8_global	Intensities (log2)	Reporter intensity corrected 1 Briest_global	Reporter intensity corrected 2 Briest_global	Reporter intensity corrected 3 Briest_global	Reporter intensity corrected 4 Briest_global	Reporter intensity corrected 5 Briest_global	Reporter intensity corrected 6 Briest_global	Reporter intensity corrected 7 Briest_global	Reporter intensity corrected 8 Briest_global
4483	P49796-1;P49796-4;P49796-6;P49796;C9J6G2;H7C539;C9J582	P49796-1;P49796-4;P49796-6;P49796	Regulator of G-protein signaling 3	RGS3	P49796-1;P49796-4;P49796-6;P49796	7	3.3	237;238	3	3	3	6.7	6.7	6.7	56.601	0	8.9316	162100000	2	2	2	2	+	+		1.8605	0.0177344	-6.68883	-3.38023		5.03281	-0.221223	1.48762	5.58668	-0.269252	-8.45577	5.30759	-0.827333	2.23817	-2.67285		14.1836	11.6182	13.1264	14.2832	11.8859	8.05333	14.3841	12.1917
3031	O60907-2;O60907;A0A2R8YFW3;Q9BQ87;A0A494C153	O60907-2;O60907;A0A2R8YFW3;Q9BQ87	F-box-like/WD repeat-containing protein TBL1X;F-box-like/WD repeat-containing protein TBL1Y	TBL1X;TBL1Y	O60907-2;O60907;A0A2R8YFW3;Q9BQ87	5	16		7	1	1	16	1.9	1.9	57.048	0.00045172	2.7629	216830000	1	7	1	1	+	+		1.46843	0.0366819	-5.59326	-2.8228		3.21136	-0.402157	1.62255	2.82049	-5.38685	-1.1008	0.889589	-8.95681	1.85105	-3.17879		13.1456	11.0544	12.6828	12.9281	9.05607	10.96	12.5023	9.10363
2072	H0YGF6;Q9GZX7-2;Q9GZX7	H0YGF6;Q9GZX7-2;Q9GZX7	Single-stranded DNA cytosine deaminase	AICDA	H0YGF6;Q9GZX7-2;Q9GZX7	3	14.2		4	4	4	14.2	14.2	14.2	23.707	0	46.223	1508300000	6	4	4	6	+	+		2.6049	0.006976	-5.12168	-4.32137		0.611641	0.30064	-1.89695	3.22421	-3.83736	-0.36328	4.43143	-4.35277	2.49666	-1.70311		16.3851	15.3532	15.4427	17.0732	13.783	15.3198	17.6357	14.593
3044	O75081;O75081-4;H3BNI7	O75081;O75081-4	Protein CBFA2T3	CBFA2T3	O75081;O75081-4	3	10.4	65;439;459	8	7	1	13.8	12.7	1.8	71.191	0	41.474	251840000	4	6	0	4	+	+		2.1839	0.0121722	-4.8378	-3.54297		3.72604	2.10164	-4.48863	0.639023	0.605878	-3.18957	2.88399	-4.90577	0.530052	-2.48703		15.087	13.8382	12.2834	14.0345	13.581	11.7819	14.9168	12.1844
5363	Q13576;E7EWC2;F5H7S7;Q13576-3;Q13576-2;D6R939;E9PDT6;D6RDK8;H0YA28;D6RGC6	Q13576;E7EWC2;F5H7S7;Q13576-3;Q13576-2	Ras GTPase-activating-like protein IQGAP2	IQGAP2	Q13576;E7EWC2;F5H7S7;Q13576-3;Q13576-2	10	19.9	16;970	23	20	20	21.1	19.6	19.6	180.58	0	275.41	3788100000	22	21	18	20	+	+		4.08636	0	-4.77862	-8.3237		1.72483	-2.38253	-1.29094	2.20078	-2.5646	-2.67403	2.24954	-3.96189	2.72106	-2.28136		18.8289	16.395	17.7695	18.8638	16.4745	16.3621	19.0592	16.8279
9270	Q9NRV9;A0A3B3IRV5;F5GWX2	Q9NRV9;A0A3B3IRV5;F5GWX2	Heme-binding protein 1	HEBP1	Q9NRV9;A0A3B3IRV5;F5GWX2	3	23.3		5	5	5	23.3	23.3	23.3	21.097	0	13.996	598570000	5	5	5	5	+	+		1.5512	0.0319793	-4.72752	-2.86412		2.76823	-0.370246	2.41964	1.0679	-4.4706	-5.33213	1.51855	-4.27232	0.177622	-5.06685		17.2836	15.338	17.2389	16.6521	13.7456	13.2757	16.9711	14.8706
10047	Q9Y2D5;Q9Y2D5-5;Q9Y2D5-6;Q9Y2D5-7;Q9Y2D5-4;C9JVY5	Q9Y2D5;Q9Y2D5-5;Q9Y2D5-6;Q9Y2D5-7;Q9Y2D5-4;C9JVY5	A-kinase anchor protein 2	AKAP2	Q9Y2D5;Q9Y2D5-5;Q9Y2D5-6;Q9Y2D5-7;Q9Y2D5-4;C9JVY5	6	48.7	121;135;152;154;155;393;405;409;467;630;631;718;720;748;756;778;780;781	40	40	40	51	51	51	94.659	0	323.31	33080000000	48	38	38	46	+	+		1.79322	0.0208455	-4.62621	-3.30679		0.814972	-2.42525	2.05646	1.4922	-3.59751	-3.91339	2.18435	-4.57554	2.88317	-3.88268		20.0887	17.9107	20.4998	20.1754	17.5353	17.3221	20.5714	18.1646
7466	Q8TD47	Q8TD47	40S ribosomal protein S4, Y isoform 2	RPS4Y2	Q8TD47	1	40.3		20	4	0	43	12.2	0	29.295	0	11.987	711130000	6	19	0	5	+	+		1.52394	0.0335294	-4.58777	-2.88588		0.862757	1.48757	0.545362	2.08917	1.32329	-4.58831	2.66098	-5.50843	2.6611	-4.36822		15.3134	14.6788	15.1695	15.572	14.9937	12.2206	15.9317	13.077
4119	P31323	P31323	cAMP-dependent protein kinase type II-beta regulatory subunit	PRKAR2B	P31323	1	16.5	83;85	6	4	4	25.1	18.2	18.2	46.302	0	48.554	513860000	3	5	3	3	+	+		2.36413	0.0112549	-4.54759	-3.85966		2.06748	-0.432987	-4.13831	1.03397	-0.0288793	-2.47834	0.894802	-3.83932	4.28995	-1.89535		16.4636	14.7031	14.2827	16.0317	15.1649	13.9845	16.1649	14.399
1072	B4DTY2;G3V439;G3V3U1;O15304;H0YJN1;O15304-2	B4DTY2;G3V439;G3V3U1;O15304;H0YJN1;O15304-2	Apoptosis regulatory protein Siva	SIVA1	B4DTY2;G3V439;G3V3U1;O15304;H0YJN1;O15304-2	6	11.5		2	2	2	11.5	11.5	11.5	16.665	0.00034423	3.1614	443200000	2	2	2	1	+	+		2.23786	0.0115683	-4.35307	-3.72368		2.45644	2.66924	-4.09397	0.627236	-4.67287	-3.21285	2.7084	-2.19279	0.685753	0.504442		13.1616	12.5195	10.8799	12.4861	9.62458	10.2264	13.3168	11.5062
10256	Q9Y5U5-3;Q9Y5U5;Q9Y5U5-2;J3KT02	Q9Y5U5-3;Q9Y5U5;Q9Y5U5-2;J3KT02	Tumor necrosis factor receptor superfamily member 18	TNFRSF18	Q9Y5U5-3;Q9Y5U5;Q9Y5U5-2;J3KT02	4	10.7		2	2	2	10.7	10.7	10.7	25.11	0	4.8957	365230000	3	2	2	3	+	+		2.17678	0.0122667	-4.2063	-4.10716		1.71531	1.31233	-0.742774	-0.357549	-2.02022	-2.61311	3.01704	-3.08444	3.09289	-3.23633		14.2739	13.3139	13.4135	13.5134	12.1711	11.8381	14.7486	12.556
10012	Q9Y223-4;Q9Y223;Q9Y223-2;Q9Y223-5;Q9Y223-3	Q9Y223-4;Q9Y223;Q9Y223-2;Q9Y223-5;Q9Y223-3	Bifunctional UDP-N-acetylglucosamine 2-epimerase/N-acetylmannosamine kinase;UDP-N-acetylglucosamine 2-epimerase (hydrolyzing);N-acetylmannosamine kinase	GNE	Q9Y223-4;Q9Y223;Q9Y223-2;Q9Y223-5;Q9Y223-3	5	5.2		3	3	3	5.2	5.2	5.2	71.277	0	10.883	388100000	4	3	3	4	+	+		1.47447	0.0379589	-4.20393	-3.03475		4.06758	0.537756	-2.60825	-1.30919	-2.42432	-0.926015	3.47639	-1.7724	1.58085	-3.51913		16.9371	14.9633	14.7038	15.1742	13.9443	14.5755	16.8509	14.9328
3899	P20701;P20701-2;P20701-3;B4DQ77	P20701;P20701-2;P20701-3	Integrin alpha-L	ITGAL	P20701;P20701-2;P20701-3	4	7		5	5	5	7	7	7	128.77	0	33.737	370940000	5	5	5	4	+	+		3.0555	0.00524138	-4.0779	-4.86816		2.97311	-0.351312	-1.88127	1.8343	-0.244979	-3.56731	2.09069	-2.7304	0.628186	-2.55771		16.0839	14.0844	14.439	15.6302	14.4149	12.8301	15.8899	14.1019
3089	ZNF217_F6mut3_c4_del;ZNF217_WT;O75362;ZNF217_E4_c4;ZNF217_F6mut3_c4;ZNF217_D3mut3_c3;ZNF217_D3_mut3_c8;ZNF217_B5hom_c13;ZNF217_D5het_c8;A2A326;Q9BZ31;K7EKT4;O15090	ZNF217_F6mut3_c4_del;ZNF217_WT;O75362;ZNF217_E4_c4	Zinc finger protein 217	ZNF217	ZNF217_F6mut3_c4_del;ZNF217_WT;O75362;ZNF217_E4_c4	13	46.9	253;321;327;405;407;568;591;646;652;653;660;793;846	45	45	43	52.8	52.8	51.1	115.08	0	298.62	9286400000	41	39	37	40	+	+		4.36421	0	-4.00636	-7.34995		2.1002	0.151519	-1.76733	1.31789	-1.81103	-3.64476	2.22691	-2.27069	1.08429	-2.12638		19.8424	18.3048	18.5	19.4893	17.7197	16.8145	19.953	18.269
10304	Q9Y6I3-3;Q9Y6I3-1;D6RFG3;D6REL6;I6L9I8;Q9H201-2;Q9H201;D6R907;D6RBI9;D6RBR6	Q9Y6I3-3;Q9Y6I3-1	Epsin-1	EPN1	Q9Y6I3-3;Q9Y6I3-1	10	40.4	393;394;409;421;428;434;438;444	18	1	1	40.4	1.5	1.5	57.504	0.0029322	1.7417	75941000	1	16	1	1	+	+		2.11651	0.0135748	-3.85749	-3.7471		1.67216	0.507098	-3.04315	0.816551	1.18961	-3.75065	2.15979	-2.28965	2.50842	-2.44747		13.3501	12.0824	11.6796	12.9688	12.7266	10.4016	13.568	11.8989
6650	Q7RTS1	Q7RTS1	Class A basic helix-loop-helix protein 15	BHLHA15	Q7RTS1	1	37	25;72;73	10	10	10	56.1	56.1	56.1	20.818	0	71.719	2186800000	6	6	6	6	+	+		2.09191	0.0141717	-3.83563	-3.34791		2.1707	0.140087	-1.8453	-0.218936	-5.46314	-2.3628	2.70026	-0.528606	1.01367	-1.8962		16.3819	14.8186	14.9904	15.528	12.5695	13.9252	16.6203	15.3436
2635	O00592-2;O00592	O00592-2;O00592	Podocalyxin	PODXL	O00592-2;O00592	2	20.2		10	10	10	20.2	20.2	20.2	55.385	0	90.272	7250300000	16	10	10	16	+	+		2.4404	0.0112473	-3.82963	-4.37495		2.6459	-0.232542	0.709872	1.89401	-3.31835	-2.11601	1.24993	-2.24742	1.53376	-3.02173		18.3357	16.4815	17.7159	17.9987	15.3607	15.8505	17.9753	16.606
10014	Q9Y227-2;Q9Y227;Q8NE73;E5RIB2	Q9Y227-2;Q9Y227;Q8NE73	Ectonucleoside triphosphate diphosphohydrolase 4	ENTPD4	Q9Y227-2;Q9Y227;Q8NE73	4	11	587;588	4	4	4	11	11	11	69.42	0	15.127	306570000	3	4	4	2	+	+		1.90801	0.018291	-3.81633	-3.08245		3.44342	3.05505	-4.11935	0.385227	0.0535349	-0.720968	2.90301	-3.8101	1.34803	-0.385138		13.9685	13.184	11.3818	12.9215	12.2949	11.8888	13.889	11.5006
8613	Q9BX40;Q5TBQ0;Q9BX40-2;Q5TBQ1;A0A0C4DFV2	Q9BX40;Q5TBQ0;Q9BX40-2	Protein LSM14 homolog B	LSM14B	Q9BX40;Q5TBQ0;Q9BX40-2	5	59.7	165;233	18	18	6	60	60	27.3	42.07	0	323.31	32817000000	23	17	6	21	+	+		2.53343	0.0093913	-3.79739	-4.81439		2.2788	0.678697	-2.68585	0.341564	-1.77267	-2.42967	3.21927	-0.75706	1.97269	-1.57629		19.0996	17.7183	17.375	18.3882	16.9409	16.5796	19.4689	17.956
5581	Q15043-2;Q15043-3;Q15043;E5RIP4;E5RFT1;E5RFZ8;E5RGA7;E5RJ40;E5RJG5	Q15043-2;Q15043-3;Q15043;E5RIP4;E5RFT1	Zinc transporter ZIP14	SLC39A14	Q15043-2;Q15043-3;Q15043;E5RIP4;E5RFT1	9	17		6	6	6	17	17	17	52.838	0	42.51	6372900000	9	6	6	8	+	+		2.67991	0.00733333	-3.71528	-4.31282		1.81173	1.63808	-2.73926	0.324762	-0.565086	-1.82626	2.26926	-4.42857	1.09246	-2.14445		17.1652	16.3059	15.5615	16.5886	15.6982	15.064	17.3756	14.989
162	A0A087X026;F8W6L4;Q96EX2-2;Q96EX2-3;Q96EX2-5;Q96EX2	A0A087X026;F8W6L4;Q96EX2-2;Q96EX2-3;Q96EX2-5;Q96EX2	RING finger and transmembrane domain-containing protein 2	RNFT2	A0A087X026;F8W6L4;Q96EX2-2;Q96EX2-3;Q96EX2-5;Q96EX2	6	6.5	35	2	2	2	12.1	12.1	12.1	25.706	0.00077519	2.2362	20590000	2	1	1	2	+	+		2.34817	0.0117576	-3.68635	-3.70957		3.1468	1.56663	-1.55378	0.828894	-0.605514	1.05199	2.63856	-3.11612	3.23134	-1.90133		11.1878	9.8997	9.60792	10.3682	9.302	10.0163	11.1141	9.03047
7281	Q8NC51-2	Q8NC51-2	Plasminogen activator inhibitor 1 RNA-binding protein	SERBP1	Q8NC51-2	1	75.1	53;61;63;197;199;213;215;226;228;237;241;246;249;322;324;332;385;386;388	49	2	0	77.1	2.2	0	44.256	0.00011861	4.3	2174300000	4	46	0	3	+	+		1.97814	0.0172735	-3.55863	-3.15526		3.29058	-2.00465	0.161501	1.89543	-2.48862	-2.63097	0.0262791	-0.0610253	1.94692	-3.82503		15.302	12.549	14.2927	14.7721	12.5127	12.3855	14.3632	14.0772
8117	Q96KB5;Q96KB5-2;E5RFX4;E5RIE1	Q96KB5;Q96KB5-2;E5RFX4	Lymphokine-activated killer T-cell-originated protein kinase	PBK	Q96KB5;Q96KB5-2;E5RFX4	4	45.7	9;19;32;59	14	14	14	46.9	46.9	46.9	36.085	0	148.28	5117400000	17	13	13	16	+	+		5.55839	0	-3.50603	-9.80199		1.49075	0.884348	-2.17943	2.09286	-1.33405	-1.90062	1.79069	-1.06564	2.23018	-1.54481		18.199	17.1359	16.8919	18.2704	16.477	16.1598	18.3551	17.1932
9692	Q9UEW8-2;Q9UEW8	Q9UEW8-2;Q9UEW8	STE20/SPS1-related proline-alanine-rich protein kinase	STK39	Q9UEW8-2;Q9UEW8	2	34.8	351;352;358;366;382	22	17	17	37.8	29.8	29.8	57.937	0	184.92	10630000000	22	18	13	22	+	+		1.9974	0.0167505	-3.4478	-3.46452		2.2786	1.61769	-0.29283	0.964097	0.368713	-3.68977	2.0422	-3.16499	0.84468	-2.79815		18.6713	17.6639	17.803	18.1543	17.491	15.5691	18.6703	16.7588
6878	Q86Y01;Q9Y2E6-2;Q9Y2E6	Q86Y01	E3 ubiquitin-protein ligase DTX1	DTX1	Q86Y01	3	3.5	215	3	3	3	5.3	5.3	5.3	67.368	0	5.2482	227420000	2	2	2	2	+	+		1.99703	0.0168223	-3.43988	-3.7316		0.562641	-0.51368	0.370616	1.29518	-3.19583	-4.3533	1.63688	-1.81023	1.00448	-2.58668		14.1646	12.8232	14.0481	14.2654	11.8703	11.2704	14.5506	13.1992
5120	Q08257-3;Q08257;C9JH92;A6NP24;Q08257-2	Q08257-3;Q08257;C9JH92;A6NP24	Quinone oxidoreductase	CRYZ	Q08257-3;Q08257;C9JH92;A6NP24	5	37.6		8	8	8	37.6	37.6	37.6	31.528	0	76.803	14159000000	17	8	8	17	+	+		2.45901	0.0113125	-3.37539	-3.87542		1.58717	-1.90937	-1.21631	0.546606	0.0530298	-2.16336	3.14079	-2.51969	1.17539	-2.96818		18.4634	16.2591	17.4719	18.0233	17.3461	16.2738	19.0153	16.9642
2201	H7BY36	H7BY36		EWSR1	H7BY36	1	44.8		14	2	2	44.8	6.2	6.2	32.071	0	4.681	333100000	2	14	2	2	+	+		2.45316	0.0113299	-3.3217	-3.88948		1.98385	1.945	-2.27671	0.802728	-3.45754	-2.3686	2.59592	-0.727023	0.156355	-0.855062		13.7094	12.9207	12.2196	13.2304	10.8694	11.3061	13.971	12.6638
7994	Q96FN4;Q96FN4-2;H3BQQ3	Q96FN4;Q96FN4-2	Copine-2	CPNE2	Q96FN4;Q96FN4-2	3	8.8		3	2	2	8.8	7.1	7.1	61.189	0	21.981	601860000	3	3	2	3	+	+		2.15975	0.013545	-3.28371	-3.59519		2.14149	0.835335	-3.22249	0.829316	-0.375879	-2.45357	2.29893	-1.71258	-0.47716	-2.66329		17.2821	16.0044	15.4067	16.7641	15.8027	14.7922	17.403	15.8745
146	A0A087WZ58;O15151-5;O15151;Q5T0Y3;A0A087WTR9;Q5T0Y2	A0A087WZ58;O15151-5;O15151;Q5T0Y3;A0A087WTR9	Protein Mdm4	MDM4	A0A087WZ58;O15151-5;O15151;Q5T0Y3;A0A087WTR9	6	4.6	244	3	3	3	8.7	8.7	8.7	43.96	0	7.5882	82740000	1	2	2	1	+	+		1.40543	0.046787	-3.28342	-2.49501		1.02202	1.31438	-6.19593	2.71481	-2.34107	-0.803946	0.853263	-0.593763	0.522165	-0.092078		13.1703	12.419	10.5667	13.5764	11.1288	11.7784	13.1721	12.4557
4256	P40259;P40259-3;P40259-2	P40259;P40259-3	B-cell antigen receptor complex-associated protein beta chain	CD79B	P40259;P40259-3	3	19.2	221	4	4	4	19.2	19.2	19.2	26.048	0	13.605	1045800000	7	4	4	7	+	+		3.33722	0.00341463	-3.26428	-5.30218		1.09289	-0.34722	-0.65252	1.32463	-2.02909	-2.48321	2.61931	-2.38225	1.0163	-1.20791		17.1176	15.6835	16.476	17.0685	15.1973	14.9284	17.6537	15.8105
6295	Q69YH5;E9PEI0;Q69YH5-2	Q69YH5;E9PEI0	Cell division cycle-associated protein 2	CDCA2	Q69YH5;E9PEI0	3	56.9	98;291;309;400;710;726;833;934;936;977;999;1000	48	48	48	58.7	58.7	58.7	112.68	0	323.31	12027000000	44	44	44	44	+	+		3.67645	0.00218182	-3.26136	-8.15801		1.65363	0.490361	-1.86327	2.05902	-1.52312	-2.1309	1.69726	-1.35174	0.796367	-1.67995		20.0376	18.7689	18.7948	20.0497	18.1804	17.8432	20.1155	18.8916
1202	C9J4J4;Q02080-2;B8ZZJ5;H3BNR1;Q02080;B3KQ23	C9J4J4;Q02080-2;B8ZZJ5;H3BNR1;Q02080	Myocyte-specific enhancer factor 2B	MEF2B;MEF2BNB-MEF2B	C9J4J4;Q02080-2;B8ZZJ5;H3BNR1;Q02080	6	13.3	317;320;327;331	7	7	7	24	24	24	39.81	0	15.374	2027000000	4	4	4	4	+	+		1.63315	0.0302276	-3.25609	-2.7669		2.62225	-0.576541	2.03053	5.78377	0.164079	0.703481	5.34586	2.45749	2.61658	-1.17545		16.3161	14.3321	16.1759	17.2	14.9392	15.1408	17.2515	16.0961
1807	F8VQR7;Q16527;F8VW96	F8VQR7;Q16527;F8VW96	Cysteine and glycine-rich protein 2	CSRP2	F8VQR7;Q16527;F8VW96	3	16.6		2	2	2	16.6	16.6	16.6	20.677	0	14.385	424530000	2	2	2	2	+	+		1.9595	0.0180269	-3.23882	-3.11223		1.2057	-1.48483	-0.0140336	-0.986427	-4.01697	-3.06789	0.458813	-3.13376	2.09418	-2.49611		14.8706	12.9498	14.4237	14.0666	12.0083	12.3775	14.6932	13.2897
7853	Q96BD0-4;Q96BD0;E1P5H9;Q96BD0-3;Q96BD0-2	Q96BD0-4;Q96BD0;E1P5H9;Q96BD0-3;Q96BD0-2	Solute carrier organic anion transporter family member 4A1	SLCO4A1	Q96BD0-4;Q96BD0;E1P5H9;Q96BD0-3;Q96BD0-2	5	9.3	34;40;43;50	6	6	6	9.3	9.3	9.3	77.083	0	22.366	240780000	3	6	6	3	+	+		2.4275	0.0110798	-3.22732	-4.10725		2.1252	1.17726	-3.67145	-0.557591	-1.32334	-2.77925	0.482347	-1.92129	1.00279	-2.62532		15.1657	14.0289	13.1345	14.2198	13.2583	12.5302	14.7199	13.6963
656	B1AHR1;A0A2R8Y4H2;Q9UH03-2;Q9UH03	B1AHR1;A0A2R8Y4H2;Q9UH03-2;Q9UH03	Neuronal-specific septin-3	SEPTIN3	B1AHR1;A0A2R8Y4H2;Q9UH03-2;Q9UH03	4	7.5		2	1	1	7.5	5.1	5.1	33.601	0	4.7303	90164000	1	2	1	1	+	+		1.50913	0.0380821	-3.16847	-2.76638		3.46956	0.250183	-2.04575	-0.846386	-0.0362876	-0.971708	1.84535	-3.01054	2.36311	-1.23851		15.7504	13.8415	13.8978	14.3113	14.0279	13.547	15.3304	13.53
8179	Q96NM4-4;Q96NM4-3;Q96NM4-2;Q96NM4	Q96NM4-4;Q96NM4-3;Q96NM4-2;Q96NM4	TOX high mobility group box family member 2	TOX2	Q96NM4-4;Q96NM4-3;Q96NM4-2;Q96NM4	4	29.4	190;192;196;198;202;204;205;206;225;321;322	13	11	11	30.6	24.3	24.3	53.444	0	75.272	6681400000	10	11	9	10	+	+		2.02201	0.0167611	-3.08018	-3.25471		1.94464	0.535806	-3.92143	0.872334	-1.77353	0.554001	2.13342	-2.17623	0.215929	-1.62581		17.202	15.864	15.1355	16.7564	15.1431	16.1608	17.3298	15.7053
3933	P22492	P22492	Histone H1t	HIST1H1T	P22492	1	25.6	82;103;106;108	7	2	2	25.6	13.5	13.5	22.019	0	9.9235	364730000	2	7	2	2	+	+		1.402	0.0474005	-3.0555	-2.91581		0.0894781	0.640831	-0.664411	4.14336	-1.38099	-2.05416	0.496909	-1.98654	1.30288	-1.6506		12.904	12.1642	12.5591	14.0355	11.5807	11.214	13.0733	12.0242
4211	P36402-5;P36402-6	P36402-5;P36402-6	Transcription factor 7	TCF7	P36402-5;P36402-6	2	29.9	37;40	8	8	2	39.1	39.1	5.7	41.551	0	98.886	1719400000	10	7	2	9	+	+		1.79276	0.023454	-3.01603	-3.88219		2.53112	1.35146	-1.44112	-0.192531	-1.01797	-0.771146	2.45443	-1.74625	2.27917	-1.26345		17.2251	16.0359	15.8701	16.2713	15.3355	15.3957	17.278	15.6899
2785	O15347;E7ES08;E7EQU1;E9PES6	O15347;E7ES08;E7EQU1;E9PES6	High mobility group protein B3	HMGB3	O15347;E7ES08;E7EQU1;E9PES6	4	65.5	58	19	18	18	65.5	62	62	22.98	0	118.05	28811000000	34	19	18	33	+	+		2.74885	0.007375	-2.98039	-5.0403		2.02501	-1.40791	-0.245235	1.44828	-2.32761	-1.34658	2.05874	-0.0864224	1.49214	-2.11591		19.6288	17.4929	18.8535	19.3389	17.2927	17.6854	19.7091	18.7755
10242	Q9Y5N6;H3BT22;H3BTQ7	Q9Y5N6;H3BT22	Origin recognition complex subunit 6	ORC6	Q9Y5N6;H3BT22	3	30.6	195	9	9	9	31	31	31	28.107	0	47.459	3835500000	11	8	8	10	+	+		2.1362	0.01478	-2.95686	-3.67733		1.50915	-0.0849197	-0.56837	1.62926	-3.08173	-3.05253	1.53213	0.132127	0.455261	-1.80654		18.056	16.6015	17.3197	17.9772	15.5299	15.4789	18.1252	17.4271
1034	B2RBV5	B2RBV5		LOC93622	B2RBV5	1	22.7	18;21	3	3	3	22.7	22.7	22.7	13.369	0	5.0002	180510000	2	3	3	1	+	+		1.90248	0.0202644	-2.93606	-3.02449		2.27388	0.463138	-0.939132	2.17085	-2.57559	-3.5572	1.50607	0.176546	0.0822305	-0.243657		13.7869	12.3213	12.6887	13.6478	11.2628	10.7474	13.6186	12.9429
10235	Q9Y5J9;G3XAN8;E9PIR3	Q9Y5J9;G3XAN8	Mitochondrial import inner membrane translocase subunit Tim8 B	TIMM8B	Q9Y5J9;G3XAN8	3	69.9		6	6	6	69.9	69.9	69.9	9.3435	0	92.248	12339000000	12	6	6	12	+	+		2.02728	0.0171381	-2.93247	-3.27937		0.902221	0.656732	0.0572955	2.231	-2.47957	-3.84716	0.291075	-0.725174	1.05702	-2.06608		16.9665	15.9892	16.6361	17.2575	14.8976	14.2043	16.8272	16.2458
7738	Q92896;Q92896-3;Q92896-2;H3BM42;H3BQU9;H3BRD8;H3BQT1	Q92896;Q92896-3;Q92896-2;H3BM42	Golgi apparatus protein 1	GLG1	Q92896;Q92896-3;Q92896-2;H3BM42	7	42.8		46	46	46	42.8	42.8	42.8	134.55	0	323.31	27531000000	68	45	45	65	+	+		2.75669	0.00731783	-2.91898	-4.97942		2.34622	0.537462	-1.65548	1.29268	-1.64198	-0.420975	2.46957	-1.50329	0.748108	-0.802463		20.4549	18.9972	19.0787	20.0201	18.3357	18.8429	20.5681	19.0528
1949	G3XAC1;Q9BXS9-7;Q9BXS9-3;Q9BXS9;F8W9I8;C9J6Y3;C9JKR6;A0A0C4DFT5;Q9BXS9-6;Q9BXS9-5;Q9BXS9-4;Q9BXS9-2	G3XAC1;Q9BXS9-7;Q9BXS9-3;Q9BXS9;F8W9I8;C9J6Y3;C9JKR6;A0A0C4DFT5;Q9BXS9-6;Q9BXS9-5;Q9BXS9-4;Q9BXS9-2	Solute carrier family 26 member 6	SLC26A6	G3XAC1;Q9BXS9-7;Q9BXS9-3;Q9BXS9;F8W9I8;C9J6Y3;C9JKR6;A0A0C4DFT5;Q9BXS9-6;Q9BXS9-5;Q9BXS9-4;Q9BXS9-2	12	2.6		2	2	2	2.6	2.6	2.6	71.535	0.00011643	3.6382	275810000	2	2	2	2	+	+		2.6522	0.00855696	-2.89232	-4.10522		2.37954	0.955361	0.246579	0.897678	-0.892808	-0.526405	2.26517	-2.47932	1.50401	-2.00163		15.2561	13.9547	14.5504	14.688	13.4691	13.5853	15.295	13.5322
6170	Q5TBP9;Q9BX40-3	Q5TBP9;Q9BX40-3	Protein LSM14 homolog B	LSM14B	Q5TBP9;Q9BX40-3	2	54.8	85;153	13	1	1	55.2	4.4	4.4	26.715	0.00034594	3.3329	228240000	2	12	1	2	+	+		1.96394	0.0182537	-2.87483	-3.38354		1.23733	0.500951	-3.26272	-0.53758	-1.25137	-1.95008	2.53974	-1.59202	1.08132	-0.916952		15.0459	13.9061	13.4272	14.3725	13.4376	13.0598	15.5137	13.9479
551	F5GZ78;A0A1B0GTU4;P49023;P49023-2;P49023-3;P49023-4;A0A1B0GV30;A0A1B0GU60;F5H836;REV__D6RBA6	F5GZ78;A0A1B0GTU4;P49023;P49023-2;P49023-3;P49023-4	Paxillin	PXN	F5GZ78;A0A1B0GTU4;P49023;P49023-2;P49023-3;P49023-4	10	15.3	81;82;83;104;300;301;319;320	11	11	11	26.8	26.8	26.8	64.232	0	90.626	2025200000	9	7	7	8	+	+		3.24919	0.00437037	-2.84197	-4.93145		2.09641	-0.988179	-1.01003	1.73318	-0.848972	-0.601237	0.685331	-2.04863	1.26398	-2.47734		17.4926	15.5024	16.4222	17.2701	15.8105	15.8721	17.1193	15.9911
4205	P35789-3;P35789;A0A1W2PNY2;P35789-2	P35789-3;P35789;A0A1W2PNY2;P35789-2	Zinc finger protein 93	ZNF93	P35789-3;P35789;A0A1W2PNY2;P35789-2	4	12.9	522	5	3	3	12.9	7.5	7.5	61.323	0	5.8326	186230000	2	5	3	2	+	+		1.80593	0.0234878	-2.83894	-3.43875		3.40276	0.165221	-1.42531	1.89084	-1.22717	-0.377042	2.83184	-0.774631	0.377153	0.237713		15.3019	13.3791	13.6912	14.7369	13.0553	13.3933	15.2122	13.8156
3691	P12814;P12814-3;A0A494C1A0;P35609-2;P35609;H7C5W8;H0YJ11;H0YJW3;G3V2N5;F6THM6;A0A494C033;A0A494C166;A0A494C0Q3;A0A494C060;G3V5M4;D6RH00;G3V2E8	P12814;P12814-3	Alpha-actinin-1	ACTN1	P12814;P12814-3	17	59.4		53	27	2	59.4	37.1	3.8	103.06	0	300.55	19609000000	41	53	2	38	+	+		1.73644	0.0264906	-2.80826	-3.17733		1.3613	1.05693	0.0633836	1.87749	-4.04089	-0.406222	0.867874	-2.2568	1.31947	-0.618088		19.9423	18.9868	19.4765	19.9854	17.0225	18.6324	19.8469	18.5949
2717	O14965;A3KFJ0;Q5QPD4;A3KFJ1;Q5QPD2;Q5QPD1;A3KFJ2;B4DXA6;A0A0A0MSY3;Q5Y191;Q9UQB9-2;Q9UQB9-3;Q9UQB9	O14965;A3KFJ0;Q5QPD4;A3KFJ1;Q5QPD2	Aurora kinase A	AURKA	O14965;A3KFJ0;Q5QPD4;A3KFJ1;Q5QPD2	13	57.6		19	19	18	57.6	57.6	55.1	45.809	0	128.12	13029000000	28	19	18	28	+	+		3.49124	0.00354286	-2.80366	-6.06512		1.51	0.154786	-2.26861	0.816682	-2.04874	-1.93179	1.42114	-0.51031	1.12398	-1.16908		19.1086	17.7493	17.7638	18.776	17.0543	17.0492	19.1427	18.2744
1816	F8VU90;Q9NYL4-2;Q9NYL4;E9PAR0;H0YHM7	F8VU90;Q9NYL4-2;Q9NYL4	Peptidyl-prolyl cis-trans isomerase;Peptidyl-prolyl cis-trans isomerase FKBP11	FKBP11	F8VU90;Q9NYL4-2;Q9NYL4	5	47.3		9	9	9	47.3	47.3	47.3	19.814	0	87.752	22812000000	21	9	9	21	+	+		1.58059	0.0340481	-2.78582	-2.79575		2.0767	0.34534	1.5778	0.57221	-3.33694	-2.45973	1.10223	-2.10575	1.18419	-1.43533		19.2871	17.8337	19.1485	18.7083	16.4743	16.8138	19.0509	17.7733
28	A0A075B7G6;Q8IYN0;M0R071	A0A075B7G6;Q8IYN0	Zinc finger protein 100	ZNF100	A0A075B7G6;Q8IYN0	3	8.1	68	6	4	3	9.7	6	4.6	65.477	0.00011836	4.2102	171550000	3	5	3	3	+	+		3.74555	0.00228571	-2.77482	-5.89598		1.16248	1.46003	-1.72465	0.673597	-2.52996	-1.3103	0.253307	-2.88369	1.06834	-1.47835		15.1035	14.368	14.0575	14.8304	12.9335	13.4354	14.8743	13.6154
9447	Q9NX62;H0YBS3;H0YB38	Q9NX62	Inositol monophosphatase 3	IMPAD1	Q9NX62	3	25.6		8	8	8	25.6	25.6	25.6	38.681	0	146.97	3591500000	13	8	8	11	+	+		2.98649	0.00617778	-2.76073	-4.678		2.01951	-0.0228541	-2.00528	0.487647	-1.3834	-0.151273	1.91599	-0.764334	1.95645	-1.52486		17.233	15.6502	15.8297	16.645	15.3299	15.8436	17.27	16.1648
4832	P62714;H0YC23;E5RHC1;H0YBN9;E7ESG8;E5RJX4;E5RFI3;E5RHP4	P62714	Serine/threonine-protein phosphatase 2A catalytic subunit beta isoform	PPP2CB	P62714	8	67		17	2	2	67	6.8	6.8	35.575	0	6.6861	3560600000	4	17	2	4	+	+		2.42268	0.0116426	-2.74671	-4.41544		1.59004	0.703716	-2.59369	0.879889	0.287307	-1.90123	0.981099	-2.16336	1.18505	-1.56748		17.3148	16.15	15.8297	16.9779	16.3037	15.2455	17.1864	15.9286
9106	Q9HC07;V9GY93;Q9HC07-2;D6RBL0;D6RD79	Q9HC07;V9GY93;Q9HC07-2	Transmembrane protein 165	TMEM165	Q9HC07;V9GY93;Q9HC07-2	5	22.8		7	7	7	22.8	22.8	22.8	34.905	0	194.76	21093000000	19	7	7	18	+	+		2.2907	0.0124472	-2.71149	-4.03432		2.31152	0.653649	-1.28562	0.154596	-0.70765	-0.340461	2.16432	-1.86356	1.47976	-1.72239		18.0017	16.6006	16.7682	17.2221	16.3197	16.4372	18.0292	16.4949
1791	F6WH68;Q9NZ71-6;Q9NZ71-2;Q9NZ71;Q9NZ71-7;Q9NZ71-9;Q9NZ71-8;Q9NZ71-4;Q9NZ71-5;A0A0C4DGC7;X6RBZ7;D6RA96;X6R5I7;A0A2R8Y7H5;A0A2R8YD56	F6WH68;Q9NZ71-6;Q9NZ71-2;Q9NZ71;Q9NZ71-7;Q9NZ71-9;Q9NZ71-8;Q9NZ71-4;Q9NZ71-5	Regulator of telomere elongation helicase 1	RTEL1-TNFRSF6B;RTEL1	F6WH68;Q9NZ71-6;Q9NZ71-2;Q9NZ71;Q9NZ71-7;Q9NZ71-9;Q9NZ71-8;Q9NZ71-4;Q9NZ71-5	15	11.3	779;791;803;804;847	17	17	17	16.1	16.1	16.1	152.52	0	90.805	1659600000	14	13	13	12	+	+		3.15763	0.00523529	-2.70647	-5.88189		1.28937	1.10964	-1.68508	1.2018	-2.41111	-1.01206	1.74311	-0.443385	1.37752	-0.965944		17.0986	16.1855	16.0287	16.9523	14.9448	15.5303	17.3001	16.3518
2005	H0Y713;Q86YN6-6;Q86YN6-5;Q86YN6-4;Q86YN6-2;Q86YN6-3;Q86YN6	H0Y713;Q86YN6-6;Q86YN6-5;Q86YN6-4;Q86YN6-2;Q86YN6-3;Q86YN6	Peroxisome proliferator-activated receptor gamma coactivator 1-beta	PPARGC1B	H0Y713;Q86YN6-6;Q86YN6-5;Q86YN6-4;Q86YN6-2;Q86YN6-3;Q86YN6	7	1.7	71;213	3	3	3	6.3	6.3	6.3	83.725	0	14.073	95625000	1	1	1	1	+	+		2.04984	0.0170312	-2.70271	-3.16675		1.98171	1.47093	-1.80874	-0.0404823	0.137723	-3.16113	1.91449	-0.341937	1.72865	-1.35899		12.1076	11.1308	10.7859	11.366	10.9107	9.33867	12.1554	11.1856
31	A0A087WSV8;P80303-2;P80303;Q2L696;E9PKG6;H0YEG8;A0A2R8Y6G7;E9PLR0;E9PLE9;H0YD18;E9PJP3;E9PM22	A0A087WSV8;P80303-2;P80303;Q2L696;E9PKG6	Nucleobindin-2;Nesfatin-1	NUCB2;Nucb2	A0A087WSV8;P80303-2;P80303;Q2L696;E9PKG6	12	58.3		27	27	27	58.3	58.3	58.3	50.227	0	184.63	20717000000	47	26	26	45	+	+		2.2981	0.012525	-2.6982	-3.62878		2.12993	0.247555	0.0629198	0.0750577	-1.76746	-2.31478	1.82605	-1.93256	0.57078	-1.78685		20.295	18.7867	19.5985	19.5451	18.1833	17.8727	20.2706	18.8206
4226	P36956-6;P36956-5;P36956-3;P36956-2;P36956;P36956-4;X6RBE4;B5MD58;F6V242;S4R3B4	P36956-6;P36956-5;P36956-3;P36956-2;P36956;P36956-4;X6RBE4;B5MD58;F6V242	Sterol regulatory element-binding protein 1;Processed sterol regulatory element-binding protein 1	SREBF1	P36956-6;P36956-5;P36956-3;P36956-2;P36956;P36956-4;X6RBE4;B5MD58;F6V242	10	6.1	402	5	4	4	14.1	12.3	12.3	45.815	0	31.352	396930000	3	3	3	3	+	+		2.52128	0.0112673	-2.67293	-3.82153		1.44503	0.1187	-1.74394	-0.162232	-2.09893	-3.6079	1.26544	-0.9963	0.0262147	-1.69954		15.311	13.9568	14.1734	14.6925	13.2533	12.4966	15.3156	14.341
3750	P15104	P15104	Glutamine synthetase	GLUL	P15104	1	41.8		17	17	1	41.8	41.8	2.7	42.064	0	101.84	30887000000	28	17	1	27	+	+		4.16574	0.002	-2.65406	-6.55891		1.91824	-0.653315	-0.908756	1.43268	-1.38922	-0.940145	1.54628	-0.100917	2.42062	-0.783977		18.6513	16.8478	17.6706	18.3885	16.7758	16.9276	18.6023	17.8253
8592	Q9BWC9;K7EMI9;K7EMP7	Q9BWC9;K7EMI9	Coiled-coil domain-containing protein 106	CCDC106	Q9BWC9;K7EMI9	3	53.2	130;134;147	14	14	14	53.2	53.2	53.2	32.032	0	207.44	9799400000	20	14	14	20	+	+		2.53482	0.01116	-2.5711	-4.10941		2.28804	1.35227	-1.59098	0.735542	-2.08669	-0.730945	2.09515	-0.436833	0.731762	-0.696931		18.7545	17.6386	17.4188	18.1632	16.4495	17.0166	18.7673	17.7103
3410	O95983-2;O95983;K7EIE8;A0A0A0MTS6;A0A087WT34;A0A087X1H1;A0A087WZ12	O95983-2;O95983;K7EIE8	Methyl-CpG-binding domain protein 3	MBD3	O95983-2;O95983;K7EIE8	7	64.9	53;54	19	16	16	64.9	57.5	57.5	29.014	0	124.87	16954000000	24	18	15	22	+	+		1.94944	0.0197843	-2.5631	-3.32946		1.13654	-0.315187	0.221768	2.10044	-3.18245	-1.80132	1.44257	-0.0400358	0.949034	-0.977745		19.3334	17.899	18.9916	19.5134	16.8732	17.4463	19.4862	18.7613
9507	Q9NYZ3	Q9NYZ3	G2 and S phase-expressed protein 1	GTSE1	Q9NYZ3	1	44.2	138;152;243;303;311;312;326;435;461;477;479;520;536;575;580;592;705;715	35	35	35	53.3	53.3	53.3	76.644	0	280.13	6650300000	26	26	26	23	+	+		1.97925	0.018558	-2.5292	-3.76951		1.83936	0.596511	-1.84771	-0.37525	-2.36326	-1.3622	1.67745	-1.00796	0.49224	-1.5226		19.2493	17.9671	17.9563	18.446	16.9525	17.3543	19.2653	18.1573
8045	Q96HJ3;Q96HJ3-2	Q96HJ3;Q96HJ3-2	Coiled-coil domain-containing protein 34	CCDC34	Q96HJ3;Q96HJ3-2	2	1.9	50;52	3	3	3	8	8	8	43.225	0	7.031	29902000	1	1	1	1	+	+		2.35397	0.0117801	-2.52491	-4.12271		1.84334	3.06937	-0.553411	2.2866	-1.87366	0.268213	2.61319	0.135531	2.52469	0.983559		12.0679	11.769	11.2369	12.0941	9.99365	10.9251	12.3771	11.34
6541	Q6ZRP7;H0Y430	Q6ZRP7	Sulfhydryl oxidase 2	QSOX2	Q6ZRP7	2	39.7	25	26	26	26	40.8	40.8	40.8	77.528	0	240.1	15570000000	40	25	25	40	+	+		1.75818	0.0266486	-2.4852	-2.92687		1.78548	0.482408	-1.84377	-0.570097	-1.29338	0.305677	1.64121	-2.2209	2.114	-1.16041		19.2511	17.9396	17.9757	18.4031	17.4592	18.1429	19.2718	17.7879
6283	Q68D06;Q68D06-2;E9PKT7	Q68D06;Q68D06-2	Schlafen family member 13	SLFN13	Q68D06;Q68D06-2	3	7.1	170	5	4	4	7.1	5.8	5.8	102.04	0	15.958	196400000	3	5	4	2	+	+		1.81716	0.0244475	-2.48022	-2.97383		1.13654	-2.15921	0.563727	2.2107	-0.093473	-3.03442	1.07762	-1.5838	0.594662	-1.97872		15.6835	13.515	15.4641	15.8979	14.6345	13.2266	15.7215	14.6184
9379	Q9NVP2;K7ES22;K7EM93;K7EIL9;K7ELW9	Q9NVP2;K7ES22	Histone chaperone ASF1B	ASF1B	Q9NVP2;K7ES22	5	47.5	142;169;179;198	7	7	6	47.5	47.5	43.6	22.433	0	109.43	3206000000	8	7	6	8	+	+		1.51619	0.0409898	-2.47453	-2.4381		0.988243	-0.106652	-1.33958	1.95541	-3.25297	-2.81167	1.12007	0.760606	-0.83607	-1.69449		18.0231	16.7161	17.1671	18.2023	15.575	15.7135	18.1189	17.7511
7206	Q8N883;Q8N883-2	Q8N883;Q8N883-2	Zinc finger protein 614	ZNF614	Q8N883;Q8N883-2	2	8	92;139;140;142	5	4	3	10.3	7.5	5	67.214	0	7.8532	31579000	2	4	2	2	+	+		1.90781	0.021344	-2.46507	-2.95052		1.25234	0.529755	-0.0528834	1.65375	-1.47483	-3.12577	2.3033	0.0478282	0.130462	-1.04486		13.7177	12.5849	13.2429	13.7236	12.0028	11.1838	14.1066	13.1389
9168	Q9NPD8;A0A2R8Y812	Q9NPD8	Ubiquitin-conjugating enzyme E2 T	UBE2T	Q9NPD8	2	54.8	184	12	12	12	54.8	54.8	54.8	22.521	0	131.61	14040000000	20	12	12	18	+	+		1.51825	0.0406701	-2.46266	-2.51505		1.62966	0.970237	-2.03273	0.700115	-2.59181	-3.38069	1.60187	0.89773	-0.198107	-0.538858		19.0802	18.0096	17.7839	18.6754	16.7419	16.3154	19.1353	18.6597
49	A0A087WVR3;A0A087WTW0;Q96T88;Q96T88-2;A0A087WWG9	A0A087WVR3;A0A087WTW0;Q96T88;Q96T88-2;A0A087WWG9	E3 ubiquitin-protein ligase UHRF1	UHRF1	A0A087WVR3;A0A087WTW0;Q96T88;Q96T88-2;A0A087WWG9	5	55.8	104;106;108;300;652	43	43	41	56.3	56.3	54.2	91.099	0	323.31	54049000000	64	40	38	60	+	+		2.83498	0.00715151	-2.46069	-4.4546		1.6323	1.02876	-1.72752	1.055	-2.13703	-1.49294	1.65702	0.0217951	0.740354	-0.611902		19.9515	18.9034	18.7636	19.6566	17.8202	18.0582	20.0231	19.2505
9239	Q9NRA8;Q9NRA8-3;B1AKL4;Q9NRA8-2;B1AKL5;B0QYZ7;B1AKL6;H7C0J7	Q9NRA8;Q9NRA8-3;B1AKL4;Q9NRA8-2	Eukaryotic translation initiation factor 4E transporter	EIF4ENIF1	Q9NRA8;Q9NRA8-3;B1AKL4;Q9NRA8-2	8	59.6	5;69;71;74;77;78;120;136;138;173;213;257;259;342;345;351;352;353;356;357;513;564;587;670;679;680;681;690;693;751;752;754;769;946;951	53	53	53	63.8	63.8	63.8	108.2	0	323.31	34529000000	58	43	43	57	+	+		1.65739	0.0314196	-2.45902	-2.774		1.43904	-0.102268	0.14312	-0.805614	-2.23021	-1.59239	2.04597	-0.911945	1.66609	-2.27185		19.9007	18.4603	19.4401	19.0831	17.7847	18.0194	20.1526	18.9594
3669	P11388;P11388-2;P11388-3;P11388-4;J3KTB7;J3QR57	P11388;P11388-2;P11388-3;P11388-4	DNA topoisomerase 2-alpha	TOP2A	P11388;P11388-2;P11388-3;P11388-4	6	55.3	4;935;1106;1213;1247;1295;1297;1299;1302;1303;1332;1351;1354;1374;1377;1391;1392;1393;1397;1469;1470;1471;1474;1476;1495;1525	106	82	82	59.5	51	51	174.38	0	323.31	102110000000	105	100	76	101	+	+		2.67714	0.010122	-2.44593	-4.62892		0.917353	-0.373427	-0.973027	1.44068	-2.28506	-0.809296	1.57044	0.152385	1.56561	-1.44705		21.2264	19.8345	20.5229	21.2663	19.2418	19.8634	21.4852	20.7815
8947	Q9H6E4;B0QY51	Q9H6E4	Coiled-coil domain-containing protein 134	CCDC134	Q9H6E4	2	27.1		7	7	7	27.1	27.1	27.1	26.56	0	24.849	1287800000	8	7	7	8	+	+		2.22587	0.0134796	-2.43533	-4.096		0.826676	0.364313	-1.67422	-0.365459	-1.54504	-0.868947	1.758	-2.2424	1.08117	-1.72054		17.617	16.546	16.6898	17.1204	15.9977	16.2536	17.9619	16.4344
5964	Q56NI9;E5RFE4;H0YB88;E5RIE3;E5RFP7;Q56NI9-2	Q56NI9;E5RFE4	N-acetyltransferase ESCO2	ESCO2	Q56NI9;E5RFE4	6	34.4	75;223;244;312;512	25	25	25	37.9	37.9	37.9	68.306	0	152.33	4529900000	19	19	19	18	+	+		3.59246	0.00344444	-2.43374	-6.48427		1.84358	0.648801	-1.04148	1.70471	-1.33776	-1.33824	1.26492	-0.590082	0.809617	-0.832615		18.7394	17.4767	17.7336	18.5838	16.9098	16.8542	18.6242	17.7796
8972	Q9H707	Q9H707	Zinc finger protein 552	ZNF552	Q9H707	1	5.7	86	3	1	1	7.9	3.2	3.2	46.198	0.00034518	3.2291	110190000	1	2	1	1	+	+		2.3176	0.0122036	-2.41777	-4.38763		1.6473	0.0991644	-1.21378	0.131804	-1.85286	-1.8006	1.66204	-0.855071	0.361373	-1.61341		14.7747	13.352	13.7661	14.1872	12.7687	12.7347	14.8434	13.7891
10165	V9GY01;Q9Y448;Q9Y448-2;Q9Y448-3;H0YM11;H0YKF8;H0YLA7	V9GY01;Q9Y448;Q9Y448-2;Q9Y448-3;H0YM11	Small kinetochore-associated protein	KNSTRN	V9GY01;Q9Y448;Q9Y448-2;Q9Y448-3;H0YM11	7	61.3	93	13	13	13	61.3	61.3	61.3	26.983	0	63.613	6329600000	19	13	13	18	+	+		3.2511	0.0049697	-2.4088	-5.92412		1.25571	0.0871173	-0.670853	1.57341	-1.80909	-1.50269	1.08172	-0.217382	1.31522	-1.31141		18.0136	16.7036	17.3167	17.9934	16.145	16.2287	18.0172	17.3491
5451	Q14191;A0A494C0Y6;A0A494C0M3	Q14191	Werner syndrome ATP-dependent helicase	WRN	Q14191	3	38.1	426;434;435;436;440;478;1133;1400	55	55	55	42.6	42.6	42.6	162.46	0	323.31	10883000000	62	52	52	59	+	+		4.08981	0.0024	-2.40239	-6.12037		0.785777	0.707462	-1.38593	1.74353	-0.449204	-1.67375	1.07183	-1.15222	1.10411	-1.46929		19.9492	19.0271	19.1374	20.123	18.8428	18.2262	20.0906	19.1271
1725	F5GYN7;Q5FWF4-2;Q5FWF4-3;Q5FWF4;Q5FWF4-4	F5GYN7;Q5FWF4-2;Q5FWF4-3;Q5FWF4;Q5FWF4-4	DNA annealing helicase and endonuclease ZRANB3;DNA annealing helicase ZRANB3;Endonuclease ZRANB3	ZRANB3	F5GYN7;Q5FWF4-2;Q5FWF4-3;Q5FWF4;Q5FWF4-4	5	1.6	115;134;609	4	4	4	8	8	8	71.514	0	14.318	107290000	1	1	1	1	+	+		1.61529	0.0340524	-2.39866	-2.59605		1.33295	-1.01977	0.127124	0.998671	-2.04809	-3.36691	0.615299	-0.710276	-0.736145	-3.2317		16.1817	14.4079	15.7471	15.959	14.1808	13.5122	16.0153	15.3366
5186	Q12834	Q12834	Cell division cycle protein 20 homolog	CDC20	Q12834	1	19	41;55;59;70;106	10	10	10	23.8	23.8	23.8	54.722	0	28.367	1366600000	11	8	8	6	+	+		2.01431	0.0181017	-2.3912	-3.83547		1.5331	-0.0888795	0.0127175	1.7474	-1.81341	-1.96276	1.8014	0.725352	1.64499	-0.509313		17.3911	15.9279	16.8556	17.342	15.4374	15.3105	17.5379	16.9446
5031	Q02818;H7BZI1;C9JKZ2;C9JBD3;C9J3C1	Q02818;H7BZI1	Nucleobindin-1	NUCB1	Q02818;H7BZI1	5	63.3		32	32	32	63.3	63.3	63.3	53.879	0	214.14	62343000000	71	32	32	67	+	+		2.60385	0.0113043	-2.39046	-4.32332		1.69665	0.673628	-0.423217	1.13534	-0.951037	-0.0830187	1.41926	-2.20502	0.837765	-1.92875		20.1016	18.8929	19.3611	19.8125	18.4928	18.8405	20.0791	18.6701
1141	B7ZKQ9;Q8WTV0-4;Q8WTV0-2;Q8WTV0-3;Q8WTV0-5;Q8WTV0;F5H4X0;F5H5E8	B7ZKQ9;Q8WTV0-4;Q8WTV0-2;Q8WTV0-3;Q8WTV0-5;Q8WTV0;F5H4X0	Scavenger receptor class B member 1	SCARB1	B7ZKQ9;Q8WTV0-4;Q8WTV0-2;Q8WTV0-3;Q8WTV0-5;Q8WTV0;F5H4X0	8	16	474	8	8	8	16	16	16	53.847	0	26.432	3519700000	11	8	8	11	+	+		2.7896	0.00778378	-2.37268	-5.26036		1.156	0.499315	-0.083081	0.8827	-1.87425	-0.936898	1.07779	-1.65296	1.29177	-1.8059		16.7628	15.6468	16.3061	16.557	14.8943	15.2692	16.795	15.6697
9793	Q9UIW2;P51805	Q9UIW2	Plexin-A1	PLXNA1	Q9UIW2	2	11.3	1635	20	20	17	11.3	11.3	9.9	211.06	0	55.765	2375100000	22	20	17	21	+	+		3.57249	0.00317949	-2.36921	-6.52721		1.8013	0.0172638	-1.25724	0.719662	-0.654019	-1.14573	1.23276	-1.40183	1.06672	-1.36169		18.4643	16.9629	17.394	18.0141	16.9598	16.6807	18.3517	17.2579
5416	Q14005-2;Q14005;Q14005-3;H0YLH9;Q14005-4;H0YLL1	Q14005-2;Q14005;Q14005-3;H0YLH9;Q14005-4	Pro-interleukin-16;Interleukin-16	IL16	Q14005-2;Q14005;Q14005-3;H0YLH9;Q14005-4	6	17.4	584;594;795;836;844;845;906;920;922;966	24	24	24	20	20	20	141.68	0	119.44	5051200000	23	19	19	20	+	+		1.77905	0.0264311	-2.36578	-2.86878		1.27964	-1.77835	0.888605	2.10346	-2.1847	-2.62677	1.1098	-0.445099	0.366056	-1.38723		18.4801	16.4202	18.3339	18.6181	16.4327	16.1686	18.4853	17.7357
3747	P14921;P14921-3;P14921-2;P14921-5;P14921-4;V9GYD6	P14921;P14921-3;P14921-2;P14921-5	Protein C-ets-1	ETS1	P14921;P14921-3;P14921-2;P14921-5	6	37.2	26;232;251;254;257;267;272;273;282	13	13	13	41.7	41.7	41.7	50.407	0	206.51	2243800000	7	11	11	6	+	+		1.88062	0.0224348	-2.36363	-2.89872		0.632631	-0.210416	-1.1061	2.14957	-3.16298	-1.76895	1.23513	0.245092	0.0587838	-0.930054		17.2705	16.0289	16.6047	17.6169	14.9702	15.5494	17.5091	16.9405
4891	P68431;Q71DI3;Q16695;Q6NXT2;P0DPK2;A0A2R8Y7G9;P0DPK5	P68431;Q71DI3;Q16695;Q6NXT2	Histone H3.1;Histone H3.2;Histone H3.1t;Histone H3.3C	HIST1H3A;HIST2H3A;HIST3H3;H3F3C	P68431;Q71DI3;Q16695;Q6NXT2	7	70.6	11;29;46	17	17	1	82.4	82.4	23.5	15.404	0	34.938	24189000000	17	15	1	15	+	+		1.60805	0.0347519	-2.36352	-2.66467		1.8066	-1.62645	0.115761	1.08742	-3.32929	-2.05435	0.408174	0.186558	0.223449	-2.32921		18.2987	16.1413	17.7181	17.9617	15.5704	16.0937	17.9251	17.5981
7002	Q8IXQ5-3;Q8IXQ5-4	Q8IXQ5-3;Q8IXQ5-4	Kelch-like protein 7	KLHL7	Q8IXQ5-3;Q8IXQ5-4	2	39.8		4	2	2	39.8	16.9	16.9	18.567	0.00011693	3.7924	149740000	3	4	2	2	+	+		1.76971	0.026967	-2.36098	-2.76365		0.0934567	-0.172426	0.0848703	1.74127	-2.73567	-2.09336	0.884784	0.360142	2.12637	-1.36351		13.0084	11.9436	12.9304	13.3891	11.065	11.2991	13.2985	12.8769
343	A0A0B4J1S3;H3BLT4;O15392-5;O15392-4;K7EMW2;O15392-7;O15392-6;O15392-3;K7EP76;K7ELG2	A0A0B4J1S3;H3BLT4;O15392-5;O15392-4	Baculoviral IAP repeat-containing protein 5	BIRC5	A0A0B4J1S3;H3BLT4;O15392-5;O15392-4	10	59.2		8	8	1	59.2	59.2	5.6	16.389	0	46.919	2022600000	11	8	1	11	+	+		2.24552	0.0135648	-2.36088	-3.62885		1.58702	-0.00708432	-0.748425	2.04877	-2.20688	-1.12141	1.58095	0.858229	0.862022	-0.987433		17.669	16.2221	16.845	17.6978	15.5193	15.9609	17.7303	17.2487
6851	Q86WR0;Q86WR0-2;G3V121;B7Z2L8	Q86WR0;Q86WR0-2	Coiled-coil domain-containing protein 25	CCDC25	Q86WR0;Q86WR0-2	4	52.4	204	15	15	15	52.4	52.4	52.4	24.479	0	66.252	15640000000	21	15	15	20	+	+		3.18378	0.00564103	-2.34792	-4.84878		1.39898	-0.267689	-1.38087	1.21504	-0.225297	-2.15444	0.599471	-1.41082	0.609104	-1.78993		19.2781	17.7839	18.2842	19.1031	18.0901	17.1491	19.0869	18.1895
2386	J3KTC5;Q8WVK7;J3KRZ0;J3KSP0	J3KTC5;Q8WVK7	Spindle and kinetochore-associated protein 2	SKA2	J3KTC5;Q8WVK7	4	27.2	72	3	3	3	27.2	27.2	27.2	10.716	0	5.1401	865350000	3	3	3	2	+	+		2.3743	0.0121584	-2.34282	-3.61962		0.782294	-1.14461	-0.91128	0.780079	-2.75926	-3.01551	0.339173	-0.885834	-0.494553	-2.38346		15.6944	14.036	15.0535	15.5686	13.5337	13.3525	15.6063	14.9584
3025	O60869;O60869-2;O60869-3	O60869;O60869-2;O60869-3	Endothelial differentiation-related factor 1	EDF1	O60869;O60869-2;O60869-3	3	77	87;91;97	22	22	22	81.1	81.1	81.1	16.368	0	126.08	142490000000	54	21	21	45	+	+		1.73189	0.0287523	-2.34273	-2.73696		2.05535	-0.31341	-0.482546	0.947136	-2.27217	-2.01571	1.49263	0.211194	-0.538418	-2.20857		19.8064	18.0971	18.9371	19.351	17.4864	17.5446	19.6994	19.039
7272	Q8NBT2;Q8NBT2-2	Q8NBT2;Q8NBT2-2	Kinetochore protein Spc24	SPC24	Q8NBT2;Q8NBT2-2	2	50.8		8	8	1	50.8	50.8	10.7	22.478	0	227.16	20919000000	18	8	1	18	+	+		1.53948	0.0401236	-2.31451	-2.49532		1.8968	0.383813	-1.79431	0.781206	-2.66509	-2.41823	1.45566	1.19825	-0.142469	-0.904149		18.3788	16.9947	17.0877	17.9192	15.9269	15.9786	18.3078	17.9742
6743	Q7Z7H5;Q7Z7H5-3;F8W7F7;Q7Z7H5-2	Q7Z7H5;Q7Z7H5-3;F8W7F7;Q7Z7H5-2	Transmembrane emp24 domain-containing protein 4	TMED4	Q7Z7H5;Q7Z7H5-3;F8W7F7;Q7Z7H5-2	4	44.1		10	9	9	44.1	36.6	36.6	25.943	0	109.87	8030800000	16	10	9	15	+	+		2.62142	0.0113661	-2.30618	-4.57405		1.3528	-0.229791	-0.841004	0.0820256	-1.03914	-1.00127	1.2678	-1.99444	1.68043	-1.17622		18.5217	17.0564	17.7348	18.007	16.9758	16.9394	18.5547	17.2606
7260	Q8NBJ4-2;Q8NBJ4;F8WAT9;C9JYM4;C9J941	Q8NBJ4-2;Q8NBJ4	Golgi membrane protein 1	GOLM1	Q8NBJ4-2;Q8NBJ4	5	56.3	350	22	22	22	56.3	56.3	56.3	44.272	0	167.17	10685000000	28	22	22	28	+	+		2.01965	0.0184672	-2.30248	-3.09747		2.13485	0.268387	-2.76477	0.564173	-0.313024	0.143853	0.937293	-1.84663	0.571683	-1.47183		19.4171	17.9157	17.7075	18.8184	17.9684	18.1294	19.1116	17.9687
7475	Q8TDM6-4;Q8TDM6;A0A0A0MSL1;Q8TDM6-2;A0A0J9YYG8;Q8TDM6-5;Q8TDM6-3	Q8TDM6-4;Q8TDM6;A0A0A0MSL1;Q8TDM6-2;A0A0J9YYG8;Q8TDM6-5	Disks large homolog 5	DLG5	Q8TDM6-4;Q8TDM6;A0A0A0MSL1;Q8TDM6-2;A0A0J9YYG8;Q8TDM6-5	7	1.7	836;1099	5	5	5	3.1	3.1	3.1	202.06	0.00077683	2.2758	1043600000	1	3	3	1	+	+		1.42825	0.0487638	-2.2973	-2.54001		1.70142	1.47493	-2.37163	0.609431	-3.64122	0.195234	0.961139	0.376049	0.718134	-1.05726		16.4443	15.5531	15.0052	15.9896	13.605	15.3103	16.2762	15.8357
8317	Q99541;Q5SYF3;Q5SYF5;Q5SYF4	Q99541	Perilipin-2	PLIN2	Q99541	4	16.9	224	7	7	7	18.5	18.5	18.5	48.075	0	22.402	755590000	7	6	6	7	+	+		2.44156	0.0118209	-2.29586	-3.64704		0.852532	1.57364	-1.86863	1.03919	-1.00253	-0.855063	0.0635441	-2.85733	1.57708	-0.480313		16.8843	16.287	15.8798	16.8183	15.5051	15.5195	16.6884	15.4976
3636	P10244;P10244-2	P10244;P10244-2	Myb-related protein B	MYBL2	P10244;P10244-2	2	26	18;178;179;266;282	20	20	20	36.4	36.4	36.4	78.763	0	87.016	2605300000	15	16	16	15	+	+		2.16014	0.0160366	-2.28199	-3.26313		0.999342	-0.310856	-1.43865	1.84794	-2.73476	-1.35863	1.12757	0.277868	0.103909	-1.05731		18.2035	16.8119	17.3087	18.3458	15.9889	16.562	18.2983	17.774
4338	P43487-2;P43487;F6WQW2;C9JXG8;C9JGV6;C9JDM3;C9JIC6;Q5T0Z6;Q9C010;Q9C010-2	P43487-2;P43487;F6WQW2;C9JXG8	Ran-specific GTPase-activating protein	RANBP1	P43487-2;P43487;F6WQW2;C9JXG8	10	76	13;14;18;21;60;187	19	19	13	76	76	25	23.239	0	323.31	122500000000	40	19	13	38	+	+		2.2817	0.0136471	-2.24925	-3.42308		1.88963	-0.847966	-0.497158	0.0658404	-1.62627	-1.76541	1.44913	-0.0515563	0.796312	-2.05471		20.107	18.2346	19.2822	19.4263	18.1318	18.0106	20.036	19.3054
7838	Q96AT1	Q96AT1	Uncharacterized protein KIAA1143	KIAA1143	Q96AT1	1	64.9	50;146	15	15	15	81.8	81.8	81.8	17.465	0	108.57	11931000000	14	13	13	13	+	+		2.85777	0.00768571	-2.24382	-4.17062		1.42087	-0.815948	-0.865063	0.738702	-2.0554	-1.59231	1.34378	-0.330384	0.140224	-1.82145		18.5434	16.8244	17.7275	18.2132	16.5128	16.6676	18.5799	17.7934
345	A0A0B4J1V9;Q9NRZ9-3;Q9NRZ9-2;Q9NRZ9;Q9NRZ9-5;Q9NRZ9-4;F6XU50;A0A087WSW7;Q9NRZ9-8;Q9NRZ9-7;B1ALG6;Q9NW36;Q9NRZ9-9;Q76H82	A0A0B4J1V9;Q9NRZ9-3;Q9NRZ9-2;Q9NRZ9;Q9NRZ9-5;Q9NRZ9-4;F6XU50;A0A087WSW7	Lymphoid-specific helicase	HELLS	A0A0B4J1V9;Q9NRZ9-3;Q9NRZ9-2;Q9NRZ9;Q9NRZ9-5;Q9NRZ9-4;F6XU50;A0A087WSW7	14	36.1	115;119;163;164;549;875;878;879	39	39	1	36.3	36.3	1	102.71	0	194.07	23519000000	52	37	1	50	+	+		1.92918	0.0213227	-2.23517	-3.05754		1.5372	0.815826	-0.303071	1.14232	-2.38944	-2.1515	1.69367	0.522397	0.306609	-1.00447		20.174	19.0697	19.5243	19.9349	17.9559	18.0049	20.2857	19.6614
8649	Q9BY77-2;Q8WUT1;F8WEE2	Q9BY77-2	Polymerase delta-interacting protein 3	POLDIP3	Q9BY77-2	3	77.6	126;127;339;354;358	32	1	1	77.6	5.4	5.4	42.894	0	12.353	547920000	1	32	1	1	+	+		1.87915	0.0230609	-2.23267	-3.31878		0.947627	-0.16145	-1.51804	3.05662	-0.823883	-0.492098	0.919055	0.141903	1.33586	-0.647269		14.6958	13.3792	13.7882	15.2308	13.3697	13.4703	14.7406	14.2385
7417	Q8TAV0;Q8TAV0-3;E9PQL1;Q8TAV0-2;Q8TAV0-4;Q8TAV0-5	Q8TAV0;Q8TAV0-3;E9PQL1;Q8TAV0-2;Q8TAV0-4;Q8TAV0-5	Protein FAM76A	FAM76A	Q8TAV0;Q8TAV0-3;E9PQL1;Q8TAV0-2;Q8TAV0-4;Q8TAV0-5	6	16	306	6	5	5	18.2	16	16	35.049	0	55.345	11384000000	8	5	4	6	+	+		3.19499	0.00570732	-2.23194	-4.85742		1.62957	-0.69992	-0.500335	0.518691	-1.82264	-1.45001	1.40219	-0.841962	0.646404	-1.29869		17.1162	15.3808	16.3682	16.6548	15.1294	15.2436	17.1085	16.1402
2918	O43805	O43805	Sjoegren syndrome nuclear autoantigen 1	SSNA1	O43805	1	61.3		8	8	2	61.3	61.3	21	13.596	0	46.12	11092000000	13	8	2	13	+	+		1.61853	0.0353068	-2.22538	-2.55749		1.85538	0.242041	-0.89553	1.93948	-0.695989	-3.43037	0.537211	0.333398	0.17087	-0.80974		18.4449	17.0167	17.4878	18.3591	16.905	15.5894	18.0973	17.7765
10028	Q9Y255;Q9Y255-2	Q9Y255;Q9Y255-2	PRELI domain-containing protein 1, mitochondrial	PRELID1	Q9Y255;Q9Y255-2	2	12.8		3	3	3	12.8	12.8	12.8	25.18	0	5.1919	385480000	4	3	3	4	+	+		1.57444	0.0375022	-2.22363	-2.87236		1.3027	0.0603904	-0.16125	0.719977	-2.19943	-3.36748	1.12789	-0.163954	0.821375	-0.261123		16.2766	14.9419	15.748	15.976	14.2156	13.616	16.2806	15.6151
972	A8MTY0;A0A087WUU8	A8MTY0;A0A087WUU8	Putative zinc finger protein 724	ZNF724P;ZNF708	A8MTY0;A0A087WUU8	2	7.1		4	2	1	7.1	3.2	1.6	71.172	0	6.4674	228560000	2	4	1	2	+	+		1.82882	0.02528	-2.19726	-3.09543		1.69227	1.37812	-0.814514	0.839218	-3.30838	-0.9367	1.04262	-0.599607	0.699315	0.0146463		14.8113	13.8844	13.9321	14.4311	12.1269	13.157	14.6717	13.8939
4050	P29084;E5RH41;E5RIW4;E5RK24	P29084	Transcription initiation factor IIE subunit beta	GTF2E2	P29084	4	62.2	28;58;61	23	23	23	66.7	66.7	66.7	33.043	0	254.86	26907000000	36	22	22	36	+	+		3.77424	0.00253333	-2.19695	-5.78912		1.36102	-0.111572	-0.797764	1.30687	-0.30712	-1.7065	0.763281	-0.8656	1.36083	-1.31777		19.8413	18.4207	19.0675	19.7064	18.6274	17.9307	19.7131	18.9383
38	A0A087WT67;O14628-4;O14628-7;O14628-5;O14628-6;O14628	A0A087WT67;O14628-4;O14628-7;O14628-5;O14628-6;O14628	Zinc finger protein 195	ZNF195	A0A087WT67;O14628-4;O14628-7;O14628-5;O14628-6;O14628	6	8.4		4	3	3	8.4	5.5	5.5	72.659	0	6.6285	160170000	3	4	3	1	+	+		2.31498	0.013125	-2.19323	-3.7796		0.407422	-0.906113	-0.252837	0.259257	-1.60556	-2.97148	1.1009	-1.66203	0.86074	-1.18887		13.7125	12.2615	13.4196	13.5366	12.1913	11.5033	13.9765	12.8411
3383	O95793-3;Q5JW28	O95793-3	Double-stranded RNA-binding protein Staufen homolog 1	STAU1	O95793-3	2	78.5	95;202;315;392	44	1	1	78.5	2.4	2.4	55.634	0	6.7604	920210000	2	42	1	2	+	+		2.42865	0.0116783	-2.19306	-3.58043		1.59334	1.15198	-2.2733	1.50003	-0.222132	-1.37098	1.55904	-0.501844	0.143481	-0.602167		15.6158	14.6285	14.2444	15.4715	14.371	13.7906	15.6683	14.7593
2403	J3QQM5;Q9BT23;J3KRR0;J3QL69	J3QQM5;Q9BT23;J3KRR0	LIM domain-containing protein 2	LIMD2	J3QQM5;Q9BT23;J3KRR0	4	48.6		6	5	5	48.6	42.2	42.2	12.013	0	35.293	5505600000	6	6	5	6	+	+		1.46804	0.0468884	-2.17393	-2.50745		1.01134	-0.318308	-1.13905	2.24533	-2.78084	-0.651762	1.54162	-0.701891	-0.773555	-0.565154		16.2825	14.8844	15.4914	16.5453	14.0433	14.9641	16.5041	15.5366
6204	Q5VSY0-2;Q5VSY0;B4DXS0;C9J9D2	Q5VSY0-2;Q5VSY0;B4DXS0	G kinase-anchoring protein 1	GKAP1	Q5VSY0-2;Q5VSY0;B4DXS0	4	3.5	25;27;309	4	4	4	12.7	12.7	12.7	36.125	0	13.829	206770000	1	1	1	1	+	+		2.51119	0.011498	-2.17212	-3.74297		1.13418	1.76888	-1.23148	0.0271254	-1.11474	-0.70988	1.49272	-1.57092	0.225373	-2.63435		12.3308	11.7267	11.4697	11.8645	10.8159	10.9487	12.5001	11.2705
8456	Q9BRX5;Q9BRX5-3;Q9BRX5-2	Q9BRX5;Q9BRX5-3;Q9BRX5-2	DNA replication complex GINS protein PSF3	GINS3	Q9BRX5;Q9BRX5-3;Q9BRX5-2	3	67.6		13	13	13	67.6	67.6	67.6	24.534	0	323.31	14536000000	24	13	13	23	+	+		1.72707	0.0296396	-2.15158	-2.82583		1.34872	0.426199	-1.00295	1.60824	-2.54179	-1.61271	1.44758	1.06405	0.329806	-0.746579		18.8105	17.6075	17.9669	18.7732	16.5792	16.9468	18.9012	18.5273
7561	Q8WUX9;E5RJI3;E5RIU9;Q8WUX9-2;E5RFR8	Q8WUX9	Charged multivesicular body protein 7	CHMP7	Q8WUX9	5	45.3	410;417;438;439;441	23	23	23	45.9	45.9	45.9	50.91	0	210.5	10725000000	28	21	21	28	+	+		2.94466	0.00712605	-2.14767	-4.89653		1.18155	0.561771	-1.28231	1.57787	0.44652	-0.786667	1.23192	-0.739896	1.72197	-1.23435		19.0488	17.95	18.1554	19.0522	18.2329	17.617	19.1218	18.2397
8763	Q9GZY6;Q9GZY6-2;C9JXP0;C9JA24;C9JDY7;F8W947	Q9GZY6	Linker for activation of T-cells family member 2	LAT2	Q9GZY6	6	78.6	44;51;53;55;59;86;102;106;135;183;190;196;198;217;223;233	16	16	16	83.5	83.5	83.5	26.55	0	269	11284000000	11	13	13	10	+	+		2.29637	0.0136107	-2.14377	-3.58707		1.56293	0.216825	0.194164	0.965106	-2.45661	-1.70851	0.765693	-1.01077	0.436499	-1.07435		17.5575	16.207	17.078	17.2553	15.301	15.5854	17.3695	16.5475
5721	Q15973-4;Q15973;Q15973-1;Q15973-2;J3QKQ6;Q15973-5	Q15973-4;Q15973;Q15973-1	Zinc finger protein 124	ZNF124	Q15973-4;Q15973;Q15973-1	6	31.1		7	6	6	31.1	28	28	33.329	0	20.312	661640000	6	7	6	6	+	+		2.02584	0.0190374	-2.1259	-3.22821		1.46331	-0.222617	-0.310596	-0.394217	-2.13069	-1.77513	1.53318	-0.833147	0.615709	-1.55744		16.1478	14.6522	15.5175	15.4513	14.07	14.1748	16.2311	15.2244
3051	O75132	O75132	Zinc finger BED domain-containing protein 4	ZBED4	O75132	1	9.5	218;609;623;624;1053	13	13	13	11.3	11.3	11.3	130.32	0	60.476	784000000	8	10	10	8	+	+		2.32671	0.0132033	-2.12162	-3.45879		1.35408	-0.760309	0.174114	0.0751005	-1.97867	-1.75465	1.26996	-0.535764	1.14916	-1.70279		16.9726	15.2958	16.5486	16.4554	14.9971	15.0418	17.0059	16.177
5264	Q13185;S4R2Y4;C9JMM0;B8ZZ43	Q13185;S4R2Y4	Chromobox protein homolog 3	CBX3	Q13185;S4R2Y4	4	76.5	93;95;97;99;102;132;133;176	17	15	15	78.1	62.8	62.8	20.811	0	107.79	51037000000	29	16	14	25	+	+		2.03023	0.0190142	-2.12118	-3.0517		1.64806	-0.990514	-0.232878	0.915474	-1.80117	-1.87545	1.11431	0.0384816	-0.098993	-2.26134		20.0235	18.1668	19.3657	19.6803	18.0409	17.9487	19.9196	19.3231
3083	O75330-2;O75330;O75330-3;O75330-4;E5RI30;E5RIH2	O75330-2;O75330;O75330-3;O75330-4	Hyaluronan mediated motility receptor	HMMR	O75330-2;O75330;O75330-3;O75330-4	6	56.8	20	43	43	43	56.8	56.8	56.8	82.3	0	159.47	25871000000	62	43	43	62	+	+		1.74171	0.0294345	-2.09391	-2.94446		1.53	-0.305557	-0.1263	1.47789	-2.41755	-1.81698	0.625672	0.754324	0.94744	-1.13679		20.354	18.8054	19.7697	20.2218	18.1252	18.3417	20.1318	19.9176
7772	Q93077	Q93077	Histone H2A type 1-C	HIST1H2AC	Q93077	1	53.1		13	2	0	53.1	28.5	0	14.105	0	26.431	594930000	3	13	0	3	+	+		1.48519	0.0464156	-2.08533	-2.46072		0.764872	-0.978328	1.04196	0.680458	-1.22611	-2.09483	0.347242	-0.664293	1.8983	-2.86981		15.4782	13.8912	15.5413	15.3265	14.0231	13.5669	15.3978	14.8182
3433	P00374;B4DM58;P00374-2;C9JJ68;Q86XF0	P00374;B4DM58;P00374-2	Dihydrofolate reductase	DHFR	P00374;B4DM58;P00374-2	5	84		17	17	17	84	84	84	21.452	0	110	20278000000	36	17	17	33	+	+		1.69062	0.0317549	-2.07282	-2.77246		1.45458	0.26912	-0.464873	1.16259	-2.11597	-2.11282	1.38197	0.991882	0.254128	-1.34575		19.6001	18.3029	18.9173	19.3921	17.5317	17.4737	19.6385	19.2622
9499	Q9NYP9	Q9NYP9	Protein Mis18-alpha	MIS18A	Q9NYP9	1	49.8	36;39;40;233	12	12	12	52.8	52.8	52.8	25.863	0	167.29	2730200000	12	10	10	12	+	+		2.82871	0.00828026	-2.06408	-4.07316		0.823279	0.832878	-1.45496	1.76131	-1.87669	-1.14621	0.984306	-0.204482	0.41857	-0.653731		17.3746	16.4911	16.5268	17.5427	15.6048	15.8841	17.4771	16.8439
1011	B1AHQ6;Q9NSP4;B1AHQ7;B1AHQ8;Q9NSP4-3;Q9NSP4-4;Q9NSP4-2	B1AHQ6;Q9NSP4;B1AHQ7;B1AHQ8;Q9NSP4-3;Q9NSP4-4;Q9NSP4-2	Centromere protein M	CENPM	B1AHQ6;Q9NSP4;B1AHQ7;B1AHQ8;Q9NSP4-3;Q9NSP4-4;Q9NSP4-2	7	12.3		2	2	2	12.3	12.3	12.3	16.148	0.00045761	3.0923	248650000	2	2	2	1	+	+		1.62773	0.0352327	-2.0532	-3.49419		1.24851	0.391497	-1.35422	-0.241132	-1.55307	-1.52988	1.64618	-1.31127	-0.177838	-1.42294		15.5296	14.3429	14.5904	14.9453	13.7801	13.7343	15.7129	14.5179
9798	Q9UJ78;Q9UJ78-1;Q9UJ78-5;Q9UJ78-2;Q9UJ78-3	Q9UJ78;Q9UJ78-1;Q9UJ78-5	Zinc finger MYM-type protein 5	ZMYM5	Q9UJ78;Q9UJ78-1;Q9UJ78-5	5	7.9	46	7	6	6	13.2	12.1	12.1	74.817	0	47.787	728120000	5	6	5	5	+	+		1.98479	0.0204795	-2.04463	-2.98007		1.78314	1.1637	-2.36322	-0.0121459	-0.328855	-1.65857	1.55331	-0.250266	0.765199	-0.510348		17.0095	15.9699	15.549	16.3364	15.659	14.9944	17.0033	16.1764
8109	Q96K30;Q96K30-3;Q96K30-2;A0A087X1G3	Q96K30;Q96K30-3;Q96K30-2	RBPJ-interacting and tubulin-associated protein 1	RITA1	Q96K30;Q96K30-3;Q96K30-2	4	13.8	153;250	5	5	5	20.8	20.8	20.8	28.619	0	8.7671	502500000	3	3	3	2	+	+		2.55929	0.0117069	-2.03021	-4.00055		1.25741	1.33193	-0.301568	1.08305	-1.90265	-0.676102	1.92635	-0.315268	1.52244	0.281115		13.5962	12.7812	13.0309	13.4225	11.6844	12.1927	13.865	12.8999
2891	O43598;H0Y8X4;O43598-2	O43598;H0Y8X4;O43598-2	2-deoxynucleoside 5-phosphate N-hydrolase 1	DNPH1	O43598;H0Y8X4;O43598-2	3	56.9	28;169	9	9	9	56.9	56.9	56.9	19.108	0	41.981	14790000000	14	9	9	13	+	+		1.57633	0.0396222	-2.02267	-2.46042		0.726616	2.78857	-1.32334	-0.287081	0.517652	-1.10006	1.12854	-2.83745	2.04794	-0.85013		16.7983	16.7224	16.0266	16.3562	16.1514	15.3581	16.9752	15.4557
7522	Q8TF76;Q8TF76-2	Q8TF76;Q8TF76-2	Serine/threonine-protein kinase haspin	GSG2	Q8TF76;Q8TF76-2	2	13.5	58;60;108;147	11	11	11	20.1	20.1	20.1	88.494	0	98.559	1573900000	7	8	8	7	+	+		1.7935	0.0276206	-2.0204	-2.77771		0.856997	0.249999	-1.21428	1.63602	-2.6444	-0.108537	1.85747	0.407478	0.385628	-0.622102		16.9265	15.8009	16.1547	17.0454	14.7958	15.9053	17.2937	16.5811
1790	F6VZ39;Q9H0Z9;H0YA61;A6NG75;Q9H0Z9-2;Q9BX46;H0Y8S7;Q9BX46-5;Q9BX46-2	F6VZ39;Q9H0Z9;H0YA61;A6NG75;Q9H0Z9-2;Q9BX46	RNA-binding protein 38;RNA-binding protein 24	RBM38;RBM24	F6VZ39;Q9H0Z9;H0YA61;A6NG75;Q9H0Z9-2;Q9BX46	9	34.1		3	3	3	34.1	34.1	34.1	13.604	0	14.083	1130500000	4	3	3	4	+	+		3.2778	0.00577778	-2.02	-5.2811		1.34213	1.66032	-0.426511	0.73288	-0.767879	-1.39465	1.80677	-0.687636	0.985614	-0.739093		16.1847	15.475	15.5493	15.8763	14.7659	14.4238	16.3904	15.3441
5243	Q13111;Q13111-3;Q13111-2;K7EPA1;K7EJF1;K7ENC7	Q13111;Q13111-3;Q13111-2	Chromatin assembly factor 1 subunit A	CHAF1A	Q13111;Q13111-3;Q13111-2	6	49	54;65;141;143;199;203;206;255;259;309;330;770;772;775;865;873;880;951	47	47	47	52.2	52.2	52.2	106.91	0	323.31	24082000000	48	41	41	48	+	+		1.62845	0.0356903	-2.00961	-2.75338		1.46064	-0.413509	-0.420668	0.923188	-2.79225	-1.49867	1.17259	0.762046	0.400059	-1.15294		20.1679	18.5971	19.4991	19.8834	17.7887	18.3234	20.1386	19.7548
5818	Q2NKX8;B5MDQ0	Q2NKX8;B5MDQ0	DNA excision repair protein ERCC-6-like	ERCC6L	Q2NKX8;B5MDQ0	2	30.2	14;807;813;820;829;946;980;1028;1069;1188	39	39	39	37.4	37.4	37.4	141.1	0	287.39	9146600000	37	30	30	35	+	+		2.44853	0.0117945	-2.00914	-4.23244		0.775014	-0.0511763	-0.213782	1.1278	-1.96187	-1.45869	1.11939	-0.237144	0.711863	-1.50662		19.4023	18.1814	19.0131	19.3872	17.6081	17.7819	19.5618	18.8756
5244	Q13112	Q13112	Chromatin assembly factor 1 subunit B	CHAF1B	Q13112	1	47.4	409;410;428;429;433;458;473;521;523;524;529;538	21	21	21	49.9	49.9	49.9	61.492	0	189.6	6891800000	22	19	19	21	+	+		1.91896	0.0227779	-2.00269	-3.16092		1.44945	0.0768932	-0.412363	1.06827	-2.33695	-1.42729	1.25336	0.603303	0.508009	-1.09129		18.6692	17.2971	18.0067	18.4333	16.5014	16.8611	18.6687	18.2088
9868	Q9UKX7;Q9UKX7-2;B0QY21;X6RKQ2;B1AHA5	Q9UKX7;Q9UKX7-2	Nuclear pore complex protein Nup50	NUP50	Q9UKX7;Q9UKX7-2	5	79.9	52;68;208;221;223	36	36	36	81.6	81.6	81.6	50.144	0	323.31	79405000000	71	35	35	67	+	+		2.15234	0.0167595	-2.00116	-3.34749		1.55923	-0.132538	-0.395159	-0.0252077	-1.4381	-1.09894	1.73328	0.0240885	1.20134	-1.51188		20.8024	19.3139	20.1131	20.1923	19.0123	19.113	20.9199	20.124
9088	Q9HBE1-3;Q9HBE1;Q9HBE1-2	Q9HBE1-3;Q9HBE1;Q9HBE1-2	POZ-, AT hook-, and zinc finger-containing protein 1	PATZ1	Q9HBE1-3;Q9HBE1;Q9HBE1-2	3	25	282;539	13	12	2	25	23.9	4.1	69.079	0	60.332	975870000	10	13	2	9	+	+		3.84399	0.00283871	-1.99506	-5.88452		1.45768	0.280994	-0.450903	0.823078	-1.02956	-1.26554	1.55508	-0.597837	0.903569	-0.707205		16.4823	15.1889	15.8035	16.1674	14.9093	14.7464	16.5742	15.6357
9822	Q9UK33;K7ERU0;K7ENY2	Q9UK33	Zinc finger protein 580	ZNF580	Q9UK33	3	16.3	15;103	4	4	4	27.9	27.9	27.9	18.756	0	18.427	588020000	2	2	2	2	+	+		1.47856	0.0474082	-1.99389	-2.49822		1.59119	-0.854834	-0.3855	0.482082	-2.02854	-1.48198	1.6163	-0.423249	-0.868266	-2.12357		15.7169	13.9313	15.0215	15.2555	13.6475	13.841	15.788	14.8861
4352	P46013;P46013-2	P46013;P46013-2	Antigen KI-67	MKI67	P46013;P46013-2	2	69.1	108;125;127;128;130;131;308;328;357;374;538;543;575;579;584;588;592;621;634;648;651;827;858;859;875;969;1017;1047;1048;1071;1091;1098;1118;1131;1136;1139;1193;1207;1253;1256;1291;1315;1327;1329;1375;1376;1380;1383;1414;1503;1531;1533;1557;1679;1740;1747;1764;1801;1815;1849;1861;1864;1869;1923;1937;1970;1980;1983;1991;1993;2085;2105;2110;2113;2223;2231;2233;2259;2261;2305;2325;2344;2352;2355;2389;…	258	258	258	71.7	71.7	71.7	358.69	0	323.31	345810000000	313	225	225	294	+	+		1.53711	0.04286	-1.98198	-2.58577		1.26611	-0.674348	-0.194574	1.39224	-2.6684	-1.70466	1.11026	0.903326	0.264912	-1.2037		22.7899	21.1737	22.2603	22.7101	20.5256	20.9086	22.7993	22.4803
6598	Q75N03-2	Q75N03-2	E3 ubiquitin-protein ligase Hakai	CBLL1	Q75N03-2	1	34.1	200;277;289	14	1	1	34.1	3.9	3.9	54.389	0	4.5062	39569000	1	14	1	1	+	+		2.19048	0.0163444	-1.96719	-3.26013		1.93997	0.603499	-0.680583	0.268666	-0.973141	-2.40027	0.497181	-0.469415	0.838521	-0.882092		13.1453	11.8357	12.2397	12.5127	11.4534	10.7405	12.7597	12.1951
5983	Q5BKY9;Q5BKY9-2;G3XAI9;Q8N9E0;H0YH72	Q5BKY9;Q5BKY9-2;G3XAI9	Protein FAM133B	FAM133B	Q5BKY9;Q5BKY9-2;G3XAI9	5	26.7	82;84;86;87;88;191;192;194;196;242;246	9	9	9	36.4	36.4	36.4	28.385	0	97.412	4754400000	6	7	7	6	+	+		2.06396	0.0187864	-1.96418	-3.10139		1.68355	0.450633	-0.138833	0.471541	-2.36757	-1.32283	1.56571	-0.0935234	0.767283	-0.288036		17.16	15.8664	16.5251	16.6676	14.9079	15.3299	17.1875	16.4067
6912	Q8IUE6	Q8IUE6	Histone H2A type 2-B	HIST2H2AB	Q8IUE6	1	54.6		12	4	4	54.6	17.7	17.7	13.995	0	12.206	17710000000	13	12	4	9	+	+		2.3329	0.0136452	-1.96194	-3.70674		1.02819	0.29635	-0.757248	0.421302	-2.04063	-1.00714	1.61451	-0.770122	-0.00932257	-1.41619		15.6074	14.449	14.9479	15.2959	13.7013	14.1198	15.8468	14.8347
24	A0A096LP49-2;A0A075B733;A0A096LP49;A0A1W2PQX5;A0A075B739	A0A096LP49-2;A0A075B733;A0A096LP49;A0A1W2PQX5;A0A075B739		MGC50722	A0A096LP49-2;A0A075B733;A0A096LP49;A0A1W2PQX5;A0A075B739	5	30.7	380;402;421;468;494	25	25	25	35.3	35.3	35.3	104.62	0	132.39	2852900000	23	21	21	22	+	+		1.51348	0.0452879	-1.95706	-2.37505		1.73466	1.33839	1.11883	-0.110529	-0.544249	-1.47896	1.85085	-2.22775	0.907272	-1.17535		18.1351	17.1796	17.9349	17.4458	16.7008	16.2176	18.237	16.685
5643	Q15398;Q15398-3;Q15398-1;G3V4E5;G3V543	Q15398;Q15398-3;Q15398-1	Disks large-associated protein 5	DLGAP5	Q15398;Q15398-3;Q15398-1	5	63.1	16;66;67;329;415;660;661;662;689;690;721;756;757;759;760;766;767;774;806	51	51	51	66.9	66.9	66.9	95.114	0	323.31	46548000000	69	49	49	67	+	+		2.15825	0.0170358	-1.95482	-3.41866		1.27873	0.210731	-0.770634	1.38228	-2.1121	-1.40319	0.672734	0.476171	0.595593	-1.05266		20.324	19.0563	19.5845	20.2372	18.3101	18.5782	20.192	19.8741
3965	P23921;E9PL69;E9PP77;H0YCY7	P23921;E9PL69	Ribonucleoside-diphosphate reductase large subunit	RRM1	P23921;E9PL69	4	47.1	780	29	29	29	47.1	47.1	47.1	90.069	0	293.11	47327000000	55	29	29	53	+	+		2.10504	0.0179544	-1.95208	-3.10162		0.210722	0.433898	-0.336961	1.68305	-1.48953	-1.90244	0.740407	0.347815	1.40814	-1.32635		19.5237	18.6651	19.2597	19.8511	18.1145	17.8675	19.7333	19.3531
8737	Q9C0K1-2;Q9C0K1-3;Q9C0K1	Q9C0K1-2;Q9C0K1-3;Q9C0K1	Zinc transporter ZIP8	SLC39A8	Q9C0K1-2;Q9C0K1-3;Q9C0K1	3	7.9		2	2	2	7.9	7.9	7.9	43.131	0	18.273	1776900000	4	2	2	3	+	+		2.55089	0.01152	-1.9498	-4.28068		1.27246	0.47026	-1.15742	0.0771725	-1.13521	-1.22368	0.86386	-0.324856	1.46129	-1.31438		15.8399	14.6774	14.9639	15.3478	14.2742	14.1789	15.7699	15.1361
8075	Q96IR7	Q96IR7	4-hydroxyphenylpyruvate dioxygenase-like protein	HPDL	Q96IR7	1	47.2		12	12	12	47.2	47.2	47.2	39.385	0	97.35	7376100000	18	12	12	17	+	+		2.86822	0.00823077	-1.94928	-4.37187		1.3039	0.952141	-1.30437	1.6545	0.247141	-1.23851	0.882193	-0.246963	1.1088	-1.01697		17.5507	16.5706	16.6127	17.5413	16.6071	15.8734	17.477	16.8623
29	A0A087WSV0;Q9HB09;Q9HB09-3;I6LJZ7;M0QZM6;M0R1Z8;M0R1K0;I6LJZ9;I6LK00;Q9HB09-2	A0A087WSV0;Q9HB09;Q9HB09-3	Bcl-2-like protein 12	BCL2L12	A0A087WSV0;Q9HB09;Q9HB09-3	10	30.8	29;33;37;111;158;159;189	11	11	11	52	52	52	26.907	0	22.752	1205700000	7	7	7	7	+	+		2.87617	0.00828387	-1.94285	-4.08818		0.559248	1.60288	-0.287787	1.7955	-0.618351	-0.598122	1.1294	-1.8637	0.909595	-0.854108		17.0664	16.5687	16.7155	17.3244	15.9507	15.9084	17.2938	16.085
3738	P14635;E9PC90;P14635-2;D6RHI0;H0YA62	P14635;E9PC90;P14635-2;D6RHI0	G2/mitotic-specific cyclin-B1	CCNB1	P14635;E9PC90;P14635-2;D6RHI0	5	33.5		14	14	14	33.5	33.5	33.5	48.337	0	78.249	14981000000	28	14	14	26	+	+		3.14567	0.00647059	-1.94049	-4.79108		0.724002	0.450691	-1.47793	0.977129	-2.07163	-1.0079	0.801897	-0.440429	0.296091	-1.20565		18.5804	17.5746	17.7542	18.5336	16.7513	17.1836	18.6554	18.0042
6234	Q5VWQ8-5;Q5VWQ8;H0Y3A3;A0A3B3ITG3;Q5VWQ8-3;Q5VWQ8-4;Q5VWQ8-2;A0A3B3ITC7;F8WA47	Q5VWQ8-5;Q5VWQ8;H0Y3A3;A0A3B3ITG3;Q5VWQ8-3;Q5VWQ8-4;Q5VWQ8-2	Disabled homolog 2-interacting protein	DAB2IP	Q5VWQ8-5;Q5VWQ8;H0Y3A3;A0A3B3ITG3;Q5VWQ8-3;Q5VWQ8-4;Q5VWQ8-2	9	7.1	674;676;719;867;967	10	10	10	11.6	11.6	11.6	125.04	0	20.962	10491000000	5	5	5	5	+	+		2.52726	0.0117719	-1.9393	-3.70237		1.85998	-0.160199	-0.277146	1.03545	-1.41595	0.666017	1.75493	-0.695459	0.962689	-0.957638		16.5974	15.0077	15.8602	16.2281	14.7272	15.6334	16.6315	15.599
613	A0A1W2PQ72	A0A1W2PQ72		HSPA14	A0A1W2PQ72	1	7.5	212;213;225	4	4	4	15.2	15.2	15.2	39.76	0	13.998	129950000	2	2	2	1	+	+		1.98149	0.0213802	-1.93901	-2.94275		1.72525	1.84544	-1.10247	1.55825	-1.63776	-0.0513023	2.19952	-0.256396	0.500062	0.831724		13.9943	13.2435	13.0021	13.8285	12.0632	12.7392	14.2087	13.1765
8328	Q99595	Q99595	Mitochondrial import inner membrane translocase subunit Tim17-A	TIMM17A	Q99595	1	45.6		3	3	3	45.6	45.6	45.6	18.023	0	45.838	884030000	3	3	3	3	+	+		1.87637	0.025287	-1.90934	-2.92652		0.598805	0.807758	0.569383	0.922852	-0.853719	-1.39679	1.794	-0.552468	2.52707	-0.00969486		15.6634	14.8373	15.6072	15.6372	14.4283	14.1244	16.088	15.0889
8434	Q9BRK5;Q9BRK5-6;H0Y3T6;G3V1E2;Q9BRK5-4;Q9BRK5-3;Q9BRK5-2;Q9BRK5-5	Q9BRK5;Q9BRK5-6;H0Y3T6;G3V1E2;Q9BRK5-4;Q9BRK5-3;Q9BRK5-2	45 kDa calcium-binding protein	SDF4	Q9BRK5;Q9BRK5-6;H0Y3T6;G3V1E2;Q9BRK5-4;Q9BRK5-3;Q9BRK5-2	8	50		15	15	15	50	50	50	41.806	0	156.83	17503000000	31	15	15	30	+	+		2.5442	0.0117548	-1.90674	-3.63122		1.13779	-0.331707	0.366324	1.82165	-1.30105	-0.339483	0.506802	-0.856206	1.34491	-1.38931		19.3241	17.8827	19.0337	19.4167	17.723	18.1121	19.1821	18.491
8228	Q96QE3;A0A075B754;Q96QE3-2	Q96QE3;A0A075B754;Q96QE3-2	ATPase family AAA domain-containing protein 5	ATAD5	Q96QE3;A0A075B754;Q96QE3-2	3	26.3	44;306;356;589;590;602;603;817;1036;1037;1115;1116;1222	49	49	49	31.6	31.6	31.6	207.57	0	229.9	6578200000	43	41	41	42	+	+		2.53435	0.0119098	-1.9048	-3.61692		1.2122	0.390487	-0.771631	1.20198	-1.92004	-1.34787	1.25498	-0.00915915	0.0952571	-0.769777		19.6134	18.4372	18.8935	19.4903	17.7072	17.9131	19.6845	19.0285
4083	P30046;B5MC82;P30046-2;A6NHG4;J3KQ18;H7C342	P30046;B5MC82;P30046-2;A6NHG4;J3KQ18	D-dopachrome decarboxylase;D-dopachrome decarboxylase-like protein	DDT;DDTL	P30046;B5MC82;P30046-2;A6NHG4;J3KQ18	6	57.6	113	13	13	13	57.6	57.6	57.6	12.712	0	173.81	56789000000	47	13	13	43	+	+		1.66807	0.0342983	-1.90155	-2.55356		1.47644	-0.691126	0.510326	-0.485754	-0.9108	-1.91497	1.13862	-1.07898	0.983755	-2.22199		20.5287	18.8427	20.1882	19.7997	19.0043	18.4871	20.4839	19.5229
7856	Q96BD8;Q96BD8-2;K7EPW0;K7EP61	Q96BD8;Q96BD8-2	Spindle and kinetochore-associated protein 1	SKA1	Q96BD8;Q96BD8-2	4	40.8		9	9	9	40.8	40.8	40.8	29.484	0	58.945	4292100000	12	9	9	12	+	+		1.98589	0.0210177	-1.89905	-3.29745		1.1102	0.491223	-1.02469	1.06682	-2.28135	-1.61997	0.856586	0.359813	0.395869	-0.642202		18.1977	17.0922	17.4178	18.063	16.157	16.4022	18.174	17.7612
8633	Q9BXS6-2;Q9BXS6;H0YMD2;H0YKA7	Q9BXS6-2;Q9BXS6	Nucleolar and spindle-associated protein 1	NUSAP1	Q9BXS6-2;Q9BXS6	4	52.7	62;63;135	29	29	0	64.3	64.3	0	49.323	0	158.86	36401000000	49	27	0	49	+	+		1.83386	0.0266568	-1.89723	-2.87595		1.29861	-0.53593	-0.574607	1.25978	-2.76627	-0.702574	0.828954	0.187645	0.150731	-1.20775		19.8737	18.3028	19.1984	19.7428	17.5549	18.4456	19.7848	19.3257
6048	Q5M7Z0;E9PI44;K7EJ18;Q5M7Z0-2;Q5M7Z0-3	Q5M7Z0;E9PI44;K7EJ18;Q5M7Z0-2;Q5M7Z0-3	RING finger and transmembrane domain-containing protein 1	RNFT1	Q5M7Z0;E9PI44;K7EJ18;Q5M7Z0-2;Q5M7Z0-3	5	15.4		5	5	5	15.4	15.4	15.4	49.709	0	10.127	1155000000	7	5	5	7	+	+		1.55836	0.04254	-1.89206	-2.42148		1.71887	0.409239	-2.25294	-0.447705	-1.00729	0.782825	1.26833	-1.27791	1.01976	-1.25592		15.3185	13.9979	13.9167	14.5288	13.6774	14.4508	15.2419	14.1765
380	A0A0C4DFX7;Q9H967;C9JE56	A0A0C4DFX7;Q9H967	WD repeat-containing protein 76	WDR76	A0A0C4DFX7;Q9H967	3	31.7		17	17	17	31.7	31.7	31.7	62.553	0	75.776	4756800000	21	17	17	20	+	+		1.85104	0.026238	-1.86899	-2.90336		1.15872	0.36289	-0.820613	1.14735	-2.41845	-1.35556	1.05776	0.564632	0.108001	-0.975167		18.0439	16.8728	17.3225	17.9199	15.926	16.3561	18.069	17.6583
4510	P50570-3;P50570-4;E5RHK8;Q9UQ16-2;Q9UQ16-3;Q9UQ16;Q9UQ16-4;K7EMQ3;Q9UQ16-5;E5RIK2	P50570-3;P50570-4	Dynamin-2	DNM2	P50570-3;P50570-4	10	54.3	751;755;757;758;760	49	2	2	54.3	1.8	1.8	97.553	0	10.356	724230000	3	49	2	3	+	+		2.58187	0.0116508	-1.86281	-3.72301		0.646383	-0.0474513	-0.30362	0.58776	-1.00395	-0.390596	1.4817	-0.503233	1.30987	-2.08051		17.0002	15.8193	16.6174	16.8551	15.6822	15.9119	17.3123	16.4271
2642	O00762;O00762-3;O00762-4;O00762-2;A0A087WVK1;A0A0A0MSE8;K4DI81	O00762;O00762-3;O00762-4;O00762-2;A0A087WVK1	Ubiquitin-conjugating enzyme E2 C	UBE2C	O00762;O00762-3;O00762-4;O00762-2;A0A087WVK1	7	73.2		11	11	11	73.2	73.2	73.2	19.652	0	39.002	4700500000	13	11	11	12	+	+		1.93106	0.0233763	-1.86225	-2.89545		0.486876	1.26739	-2.26484	0.0255851	-1.65021	-1.80411	1.51134	-0.368869	0.598313	0.0544139		18.1783	17.5687	17.1416	17.9056	16.6128	16.4846	18.5475	17.6959
1045	B3KVZ3;Q9H3R5;H0Y9E6;D6RBJ6	B3KVZ3;Q9H3R5;H0Y9E6	Centromere protein H	CENPH	B3KVZ3;Q9H3R5;H0Y9E6	4	26.3		6	6	6	31.6	31.6	31.6	26.239	0	18.201	730660000	6	5	5	6	+	+		1.55205	0.0428955	-1.85619	-2.61916		1.08813	0.3278	-1.18497	1.28018	-2.22436	-1.61923	0.942616	1.14238	0.30132	-0.879478		17.2003	16.0363	16.3697	17.1388	15.1922	15.4118	17.2103	17.0203
236	A0A0A0MQR2;Q9BY42;A2A2L5;A2A2L6	A0A0A0MQR2;Q9BY42;A2A2L5;A2A2L6	Protein RTF2 homolog	RTFDC1	A0A0A0MQR2;Q9BY42;A2A2L5;A2A2L6	4	52.1	298	16	16	16	52.1	52.1	52.1	37.531	0	56.063	20487000000	33	16	16	33	+	+		2.27275	0.0157608	-1.85494	-3.4206		1.54957	0.30363	-1.61728	0.0920559	-1.20727	-1.06086	1.50853	-0.19298	0.797406	-0.26188		18.7692	17.4572	17.6455	18.1986	17.0874	17.1003	18.8189	18.0244
3087	O75348	O75348	V-type proton ATPase subunit G 1	ATP6V1G1	O75348	1	62.7	3;5;68	9	9	7	71.2	71.2	57.6	13.757	0	69.02	11688000000	10	7	6	10	+	+		1.989	0.0219781	-1.84063	-2.95608		1.74053	1.09994	-0.0786483	1.8576	1.14806	-1.42886	0.614796	-0.616007	1.86892	-0.625397		16.487	15.4349	15.8566	16.4101	15.8241	14.5909	16.1983	15.5499
1027	B1APM4;P35610;P35610-3;P35610-2	B1APM4;P35610	Sterol O-acyltransferase 1	SOAT1	B1APM4;P35610	4	22.3		5	5	5	22.3	22.3	22.3	29.892	0	30.199	3369500000	7	5	5	7	+	+		1.50623	0.0470008	-1.82578	-2.42288		1.2267	-0.947577	1.09405	1.45756	-0.92653	-1.49514	0.505075	-1.34592	0.100067	-2.34363		17.9417	16.2285	17.885	17.8941	16.4851	16.169	17.7726	16.9256
2486	K7EQE7;K7EQ34;U3KQT6;K7EPA3;Q9NX61-2;Q9NX61	K7EQE7;K7EQ34;U3KQT6;K7EPA3;Q9NX61-2;Q9NX61	Transmembrane protein 161A	TMEM161A	K7EQE7;K7EQ34;U3KQT6;K7EPA3;Q9NX61-2;Q9NX61	6	16.6		3	3	3	16.6	16.6	16.6	16.904	0	18.623	882830000	2	3	3	2	+	+		1.65423	0.0354194	-1.8242	-3.14434		-0.104999	0.15486	-0.700267	0.506586	-0.585762	-0.638998	1.76935	-0.997316	1.65881	-1.41145		14.5719	13.6969	14.2725	14.6268	13.6702	13.5941	15.1998	14.0663
4165	P33908;P33908-2	P33908;P33908-2	Mannosyl-oligosaccharide 1,2-alpha-mannosidase IA	MAN1A1	P33908;P33908-2	2	16.7	31	12	12	12	18.1	18.1	18.1	72.968	0	59.381	3367200000	15	11	11	13	+	+		1.92283	0.0236017	-1.82362	-3.29225		0.958513	-0.482141	-1.58943	-0.216466	-0.686675	-0.439319	1.72279	-1.28395	1.02531	-0.756071		18.1768	16.7293	17.2404	17.6872	16.9102	16.9724	18.4712	17.2609
7224	Q8N999;Q8N999-3;G3V1X7;Q8N999-2	Q8N999;Q8N999-3	Uncharacterized protein C12orf29	C12orf29	Q8N999;Q8N999-3	4	44.9	6	17	17	17	47.1	47.1	47.1	37.49	0	137.27	13834000000	26	15	15	26	+	+		1.78157	0.029367	-1.8198	-2.97617		1.40028	-0.440133	-0.15271	0.574123	-1.54771	-2.1625	1.03676	0.546148	1.05597	-0.698333		19.5949	18.0317	19.0401	19.2195	17.8024	17.4618	19.541	19.1309
5095	Q06609-3;Q06609;Q06609-4;E9PNT5;Q06609-2;Q9NZG9;E9PI54;E9PJ30	Q06609-3;Q06609;Q06609-4;E9PNT5;Q06609-2;Q9NZG9;E9PI54;E9PJ30	DNA repair protein RAD51 homolog 1	RAD51	Q06609-3;Q06609;Q06609-4;E9PNT5;Q06609-2;Q9NZG9;E9PI54;E9PJ30	8	21.4		5	5	5	21.4	21.4	21.4	31.001	0	75.436	576690000	6	5	5	6	+	+		1.74281	0.0309016	-1.81767	-3.16855		0.190794	-0.630215	-1.75868	0.0322902	-2.79031	-2.24035	0.0711826	0.0240526	0.160918	-1.75408		16.8339	15.5577	16.0672	16.6521	14.8364	15.0275	16.8389	16.5659
78	A0A087WVP4;A0A087X1R1;P53814-5;P53814;P53814-6;P53814-2;H7BZZ8;B5MCI0;C9JP19;C9JQZ8;A0A096LNK9	A0A087WVP4;A0A087X1R1;P53814-5;P53814;P53814-6	Smoothelin	SMTN	A0A087WVP4;A0A087X1R1;P53814-5;P53814;P53814-6	11	10.8	335;397;570;632;848	14	14	14	17.7	17.7	17.7	104.84	0	44.105	1254600000	10	9	9	9	+	+		1.87365	0.0259146	-1.81385	-2.91079		0.945296	0.923172	-0.188819	0.106722	-1.33476	-0.0647034	0.83059	-1.70412	2.1155	-0.779213		16.3642	15.4801	15.9328	15.9794	14.8054	15.3368	16.3818	15.318
3271	O95067;H1UBN3;H0YMP3	O95067;H1UBN3	G2/mitotic-specific cyclin-B2	CCNB2;CCNB2V	O95067;H1UBN3	3	19.6	92;392	8	8	8	24.9	24.9	24.9	45.281	0	47.368	2092300000	7	6	6	7	+	+		1.90034	0.0249409	-1.81286	-2.9054		0.868675	-0.780695	-0.561391	1.33168	-2.49193	-1.08633	0.459437	0.149602	0.0935866	-1.6325		18.5173	16.9779	17.9757	18.5378	16.4529	17.0409	18.4412	18.0861
3997	P26358;P26358-3;K7EJL0;K7ENW7;K7EMU8;K7EIZ6;Q6ZU64	P26358;P26358-3	DNA (cytosine-5)-methyltransferase 1	DNMT1	P26358;P26358-3	7	56.2	127;141;143;152;154;189;192;253;714;732;1105	102	102	0	57.2	57.2	0	183.16	0	323.31	104480000000	157	96	0	155	+	+		1.71412	0.0325668	-1.81212	-2.79537		1.26917	-0.406188	-0.151659	1.12831	-2.07262	-1.59598	1.17854	0.731008	0.340367	-1.07586		21.6362	20.1258	21.121	21.4731	19.6432	19.8042	21.6662	21.2706
6380	Q6P0N0;G5E9K5;Q6P0N0-2;C9J2Q8;H7C1S6;H0YJM1	Q6P0N0	Mis18-binding protein 1	MIS18BP1	Q6P0N0	6	33.7	135;142;172;191;192;299;304;362;365;541;634;640;671;702;772;773;776;821;824;860;914;1008;1104;1116;1129;1131	42	42	42	45.1	45.1	45.1	129.08	0	251.52	4757500000	27	30	30	27	+	+		3.66896	0.00333333	-1.80177	-5.48072		1.35382	0.159702	-0.369912	1.23058	-1.26536	-0.85121	1.11745	-0.102977	0.838352	-0.744172		19.0045	17.694	18.3859	18.8479	17.3549	17.4912	18.9899	18.3472
5109	Q07864;F5H1D6;F5H7E4;A0A087WW42;A0A087WX51	Q07864;F5H1D6	DNA polymerase epsilon catalytic subunit A;DNA polymerase	POLE	Q07864;F5H1D6	5	19.2	20;2023	35	35	35	19.2	19.2	19.2	261.51	0	258.58	6959400000	38	35	35	36	+	+		1.95308	0.0229583	-1.80093	-3.18994		1.04719	0.78147	-1.04051	1.36515	-1.88728	-1.1395	1.24585	0.66545	0.605213	-0.273565		19.4406	18.4696	18.674	19.418	17.5989	17.8861	19.5583	19.1206
2358	J3KQN4;P83881;H0Y5B4;H7BZ11;H7BY91;H0Y3V9	J3KQN4;P83881;H0Y5B4;H7BZ11;H7BY91;H0Y3V9	60S ribosomal protein L36a	RPL36A;RPL36A-HNRNPH2	J3KQN4;P83881;H0Y5B4;H7BZ11;H7BY91;H0Y3V9	6	47.2		16	16	5	47.2	47.2	8.5	16.378	0	72.132	76777000000	39	16	5	37	+	+		1.78082	0.0295471	-1.79945	-2.74238		1.20314	-1.75987	-0.00351548	0.0155243	-1.76497	-2.61246	0.081337	-0.390459	0.785604	-1.61886		19.1125	17.083	18.6701	18.6219	17.2798	16.8306	18.8171	18.4085
6359	Q6NSZ9;A0A0C4DFN0;Q6NSZ9-2;Q6NSZ9-3;Q6NSZ9-4	Q6NSZ9;A0A0C4DFN0;Q6NSZ9-2;Q6NSZ9-3	Zinc finger and SCAN domain-containing protein 25	ZSCAN25	Q6NSZ9;A0A0C4DFN0;Q6NSZ9-2;Q6NSZ9-3	5	10.8	258;267	6	5	5	16	14.3	14.3	61.474	0	17.442	214660000	4	5	4	4	+	+		1.79998	0.0291534	-1.79846	-2.69066		1.46134	0.339524	0.206708	1.26295	-1.88827	-1.65105	1.4776	-0.0132083	-0.0944903	-0.512224		14.7192	13.448	14.2746	14.5404	12.7528	12.8041	14.7856	14.0582
7106	Q8N2G6	Q8N2G6	Zinc finger CCHC domain-containing protein 24	ZCCHC24	Q8N2G6	1	16.2		3	3	3	16.2	16.2	16.2	26.954	0.00011719	3.8382	156960000	3	3	3	3	+	+		2.24119	0.0161786	-1.79741	-3.27244		1.56883	-0.936385	-0.218287	1.1936	-1.70086	-0.492381	1.71254	0.0814939	0.245615	-0.756292		14.5103	12.6989	13.8814	14.2777	12.5972	13.0983	14.6184	13.8474
5608	Q15154-5;Q15154;Q15154-2;Q15154-4;E5RGQ4	Q15154-5;Q15154;Q15154-2;Q15154-4	Pericentriolar material 1 protein	PCM1	Q15154-5;Q15154;Q15154-2;Q15154-4	5	46.5	21;61;65;68;69;93;110;116;119;121;372;384;386;530;535;537;542;580;643;644;776;804;816;861;866;869;872;877;960;977;991;1187;1231;1257;1260;1262;1263;1271;1283;1287;1290;1304;1309;1318;1320;1322;1323;1335;1435;1460;1468;1557;1722;1746;1757;1760;1768;1774;1927;1930;1932;1950;2015	107	107	35	54.9	54.9	16.6	227.71	0	323.31	41729000000	94	85	25	89	+	+		1.9523	0.0230267	-1.79088	-3.2275		0.958519	-0.584775	-2.19753	0.63186	-1.28209	-1.25089	0.834743	0.441735	0.264091	-1.3041		20.887	19.3986	19.733	20.6621	19.3483	19.3075	20.9019	20.5221
3294	O95229;A6NH27;O95229-2	O95229;A6NH27;O95229-2	ZW10 interactor	ZWINT	O95229;A6NH27;O95229-2	3	42.6		11	11	11	42.6	42.6	42.6	31.293	0	62.714	7564200000	13	11	11	13	+	+		1.55081	0.0436108	-1.78892	-2.67608		0.946778	1.25052	-0.783237	1.155	-2.19739	-1.34932	1.23654	1.12465	0.531722	-0.901737		17.9456	17.1914	17.3012	17.8875	15.9923	16.3243	18.0905	17.8024
6336	Q6IPR3-2;Q6IPR3;V9GZ67;V9GY40	Q6IPR3-2;Q6IPR3;V9GZ67	tRNA wybutosine-synthesizing protein 3 homolog	TYW3	Q6IPR3-2;Q6IPR3;V9GZ67	4	26.5		6	6	6	26.5	26.5	26.5	26.103	0	13.675	1808200000	7	6	6	7	+	+		1.9048	0.0244463	-1.78671	-3.48068		0.942128	0.528636	-1.38243	-0.584238	-0.75343	-1.09007	0.968356	-1.69392	0.929239	-1.19436		16.0502	15.01	15.1927	15.4507	14.7579	14.55	16.1121	15.0082
7859	Q96BK5;E5RGR1;E5RJG9;Q9BT81-2;A0A0A6YYK5	Q96BK5;E5RGR1	PIN2/TERF1-interacting telomerase inhibitor 1	PINX1	Q96BK5;E5RGR1	5	48.5	110;161;163;164	16	16	12	48.5	48.5	36.9	37.034	0	99.716	8834600000	21	16	12	21	+	+		2.78962	0.0114831	-1.78392	-4.40656		0.883381	-0.565764	-0.871444	0.481425	-1.57399	-1.40422	0.953965	-0.0589798	0.532305	-1.44713		18.5648	17.1066	17.9078	18.3155	16.9153	16.9371	18.6398	18.0626
9285	Q9NS00;Q9NS00-2;C9K0C8;C9JDX1	Q9NS00;Q9NS00-2	Glycoprotein-N-acetylgalactosamine 3-beta-galactosyltransferase 1	C1GALT1	Q9NS00;Q9NS00-2	4	25.9		9	9	9	25.9	25.9	25.9	42.202	0	20.19	1331200000	9	9	9	8	+	+		1.77841	0.0293197	-1.78382	-3.59962		1.98042	0.104375	-0.993274	0.908953	-0.972375	-0.664197	0.386696	-0.715207	0.299998	-1.10397		17.7908	16.2703	16.7612	17.3459	16.0872	16.176	17.3584	16.75
4657	P55060-3;P55060;P55060-4;P55060-2	P55060-3;P55060;P55060-4	Exportin-2	CSE1L	P55060-3;P55060;P55060-4	4	48.3		51	51	51	48.3	48.3	48.3	107.78	0	323.31	182810000000	132	51	51	125	+	+		2.18696	0.0173552	-1.78025	-3.34013		1.44337	0.742907	-1.9313	0.535848	-0.781174	-0.661497	1.27509	0.444441	1.23845	-0.355777		21.936	20.8308	20.7319	21.5358	20.4808	20.4836	21.9441	21.4266
9215	Q9NQS7-2;Q9NQS7;E9PM67;Q7Z3H0	Q9NQS7-2;Q9NQS7	Inner centromere protein	INCENP	Q9NQS7-2;Q9NQS7	4	47.7	72;91;119;142;143;145;148;195;197;199;207;208;213;214;218;219;263;275;298;306;311;312;314;478;480;481;824;827;828;890;895	48	48	48	54.9	54.9	54.9	104.99	0	323.31	19926000000	50	38	38	49	+	+		2.11683	0.018329	-1.77774	-3.35784		1.1196	0.315142	-0.747855	1.49251	-1.95049	-0.808866	1.08773	0.508421	0.655638	-0.445568		19.4457	18.2673	18.7621	19.4411	17.5534	18.0223	19.492	19.0539
7207	Q8N884;Q8N884-2	Q8N884;Q8N884-2	Cyclic GMP-AMP synthase	MB21D1	Q8N884;Q8N884-2	2	26.2		13	13	13	26.2	26.2	26.2	58.814	0	55.284	7821700000	16	13	13	14	+	+		3.60722	0.00445283	-1.77671	-5.05134		0.919401	0.429054	-1.3022	0.242375	-1.41795	-1.64762	0.635778	-0.427791	0.460811	-1.26504		17.6307	16.5577	16.8088	17.296	16.0417	15.8797	17.5948	16.9999
3231	O94782;C9JWX4;C9JC88	O94782	Ubiquitin carboxyl-terminal hydrolase 1	USP1	O94782	3	11.3	16;66;67;292;313;327;398;402;475;771;772;774;775;776	17	17	17	27.4	27.4	27.4	88.206	0	72.692	712670000	8	9	9	8	+	+		1.80433	0.0291871	-1.77569	-2.6905		1.07107	0.0699893	-0.853169	0.876081	-2.20995	-1.7085	1.18536	0.262842	-0.41262	-0.969821		17.1645	15.903	16.4577	16.982	15.1681	15.3399	17.256	16.7087
6062	Q5RI18	Q5RI18		HNRNPU	Q5RI18	1	60.1	307;309	58	2	2	60.1	2.3	2.3	67.824	0	7.5617	906760000	3	58	2	2	+	+		2.14731	0.0176944	-1.76842	-4.46935		1.10684	-0.22649	-1.15492	1.13959	-1.10729	-0.900655	0.553373	-1.01205	-0.0884966	-1.27807		16.3893	14.9991	15.5639	16.2784	14.886	14.9272	16.2712	15.5157
4691	P56282-3;P56282;P56282-2	P56282-3;P56282;P56282-2	DNA polymerase epsilon subunit 2	POLE2	P56282-3;P56282;P56282-2	3	20.5		8	8	8	20.5	20.5	20.5	56.784	0	108.23	2780700000	12	8	8	12	+	+		1.55605	0.0432184	-1.76436	-2.7902		0.977595	1.01605	-1.64146	0.788126	-2.38666	-1.10077	0.802758	0.696213	0.605877	-0.421162		17.5438	16.687	16.5831	17.362	15.4948	16.028	17.543	17.2545
9961	Q9UNS1-2;Q9UNS1	Q9UNS1-2;Q9UNS1	Protein timeless homolog	TIMELESS	Q9UNS1-2;Q9UNS1	2	13.3	961;1148;1172	19	19	19	15.8	15.8	15.8	138.53	0	257.51	4301000000	15	14	14	14	+	+		1.69344	0.033786	-1.76354	-2.6954		1.10071	0.389466	-0.299627	1.53403	-2.37481	-1.44737	0.741826	0.5035	0.38787	-0.493868		17.7179	16.5747	17.2003	17.7318	15.6373	16.005	17.6609	17.3301
878	A2RUB6;C9JYB8;A2RUB6-3;F8WCY0;A2RUB6-2;F8WB87;F2Z2K6;F8WDJ0;A2RUB6-4	A2RUB6;C9JYB8;A2RUB6-3;F8WCY0;A2RUB6-2	Coiled-coil domain-containing protein 66	CCDC66	A2RUB6;C9JYB8;A2RUB6-3;F8WCY0;A2RUB6-2	9	3	794	4	4	4	4.2	4.2	4.2	109.41	0	7.7812	262950000	3	3	3	3	+	+		1.57539	0.0425088	-1.7556	-2.5129		1.61445	1.69185	0.912318	2.67098	-0.0761848	-1.22554	2.4346	0.257538	0.553003	0.445142		14.9321	14.1534	14.6941	15.1468	13.7477	13.1677	15.2537	14.3117
4217	P36543;P36543-3;P36543-2;C9J8H1;Q96A05	P36543;P36543-3;P36543-2;C9J8H1	V-type proton ATPase subunit E 1	ATP6V1E1	P36543;P36543-3;P36543-2;C9J8H1	5	63.3		17	17	17	63.3	63.3	63.3	26.145	0	278.55	41648000000	36	17	17	35	+	+		2.04387	0.020227	-1.75423	-3.34339		0.970694	0.526159	-0.709322	1.41139	0.760734	-1.49945	0.876713	-1.18558	0.740517	-1.13841		19.7137	18.664	19.0885	19.7284	19.1047	18.0158	19.7382	18.8255
6963	Q8IWD4;Q8IWD4-3;Q8IWD4-4;Q8IWD4-2;B0QYH3;F8WBN8;B0QYH1	Q8IWD4;Q8IWD4-3;Q8IWD4-4;Q8IWD4-2	Coiled-coil domain-containing protein 117	CCDC117	Q8IWD4;Q8IWD4-3;Q8IWD4-4;Q8IWD4-2	7	41.6	52;53	16	16	16	41.6	41.6	41.6	30.541	0	128.99	5232200000	20	15	15	18	+	+		1.94611	0.0234427	-1.75067	-4.00145		1.1972	0.175886	-0.951607	0.436775	-1.01803	-0.962022	1.65665	-0.678346	0.238973	-0.731333		17.9602	16.7031	17.1804	17.6028	16.4706	16.4427	18.1622	17.166
5279	Q13263;M0R0K9;M0R3C0;M0R2I3	Q13263	Transcription intermediary factor 1-beta	TRIM28	Q13263	4	70.8	9;17;19;26;43;45;49;50;138;223;417;437;439;440;471;473;479;489;498;501;536;541;594;596;598;599;600;601;611;612;624;683;697;752;756;757;784;816;823;824;828	49	49	3	71.1	71.1	6.7	88.549	0	323.31	116500000000	67	46	3	57	+	+		2.40944	0.0134417	-1.7501	-3.41001		1.48326	0.134769	-0.303103	1.20094	-1.57329	-1.11752	1.21466	0.274983	0.28917	-0.796533		20.2783	18.9191	19.6448	20.0737	18.4492	18.6032	20.2555	19.7029
8581	Q9BW19;A2AB20;A0A140T9E6;A0A087X1W5	Q9BW19	Kinesin-like protein KIFC1	KIFC1	Q9BW19	4	55.6	6;359	37	37	37	57.5	57.5	57.5	73.747	0	323.31	21535000000	53	35	35	53	+	+		1.92522	0.0243827	-1.74505	-2.8266		1.46562	0.477698	-1.02013	0.961157	-2.2755	-0.709232	0.960269	0.132151	-0.155104	-0.812606		19.9854	18.7679	19.1006	19.7112	17.8408	18.5042	19.8878	19.3696
712	A0A2R8YDQ5;Q6NUN9;Q6NUN9-2;Q6NUN9-3;C9JNZ9;H7C5A9;Q6ZMS7;Q9UDV6;Q6ZMS7-2	A0A2R8YDQ5;Q6NUN9;Q6NUN9-2;Q6NUN9-3	Zinc finger protein 746	ZNF746	A0A2R8YDQ5;Q6NUN9;Q6NUN9-2;Q6NUN9-3	9	20.8	10;292;337;374	10	10	10	29.6	29.6	29.6	70.833	0	74.97	833140000	6	7	7	5	+	+		2.86273	0.0104471	-1.74418	-4.09938		0.788585	0.105342	-0.321474	0.441894	-1.69808	-1.70445	1.0044	-1.23425	0.227819	-0.684281		15.584	14.4213	15.1522	15.3508	13.9062	13.846	15.7033	14.7349
7333	Q8NEM2;I3L3Z1	Q8NEM2	SHC SH2 domain-binding protein 1	SHCBP1	Q8NEM2	2	19.2	42;44;273	11	11	11	24.7	24.7	24.7	75.69	0	103.41	1962000000	10	9	9	7	+	+		2.08876	0.0196928	-1.74414	-3.1012		1.29193	0.805372	-0.456829	1.65861	-1.85713	-0.50908	1.31322	0.613987	0.499771	-0.557256		16.9421	15.9072	16.311	16.9377	15.0408	15.6055	17.0077	16.5323
9583	Q9P1Y5;Q9P1Y5-2	Q9P1Y5;Q9P1Y5-2	Calmodulin-regulated spectrin-associated protein 3	CAMSAP3	Q9P1Y5;Q9P1Y5-2	2	25.3	334;347;350;351;368;373;379;380;384;431;434;553;554;685;769;780;814;1074;1076;1080;1082	31	29	29	33.2	32	32	134.75	0	321.57	2899200000	19	23	21	19	+	+		2.11401	0.0185554	-1.74021	-3.38649		1.28384	-0.487555	0.709941	0.947307	-1.17046	-0.569694	1.3871	-0.700091	0.7146	-1.5547		18.2054	16.6582	17.9941	17.9814	16.6201	16.8432	18.2966	17.3783
8988	Q9H7X3;E5RG39;E5RFI7;E5RJV3	Q9H7X3;E5RG39	Zinc finger protein 696	ZNF696	Q9H7X3;E5RG39	4	31	86;176	10	10	10	33.2	33.2	33.2	40.575	0	44.76	1050000000	9	9	9	9	+	+		2.30809	0.0157476	-1.73989	-3.55644		1.09521	-0.38385	-0.240496	1.09956	-1.2793	-1.43762	1.24705	0.37039	0.491103	-1.19625		16.9797	15.5303	16.4849	16.8598	15.4013	15.273	17.0834	16.5511
5740	Q16533	Q16533	snRNA-activating protein complex subunit 1	SNAPC1	Q16533	1	17.9	289;292;294	7	7	7	22.3	22.3	22.3	42.994	0	40.299	862720000	6	6	6	4	+	+		3.02145	0.00763121	-1.73892	-4.53264		0.976243	0.882549	-1.09418	1.11522	-0.834909	-0.407136	1.5506	-0.471935	1.38307	0.394953		15.1949	14.2853	14.4303	15.1155	13.8552	14	15.4297	14.5329
8042	Q96HE9;J3QR53;J3QQS2;J3QKY4	Q96HE9	Proline-rich protein 11	PRR11	Q96HE9	4	18.1	33;307;352;353;354;355	9	9	7	27.8	27.8	23.6	40.085	0	28.183	1164100000	7	6	5	7	+	+		2.41627	0.0130056	-1.73843	-3.88817		0.415656	0.073767	-0.668007	0.974109	-2.02666	-1.52879	0.773496	-0.181991	0.5402	-0.907388		16.9811	15.9177	16.5372	17.0258	15.2651	15.4361	17.1396	16.5799
3298	O95243-5;O95243-2;O95243;O95243-3;O95243-6;D6RBI7	O95243-5;O95243-2;O95243;O95243-3	Methyl-CpG-binding domain protein 4	MBD4	O95243-5;O95243-2;O95243;O95243-3	6	33.7	253;266;318;319;387	21	21	21	35.8	35.8	35.8	64.767	0	127.6	3156600000	18	18	18	18	+	+		2.10329	0.0188541	-1.73416	-3.89597		1.31042	0.245433	-1.11286	0.241996	-1.24447	-0.893768	1.42421	-0.519692	0.268259	-0.843913		18.3421	17.0787	17.4706	17.89	16.715	16.8221	18.437	17.5647
8635	Q9BXS6-4;Q9BXS6-6	Q9BXS6-4;Q9BXS6-6	Nucleolar and spindle-associated protein 1	NUSAP1	Q9BXS6-4;Q9BXS6-6	2	51.1	62;63;120	27	1	1	63.1	2.4	2.4	47.569	0.00034431	3.1638	647970000	1	25	1	1	+	+		1.80756	0.0292934	-1.73307	-2.74306		1.53259	0.508916	-0.699606	1.70897	-1.87647	0.0764922	1.38257	0.826478	0.438828	-0.663563		13.9989	12.7737	13.2086	13.9379	12.0165	12.8606	14.014	13.5847
4450	P49454;A0A087WTY4	P49454	Centromere protein F	CENPF	P49454	2	36	275;276;821;1112;1115;1651;1722;1726;1729;1892;2900;2911;2922;3023;3054;3058;3060;3079;3083	111	111	111	39.2	39.2	39.2	357.52	0	323.31	25348000000	116	100	100	109	+	+		2.75174	0.0112727	-1.72093	-4.00365		1.00147	0.237139	-0.347185	1.45675	-1.76861	-0.770787	0.8529	-0.11021	0.682104	-0.616313		20.9158	19.7417	20.4109	20.9354	19.1419	19.5453	20.9235	20.3617
5552	Q14CB8-6;Q14CB8;Q14CB8-2;Q14CB8-7;Q14CB8-3;Q14CB8-5;R4GNI4;R4GMS4;Q14CB8-4	Q14CB8-6;Q14CB8;Q14CB8-2;Q14CB8-7;Q14CB8-3;Q14CB8-5	Rho GTPase-activating protein 19	ARHGAP19	Q14CB8-6;Q14CB8;Q14CB8-2;Q14CB8-7;Q14CB8-3;Q14CB8-5	9	31	391;393	10	10	10	32.9	32.9	32.9	52.466	0	108.68	1219800000	11	9	9	8	+	+		2.26222	0.0160362	-1.72025	-3.57664		0.824659	-0.430795	-0.710148	1.15739	-1.81275	-1.21152	0.534477	0.311145	1.13256	-0.616621		16.9504	15.5634	16.3687	16.9296	15.2094	15.4293	16.911	16.584
10333	Q9Y6X9-2;Q9Y6X9;H7C1V1;H7C3M1	Q9Y6X9-2;Q9Y6X9	MORC family CW-type zinc finger protein 2	MORC2	Q9Y6X9-2;Q9Y6X9	4	20.5	553;636;643;663;671;677;681;715;717;723	25	25	25	25.4	25.4	25.4	110.72	0	131.29	4777400000	20	17	17	18	+	+		2.00201	0.0219503	-1.71939	-3.23382		1.46588	0.32678	-0.539939	0.0700517	-1.77703	-0.78918	1.44775	-0.604923	0.318058	-0.758695		18.5876	17.31	17.8745	18.0353	16.6707	17.0694	18.6433	17.7363
2590	O00268;A0A0G2JRY5;V9GY14;V9GY03	O00268;A0A0G2JRY5	Transcription initiation factor TFIID subunit 4	TAF4	O00268;A0A0G2JRY5	4	35.2	109;543	31	31	30	36.8	36.8	35.6	110.11	0	323.31	13683000000	39	30	29	37	+	+		2.28851	0.0159718	-1.71639	-4.0409		1.46329	0.119093	-1.02003	0.414661	-0.745984	-0.586808	1.67465	-0.18205	0.761624	-0.6543		19.4192	18.0597	18.5351	18.9751	17.974	17.9952	19.547	18.7037
197	A0A087X1K6;Q9Y2Y9;H0YK05	A0A087X1K6;Q9Y2Y9	Krueppel-like factor 13	KLF13	A0A087X1K6;Q9Y2Y9	3	38.1	160;268;277;281;285	14	14	14	43	43	43	31.225	0	52.648	1569200000	10	11	11	9	+	+		1.727	0.0326511	-1.71591	-2.89972		0.822986	-0.974467	0.0560268	0.33896	-0.990736	-1.15496	2.04106	-1.12385	0.114987	-1.21853		17.269	15.6661	16.9619	16.9934	15.9041	15.7746	17.7041	16.4448
6732	Q7Z6V5;Q7Z6V5-2	Q7Z6V5;Q7Z6V5-2	tRNA-specific adenosine deaminase 2	ADAT2	Q7Z6V5;Q7Z6V5-2	2	58.6		7	7	7	58.6	58.6	58.6	21.046	0	122.77	2946900000	11	7	7	11	+	+		2.44103	0.013072	-1.71493	-3.82819		1.0791	-0.0321128	-0.185954	0.272661	-1.1196	-1.30322	0.46259	-0.860082	1.5472	-0.903877		17.5776	16.2731	17.1072	17.2045	16.077	15.9379	17.4393	16.7608
6989	Q8IX90;Q8IX90-3;F5GWG1;F5H8H7;Q8IX90-2	Q8IX90;Q8IX90-3	Spindle and kinetochore-associated protein 3	SKA3	Q8IX90;Q8IX90-3	5	69.4	110;119;152;155;217;267	23	23	23	70.4	70.4	70.4	46.359	0	169.75	7138800000	26	21	21	26	+	+		1.76234	0.0312482	-1.70434	-2.7033		1.23102	0.590733	-0.593084	1.36517	-1.89623	-1.49506	1.09101	0.729563	0.176197	-0.437639		18.8958	17.7937	18.2341	18.818	16.9948	17.1218	18.9096	18.5411
4784	P61927;D6RG19;D6R9X9	P61927;D6RG19	60S ribosomal protein L37;Ribosomal protein L37	RPL37	P61927;D6RG19	3	57.7	95;96;97	12	12	12	57.7	57.7	57.7	11.078	0	21.87	101830000000	21	12	12	18	+	+		1.70009	0.0342699	-1.70217	-2.59237		1.35735	-1.98154	0.0019275	0.0900633	-1.27372	-2.10761	0.146883	-0.459193	0.191748	-2.43972		18.4769	16.3128	17.9902	17.9633	16.8224	16.382	18.1558	17.7047
7372	Q8NG31-2;Q8NG31;Q8NG31-4;E9PPJ1;Q8NG31-3;H0YCZ2;H0YEY7;H0YN41	Q8NG31-2;Q8NG31;Q8NG31-4;E9PPJ1;Q8NG31-3;H0YCZ2	Protein CASC5	CASC5	Q8NG31-2;Q8NG31;Q8NG31-4;E9PPJ1;Q8NG31-3;H0YCZ2	8	22.2	60;633;987;991;1050;1664;1817;1819;1823;1824	43	43	43	24.4	24.4	24.4	262.63	0	261.89	5107200000	41	39	39	38	+	+		2.4969	0.0125141	-1.69757	-4.39059		0.992867	0.230547	-0.586522	0.852964	-1.80113	-0.695928	0.992818	-0.0785569	0.763267	-0.823302		19.4659	18.2919	18.878	19.2997	17.6798	18.1327	19.5203	18.9246
7067	Q8IZT6;Q8IZT6-2;Q5VYL4	Q8IZT6;Q8IZT6-2	Abnormal spindle-like microcephaly-associated protein	ASPM	Q8IZT6;Q8IZT6-2	3	2.8	14;367;392;420;425;446;2218;2236	16	16	16	4.9	4.9	4.9	409.8	0	60.974	2374000000	9	9	9	9	+	+		2.73708	0.0110918	-1.68988	-4.3989		1.45487	0.597541	0.0344788	1.38265	-0.989843	-0.605173	1.45141	0.468915	1.03628	-0.701282		16.576	15.4094	16.0717	16.4365	15.0219	15.1461	16.6361	16.0709
1913	G3V1M0;Q9Y5A6;G3V0F4	G3V1M0;Q9Y5A6	Zinc finger and SCAN domain-containing protein 21	ZSCAN21	G3V1M0;Q9Y5A6	3	16.1	171	7	7	7	19	19	19	49.338	0	38.425	1639300000	7	6	6	7	+	+		2.02371	0.0214984	-1.68955	-3.15423		0.889627	-0.146279	-0.193097	1.02043	-1.66116	-1.04008	1.72427	0.635141	1.16908	-0.184295		17.1214	15.8283	16.7052	17.0384	15.4302	15.6601	17.4369	16.839
7781	Q969G6	Q969G6	Riboflavin kinase	RFK	Q969G6	1	17.4		4	4	4	17.4	17.4	17.4	17.623	0	4.7376	851370000	5	4	4	5	+	+		2.86451	0.0110465	-1.6885	-3.97117		0.875436	0.0817058	-0.515529	0.212036	-1.73882	-1.37746	0.670861	-0.334776	1.11893	-0.879316		14.9355	13.7374	14.4082	14.6045	13.213	13.3225	14.9238	14.3476
7789	Q969P0-3;Q969P0;C9J8Z4;Q969P0-2	Q969P0-3;Q969P0;C9J8Z4	Immunoglobulin superfamily member 8	IGSF8	Q969P0-3;Q969P0;C9J8Z4	4	20.2	169;170	9	9	9	21.7	21.7	21.7	55.807	0	45.893	2631500000	9	8	8	8	+	+		2.021	0.0219282	-1.68801	-2.98456		1.27052	0.356822	-0.206947	0.0830403	-1.87012	-1.04239	1.61245	-0.764087	0.508999	-0.212773		16.5988	15.3917	16.0634	16.1091	14.6979	15.0222	16.7649	15.7553
9516	Q9NZ63	Q9NZ63	Uncharacterized protein C9orf78	C9orf78	Q9NZ63	1	79.6	15;17;24;261	30	30	30	79.9	79.9	79.9	33.688	0	210.52	23461000000	33	26	26	30	+	+		1.9617	0.0234732	-1.68529	-3.26847		1.12723	-0.873076	0.128028	0.535934	-1.68268	-1.68688	0.903556	0.0350954	0.810727	-0.99823		19.1021	17.4484	18.7296	18.7967	17.3298	17.2707	19.0881	18.5568
2036	H0YAP2	H0YAP2		PABPC1	H0YAP2	1	67.9	35;113	17	1	1	67.9	9.9	9.9	15.045	0.00045579	2.9736	236190000	1	17	1	1	+	+		1.66006	0.0373333	-1.68111	-2.51444		0.134353	-2.45987	-1.34107	-0.900388	-1.47152	-2.31641	0.69457	-0.484134	-0.24179	-3.18397		14.8776	12.8898	14.2771	14.4217	13.4995	13.0529	15.0956	14.4642
787	A0A3B3IUC4;P06280;A0A3B3IRU3;V9GYN5	A0A3B3IUC4;P06280	Alpha-galactosidase A	GLA	A0A3B3IUC4;P06280	4	20.9		10	10	10	20.9	20.9	20.9	53.283	0	32.727	2899900000	12	10	10	11	+	+		1.72701	0.0325466	-1.67884	-3.41242		0.679973	0.511111	-0.606364	0.401715	-0.886961	-0.418754	0.664489	-0.875801	2.08574	-0.8164		17.3737	16.4052	16.8726	17.1605	16.0991	16.2623	17.4186	16.6716
8012	Q96GD4;Q96GD4-5;Q96GD4-2;J3KTD6;Q96GD4-4;J3KT86;J3QLN8;J3QR41;Q96GD4-3;J3KRF8;J3KRJ2	Q96GD4;Q96GD4-5;Q96GD4-2;J3KTD6;Q96GD4-4;J3KT86;J3QLN8	Aurora kinase B	AURKB	Q96GD4;Q96GD4-5;Q96GD4-2;J3KTD6;Q96GD4-4;J3KT86;J3QLN8	11	43		15	14	14	43	40.1	40.1	39.31	0	62.715	7266600000	19	15	14	19	+	+		1.84986	0.0275254	-1.67842	-3.25823		0.807937	-0.145742	-0.855078	1.02009	-2.02407	-1.01822	0.816138	0.548967	0.713419	-0.846702		18.3929	17.1244	17.7644	18.3343	16.5604	16.9661	18.4471	18.1074
2561	M0R2Z9;Q8IX01;Q8IX01-4;Q8IX01-3;M0R3F6;M0R065;M0R216;M0R2Y3;M0R1Y3	M0R2Z9;Q8IX01;Q8IX01-4;Q8IX01-3;M0R3F6	SURP and G-patch domain-containing protein 2	SUGP2	M0R2Z9;Q8IX01;Q8IX01-4;Q8IX01-3;M0R3F6	9	45.8	106;107;238;291;295;785;786;787;901;1046	47	47	47	51	51	51	121.54	0	323.31	30437000000	63	45	45	60	+	+		3.77083	0.00340426	-1.67232	-5.77272		0.912055	0.178267	-0.660159	0.595528	-0.665655	-0.610126	1.26723	-1.10619	0.630031	-1.06339		20.105	18.9343	19.5149	19.8826	18.8618	18.8355	20.2699	19.2597
8238	Q96R06;F5GZT2;K7ELG0;J3KTQ0;J3KSV2;J3QRV8;K7ELC8;E9PMD0;J3QS12	Q96R06	Sperm-associated antigen 5	SPAG5	Q96R06	9	41.3	43;364;401	37	37	37	42.4	42.4	42.4	134.42	0	292.95	13188000000	45	35	35	42	+	+		2.55261	0.0116806	-1.67128	-4.20175		0.699291	0.59597	-0.626531	1.12093	-1.60277	-1.20056	0.78234	0.0739211	0.82445	-0.71671		19.2498	18.3092	18.7356	19.2552	17.6423	17.7713	19.326	18.8452
8336	Q99618;J3KMY0;F5GX58;F8WDL1	Q99618;J3KMY0;F5GX58;F8WDL1	Cell division cycle-associated protein 3	CDCA3	Q99618;J3KMY0;F5GX58;F8WDL1	4	38.4	44;68;87;94;209	9	9	9	41.4	41.4	41.4	28.998	0	39.588	1044900000	4	8	8	4	+	+		2.28659	0.0161348	-1.65826	-3.24675		1.28839	0.0730843	-0.809868	0.150636	-1.89237	-1.28601	0.949666	0.0963738	0.565094	-0.707221		15.5966	14.2712	14.8401	15.1226	13.6801	13.902	15.5488	15.0225
9715	Q9UGU0;Q9UGU0-2;A9JX13;I3L1M7	Q9UGU0;Q9UGU0-2	Transcription factor 20	TCF20	Q9UGU0;Q9UGU0-2	4	40.4	31;249;504;505;524;525;526;527;538;541;542;543;544;558;559;574;582;583;635;640;699;701;871;1005;1019;1122;1322;1334;1335;1367;1369;1370;1520;1522;1671;1762;1764;1792	76	76	76	47.9	47.9	47.9	211.77	0	323.31	11796000000	57	58	58	56	+	+		2.08986	0.0199177	-1.65696	-4.07449		1.2999	0.280709	-0.53778	-0.0158804	-0.75359	-1.07523	1.07723	-0.824505	1.038	-0.84464		19.486	18.2399	18.8235	18.9567	18.0864	17.8854	19.4749	18.6144
1176	C9IZS8;Q03936-2;Q03936-3;Q03936	C9IZS8;Q03936-2;Q03936-3;Q03936	Zinc finger protein 92	ZNF92	C9IZS8;Q03936-2;Q03936-3;Q03936	4	11.8		7	7	4	14.7	14.7	8.8	59.438	0	16.798	493930000	7	6	3	6	+	+		2.37169	0.0145764	-1.65509	-3.48208		1.13807	0.135239	-0.371399	0.50176	-1.79808	-0.976992	1.3714	-0.32459	0.890077	0.0722616		17.1978	15.9422	16.6433	16.8784	15.3695	15.6911	17.3277	16.5343
10257	Q9Y5V0;H0YC70;E5RHV4;H0YAP1;E5RHR6	Q9Y5V0	Zinc finger protein 706	ZNF706	Q9Y5V0	5	39.5		3	3	3	39.5	39.5	39.5	8.4977	0	7.6881	11609000000	7	3	3	6	+	+		2.18072	0.0179579	-1.65507	-3.1117		1.63786	0.463033	-0.22406	0.842806	-1.49838	-1.08928	1.50452	0.170866	0.347503	-0.21864		16.0789	14.8039	15.4272	15.7161	14.2377	14.3704	16.1008	15.4238
5950	Q53HL2	Q53HL2	Borealin	CDCA8	Q53HL2	1	51.4	154;204;219	15	15	15	53.2	53.2	53.2	31.323	0	240.95	10603000000	20	14	14	20	+	+		1.90742	0.0257471	-1.65471	-3.06278		0.915439	-0.0169395	-0.518733	1.50489	-1.64142	-0.617437	1.37894	0.925053	0.866054	-0.589342		18.8991	17.6497	18.3587	18.9595	17.2091	17.6253	19.0982	18.7015
5500	Q14674;Q14674-2;H3BM31;H3BRX7	Q14674;Q14674-2	Separin	ESPL1	Q14674;Q14674-2	4	4.1	1122;1123;1126;1501;1508	11	11	11	4.7	4.7	4.7	233.17	0	36.538	572220000	6	7	7	6	+	+		2.5906	0.0115857	-1.65434	-3.78293		0.39244	0.316242	-1.28142	1.62216	-1.15735	-0.828247	0.84878	-0.189339	0.64793	-0.426215		15.7647	14.8048	15.1082	16.0186	14.4528	14.5503	15.9538	15.3681
2179	H3BU04;Q9BVW5;H3BVG9;H3BTH1	H3BU04;Q9BVW5	TIMELESS-interacting protein	TIPIN	H3BU04;Q9BVW5	4	12.9		5	5	5	20.1	20.1	20.1	33.714	0	9.0392	1777900000	4	4	4	4	+	+		2.05762	0.0206786	-1.65321	-3.09833		0.976533	0.802938	-1.27387	0.823369	-2.0278	-1.39178	0.76673	0.14761	0.0432951	-0.457782		15.4256	14.4843	14.5967	15.2551	13.5409	13.7757	15.4138	14.9614
4536	P51530-4;P51530;F8VR31;P51530-2;P51530-3;F8VPM6;H0Y455	P51530-4;P51530;F8VR31;P51530-2;P51530-3	DNA replication ATP-dependent helicase/nuclease DNA2;DNA replication nuclease DNA2;DNA replication ATP-dependent helicase DNA2	DNA2	P51530-4;P51530;F8VR31;P51530-2;P51530-3	7	11		9	9	9	11	11	11	119.5	0	26.91	914040000	9	9	9	9	+	+		1.85032	0.0283246	-1.64553	-2.89482		0.926882	1.09144	-1.39854	1.52975	-1.58892	-0.330335	1.27099	0.725143	0.614202	-0.207704		16.272	15.4604	15.4133	16.3368	14.6026	15.1274	16.4337	16.0071
399	A0A0C4DGC6;A0A2R8Y3M9;Q9BZM1	A0A0C4DGC6;A0A2R8Y3M9;Q9BZM1	Group XIIA secretory phospholipase A2	PLA2G12A	A0A0C4DGC6;A0A2R8Y3M9;Q9BZM1	3	11.8		2	2	2	11.8	11.8	11.8	20.831	0	4.4649	445350000	2	2	2	2	+	+		1.80511	0.0295633	-1.64506	-2.93058		0.682409	-1.77411	-0.413045	0.712755	-1.80274	-1.82528	0.273543	0.424505	1.07077	-1.18442		15.3982	13.5191	14.9655	15.2814	13.7044	13.6362	15.3194	15.1106
6790	Q86UD0	Q86UD0	Suppressor APC domain-containing protein 2	SAPCD2	Q86UD0	1	29.2	157;276	11	11	11	34.3	34.3	34.3	42.636	0	39.562	1231600000	9	10	10	9	+	+		2.0116	0.0220822	-1.64318	-3.12413		0.926913	2.10476	-0.313563	-0.131096	-0.211061	-1.21934	1.2555	-1.42278	1.44381	-0.680251		16.9952	16.5871	16.5248	16.5417	15.9553	15.4399	17.152	16.0444
7844	Q96B01-2;Q96B01;H0YGT5;Q96B01-3;F5H1Y0;H0YFK6;F5H4V6;F5H031;F5H710	Q96B01-2;Q96B01;H0YGT5;Q96B01-3	RAD51-associated protein 1	RAD51AP1	Q96B01-2;Q96B01;H0YGT5;Q96B01-3	9	27.5	19;21;103;122;224;277	11	11	11	38.8	38.8	38.8	36.757	0	58.523	1340800000	7	9	9	7	+	+		1.80885	0.0296339	-1.64264	-2.78829		1.07197	0.351353	-0.940753	1.37654	-1.56512	-1.13035	1.23301	0.174572	-0.316428	-0.545201		16.9388	15.7891	16.2005	16.9123	15.2368	15.3811	17.0451	16.4546
4885	P68036-2;P68036;P68036-3	P68036-2;P68036;P68036-3	Ubiquitin-conjugating enzyme E2 L3	UBE2L3	P68036-2;P68036;P68036-3	3	74.6		13	13	8	74.6	74.6	45.9	14.121	0	221.04	148300000000	57	13	8	55	+	+		1.7219	0.0335538	-1.64214	-2.68007		1.22436	-0.443453	-0.346956	-0.422449	-0.807768	-1.24287	1.18893	-0.0246154	1.24796	-1.73997		20.2848	18.7729	19.7132	19.6512	18.8831	18.6293	20.3315	19.6913
2913	O43766;A0A1W2PPM2;O43766-3;D6RCP8;A0A1X7SBR7;O43766-2;A0A1W2PQE9;A0A1W2PRE7;A0A1W2PNQ5;Q6P5Q6;A0A1W2PQS9;A0A1W2PR81;A0A1W2PR40;B4E0L7;A0A1W2PQ87;A0A1W2PQ02	O43766;A0A1W2PPM2;O43766-3;D6RCP8;A0A1X7SBR7;O43766-2;A0A1W2PQE9;A0A1W2PRE7	Lipoyl synthase, mitochondrial	LIAS	O43766;A0A1W2PPM2;O43766-3;D6RCP8;A0A1X7SBR7;O43766-2;A0A1W2PQE9;A0A1W2PRE7	16	46.5		14	14	14	46.5	46.5	46.5	41.911	0	106.77	5109400000	18	14	14	17	+	+		1.99342	0.0229911	-1.6349	-2.99588		1.20131	0.887865	-0.0949692	0.600155	-0.869297	-2.05423	0.541254	-0.644471	1.41763	0.188894		17.7364	16.7615	17.2619	17.4288	16.3135	15.713	17.5862	16.9519
5464	Q14249	Q14249	Endonuclease G, mitochondrial	ENDOG	Q14249	1	53.9		14	14	14	53.9	53.9	53.9	32.62	0	142.91	13540000000	27	14	14	25	+	+		1.87376	0.027123	-1.62847	-3.0497		1.11899	1.07923	-0.322524	0.736367	0.511732	-0.89253	0.858047	-1.96868	1.39314	-0.337184		18.2801	17.4061	17.7488	18.0397	17.5128	16.8182	18.2543	17.0973
9003	Q9H8G1;Q9P255;A6NK75;M0QYF1;A0A0G2JRS6;A0A0G2JNR8;M0QXG3;M0R0L5;M0R392;M0R1D1;M0R1H8;Q6ZMV8;O75373	Q9H8G1	Zinc finger protein 430	ZNF430	Q9H8G1	13	14.7	469	10	10	5	17.5	17.5	9.3	66.318	0	20.216	940800000	10	8	4	8	+	+		2.45784	0.0133333	-1.62348	-3.48045		1.07162	0.650147	-1.18446	0.759917	-1.55565	-0.766731	1.27007	-0.131847	0.0344393	-0.558667		16.9378	15.9071	16.1123	16.7189	15.2402	15.5482	17.0558	16.3558
9918	Q9ULW0;Q9ULW0-2	Q9ULW0;Q9ULW0-2	Targeting protein for Xklp2	TPX2	Q9ULW0;Q9ULW0-2	2	64	121;125;174;186;257;292;293;738	54	54	54	66	66	66	85.652	0	323.31	68233000000	88	51	51	86	+	+		1.6437	0.0387292	-1.62274	-2.729		1.0651	-0.426536	-0.0870846	1.04809	-2.37203	-1.08483	0.629103	0.344722	0.424735	-0.95568		20.9469	19.4896	20.5161	20.82	18.8783	19.4123	20.8652	20.5191
3769	P15923-2;P15923;K7ELF3;K7ENI0	P15923-2;P15923	Transcription factor E2-alpha	TCF3	P15923-2;P15923	4	47.8	39;56;58;127;134;139;188;189;345;350;351;352;354;355;359;379;381;508;509;514;528;529;530;531;536	22	22	0	53.8	53.8	0	67.264	0	323.31	13319000000	24	19	0	24	+	+		1.95157	0.0244553	-1.62101	-2.94369		1.43257	-0.118634	-0.22761	1.04886	-1.36932	-0.882697	1.4251	0.164897	-0.0737289	-0.999317		18.2645	16.8195	17.6731	18.0276	16.5438	16.713	18.323	17.6691
8343	Q99661;Q99661-2;Q5JR89;Q5JR91;H0Y5Z9	Q99661;Q99661-2;Q5JR89;Q5JR91	Kinesin-like protein KIF2C;Kinesin-like protein	KIF2C	Q99661;Q99661-2;Q5JR89;Q5JR91	5	61.1	106;187;192;621;629;632;633	38	38	34	63.2	63.2	58.3	81.312	0	323.31	28987000000	65	36	32	64	+	+		1.83059	0.0291977	-1.61905	-2.8669		0.617671	0.786668	-1.19418	1.47035	-2.02381	-0.359181	0.692194	0.26157	1.06275	0.0240868		19.6005	18.7603	18.9077	19.7395	17.8251	18.5353	19.6728	19.2803
5510	Q14691	Q14691	DNA replication complex GINS protein PSF1	GINS1	Q14691	1	39.3		7	7	7	39.3	39.3	39.3	22.988	0	51.792	3369500000	11	7	7	11	+	+		1.97179	0.0237624	-1.61841	-3.03519		0.821123	0.52891	-0.960851	1.29022	-1.79911	-0.986988	1.05612	0.574069	0.40347	-0.455496		17.4663	16.4625	16.796	17.4881	15.7326	16.0501	17.5921	17.185
2446	K7EJH8	K7EJH8		ACTN4	K7EJH8	1	68.7		16	1	1	68.7	8.8	8.8	21.43	0.00055797	2.4251	131190000	1	16	1	1	+	+		2.33699	0.0158298	-1.61482	-3.40163		-0.278229	0.270602	-1.85752	-0.367029	-1.42455	-0.666121	0.897158	-1.4779	0.23505	-2.03934		13.0166	12.2396	12.3551	12.8509	11.7837	12.0783	13.4221	12.4095
2505	K7ERV3;P04183;K7ES52;K7ERJ1;K7ENW5	K7ERV3;P04183;K7ES52;K7ERJ1	Thymidine kinase;Thymidine kinase, cytosolic	TK1	K7ERV3;P04183;K7ES52;K7ERJ1	5	36	13;264	8	8	8	36	36	36	28.594	0	31.191	2584600000	9	8	8	9	+	+		2.83085	0.0114225	-1.61213	-4.08835		1.07118	0.684144	-1.03542	0.723079	-1.49914	-0.576113	1.19345	0.0210307	0.584166	-0.506191		17.6204	16.6034	16.8484	17.3902	15.9488	16.319	17.7144	17.0874
9223	Q9NQY0;E5RHU4;A0A1W2PS11;H7BYV6;Q9NQY0-2	Q9NQY0;E5RHU4;A0A1W2PS11;H7BYV6;Q9NQY0-2	Bridging integrator 3	BIN3	Q9NQY0;E5RHU4;A0A1W2PS11;H7BYV6;Q9NQY0-2	5	14.6		4	4	4	14.6	14.6	14.6	29.665	0	12.857	697420000	5	4	4	4	+	+		1.61014	0.0417397	-1.60863	-2.45471		0.703804	-0.232503	-0.864428	-0.282161	-0.0865719	-0.459046	1.1565	-2.63371	0.222712	-1.74831		16.2953	15.0236	15.6947	15.8616	15.3792	15.1582	16.4879	15.0247
9075	Q9HAW4;Q9HAW4-3;E7ESG2;Q9HAW4-2	Q9HAW4;Q9HAW4-3;E7ESG2;Q9HAW4-2	Claspin	CLSPN	Q9HAW4;Q9HAW4-3;E7ESG2;Q9HAW4-2	4	24.9	65;67;69;72;75;83;110;205;225;232;703;704;746;750;762;764;770;771;774;775;808;810;821;823;825;826;830;846;949;950;954;955;958;1156;1287;1289;1314;1316	44	44	44	36.2	36.2	36.2	151.09	0	323.31	5521000000	26	30	30	23	+	+		1.78576	0.0313305	-1.60685	-2.65531		1.0521	0.395024	-0.881157	0.962313	-2.08971	-1.47461	0.756812	0.405412	-0.201981	-0.782634		18.7126	17.5862	18.0015	18.5628	16.7769	17.0017	18.675	18.3081
7950	Q96EA4;Q96EA4-3;Q96EA4-2;H0YBG5;D6RIF7;D6RIB8;D6RC83;D6RCL1;D6REZ1;D6R936	Q96EA4;Q96EA4-3;Q96EA4-2	Protein Spindly	SPDL1	Q96EA4;Q96EA4-3;Q96EA4-2	10	27.6	515;555	14	14	14	27.6	27.6	27.6	70.171	0	171.35	3277800000	15	14	14	15	+	+		1.54141	0.0469663	-1.60414	-2.42397		1.27423	-0.101703	-0.128619	0.777906	-2.10549	-1.99199	0.696674	0.363086	-0.0370597	-0.767976		18.3099	16.9192	17.8015	18.0359	16.3004	16.2934	18.1867	17.8253
8283	Q96SN8-2;Q96SN8;Q96SN8-4;Q96SN8-3;A0A0A0MRG9;B1AMJ5;Q5JTU8;F8WCI3;F8WF55;C9K0C9;F8WBJ0	Q96SN8-2;Q96SN8;Q96SN8-4;Q96SN8-3;A0A0A0MRG9;B1AMJ5	CDK5 regulatory subunit-associated protein 2	CDK5RAP2	Q96SN8-2;Q96SN8;Q96SN8-4;Q96SN8-3;A0A0A0MRG9;B1AMJ5	11	19.9	1206;1456;1853	30	30	30	20.7	20.7	20.7	211.38	0	244.67	3934300000	28	29	29	26	+	+		2.72443	0.0115947	-1.60268	-3.84702		1.30557	1.01429	-0.977984	0.467183	-1.21759	-0.505472	1.46702	-0.246724	0.683982	-0.160944		18.9234	17.9675	18.1016	18.543	17.3101	17.5843	19.0332	18.2346
1378	D3DWX8;P98173-3;P98173;Q5HY75;P98173-2;A6QRH7	D3DWX8;P98173-3;P98173;Q5HY75;P98173-2	Protein FAM3A	FAM3A	D3DWX8;P98173-3;P98173;Q5HY75;P98173-2	6	25.4		5	5	5	25.4	25.4	25.4	26.72	0	37.41	1278800000	7	5	5	7	+	+		2.35275	0.0157756	-1.60233	-3.55574		1.40759	0.227327	-0.96938	0.469753	-1.44018	-0.500752	1.26297	-0.54033	0.246975	-0.326881		16.628	15.3283	15.7787	16.2178	14.8824	15.2605	16.643	15.8148
3986	P25685;P25685-2;M0R080;M0QYT3;M0QXK0;M0QZD0;M0R1D6;M0R128;A0A1B0GX60	P25685;P25685-2;M0R080	DnaJ homolog subfamily B member 1	DNAJB1	P25685;P25685-2;M0R080	9	60.9	149;151	32	32	31	60.9	60.9	60.9	38.044	0	81.959	67253000000	60	30	29	55	+	+		2.06988	0.0208659	-1.60211	-2.96484		1.53619	-0.333019	-0.563785	0.0605777	-1.75412	-1.14355	1.01134	0.0981864	0.724101	-0.482031		19.8606	18.2992	19.1179	19.2842	17.933	18.1575	19.7579	19.2128
4608	P53567	P53567	CCAAT/enhancer-binding protein gamma	CEBPG	P53567	1	36	56	4	4	4	36	36	36	16.408	0	22.31	1173600000	4	4	4	3	+	+		1.80856	0.0302026	-1.59348	-2.78512		2.11657	-0.919125	-0.257411	1.08461	-1.25652	-0.368415	1.02637	0.39178	0.26544	-0.860615		14.9447	12.9759	14.1376	14.5138	13.0704	13.4257	14.6726	14.2166
4470	P49755;G3V2K7	P49755	Transmembrane emp24 domain-containing protein 10	TMED10	P49755	2	53		15	15	15	53	53	53	24.976	0	197.87	56296000000	27	15	15	27	+	+		2.62197	0.0115269	-1.59066	-3.71921		1.57204	0.472289	-0.204367	0.511063	-0.425662	0.271689	1.08159	-0.899714	1.55273	-0.798456		19.6313	18.3798	19.0064	19.1847	18.2999	18.5714	19.5399	18.654
5810	Q2M1K9;F5H7S1;Q2M1K9-2;A0A087WV99	Q2M1K9;F5H7S1;Q2M1K9-2	Zinc finger protein 423	ZNF423	Q2M1K9;F5H7S1;Q2M1K9-2	4	7.2	47;49;275;383;604;607;608;613;614;1160	14	14	14	14.3	14.3	14.3	144.6	0	77.681	539040000	7	6	6	6	+	+		2.09587	0.0202791	-1.59018	-2.98477		0.626165	0.0195036	-0.999751	-0.266333	-0.759368	-0.292184	0.850611	-2.18183	1.09626	-0.834378		16.0786	14.9305	15.4528	15.6731	14.8784	15.0418	16.1982	14.9755
9308	Q9NSV4;Q9NSV4-4;Q9NSV4-6;Q9NSV4-5;Q9NSV4-7;Q9NSV4-1;Q9NSV4-2	Q9NSV4;Q9NSV4-4;Q9NSV4-6;Q9NSV4-5;Q9NSV4-7;Q9NSV4-1	Protein diaphanous homolog 3	DIAPH3	Q9NSV4;Q9NSV4-4;Q9NSV4-6;Q9NSV4-5;Q9NSV4-7;Q9NSV4-1	7	24	1091;1093;1179	27	27	27	24.2	24.2	24.2	136.92	0	169.52	7257300000	29	26	26	28	+	+		1.61115	0.0420503	-1.59005	-2.45988		1.19687	0.157311	-0.931514	1.24799	-1.96549	-1.2073	0.735685	0.830309	-0.036434	-0.746103		19.226	17.9616	18.4535	19.1219	17.3036	17.5952	19.1383	18.9137
4459	P49642;A0A3B3ITS8;F8VNY2;H0YIP2;F8VSB2	P49642;A0A3B3ITS8;F8VNY2	DNA primase small subunit;DNA primase	PRIM1	P49642;A0A3B3ITS8;F8VNY2	5	42.1	374	17	17	17	43.8	43.8	43.8	49.901	0	301.77	12235000000	30	15	15	29	+	+		1.85781	0.0283581	-1.58465	-2.89401		1.01011	0.0758871	-0.727826	0.271872	-1.80295	-1.3812	1.02152	0.579217	0.496947	-1.08994		19.1495	17.9087	18.5059	18.7968	17.3574	17.4944	19.2078	18.8131
80	A0A087WVR4;P01106-2;H0YBT0;A0A494C098;A0A087WUS5;P01106;A0A494C1T8;H0YBG3;A0A0B4J1R1;P04198	A0A087WVR4;P01106-2;H0YBT0;A0A494C098;A0A087WUS5;P01106;A0A494C1T8;H0YBG3;A0A0B4J1R1	Myc proto-oncogene protein	MYC	A0A087WVR4;P01106-2;H0YBT0;A0A494C098;A0A087WUS5;P01106;A0A494C1T8;H0YBG3;A0A0B4J1R1	10	13	21;23;73;77;86;88;174;176;296;308;358;359;362;363;365	14	14	14	26.4	26.4	26.4	50.564	0	27.551	637230000	2	5	5	2	+	+		1.60097	0.0431016	-1.58409	-2.41976		0.682123	2.10084	-0.27862	-0.511407	-1.02685	-2.14037	0.9385	-1.46671	1.30625	0.0114636		13.0107	12.6744	12.6261	12.5119	11.6715	11.1032	13.1412	12.1192
830	A0A494C1I7;M0QY62	A0A494C1I7;M0QY62		ZNF587B	A0A494C1I7;M0QY62	2	5.3		3	1	1	5.3	1.4	1.4	66.576	0.0045254	1.5231	7477200	1	3	1	1	+	+		2.18437	0.0182197	-1.5803	-3.10997		0.954229	0.869194	-0.243529	1.36868	0.551072	0.219376	2.34999	0.250414	1.4171	-1.06633		9.70449	8.79623	9.25089	9.71081	9.00459	8.80571	10.1975	9.27982
8627	Q9BXL8	Q9BXL8	Cell division cycle-associated protein 4	CDCA4	Q9BXL8	1	8.7		2	2	2	8.7	8.7	8.7	26.113	0	6.6403	174060000	2	2	2	2	+	+		2.16115	0.0185137	-1.57831	-3.38104		0.97603	2.28806	-1.00144	1.64114	-0.431711	-0.795236	1.19732	-0.289554	1.24162	0.946519		14.3127	13.9628	13.5814	14.3975	13.1573	12.9386	14.4365	13.7091
6473	Q6SPF0;E9PIW9;F8WDT5	Q6SPF0;E9PIW9	Atherin	SAMD1	Q6SPF0;E9PIW9	3	37.5	107;161;261;315	19	19	19	37.7	37.7	37.7	56.051	0	153.57	4417800000	20	18	18	18	+	+		2.8668	0.0114254	-1.57501	-4.2074		1.0879	0.970021	-0.195902	1.18578	-1.10891	-0.801085	1.23169	-0.667303	0.289937	-0.357686		17.7498	16.8416	17.2731	17.6589	16.2514	16.3394	17.8508	16.9919
5938	Q53GI3;Q53GI3-3	Q53GI3	Zinc finger protein 394	ZNF394	Q53GI3	2	6.4	12;258	6	6	6	12.3	12.3	12.3	64.255	0	18.842	325860000	4	4	4	4	+	+		1.68759	0.0365321	-1.57151	-2.72463		0.52297	0.869599	-0.288755	1.00604	-1.94455	-1.40895	1.35622	0.415409	0.81752	-0.00228491		13.608	12.8292	13.2676	13.6305	11.8973	12.0862	13.9177	13.3654
2865	O43399;O43399-5;O43399-7;A0A087WYR3;A0A087WZ51	O43399;O43399-5;O43399-7;A0A087WYR3;A0A087WZ51	Tumor protein D54	TPD52L2	O43399;O43399-5;O43399-7;A0A087WYR3;A0A087WZ51	5	86.9	3;12;21;23;96;140;141;145;149;161;166;191;192;195;201	27	27	4	91.7	91.7	14.1	22.237	0	323.31	84193000000	37	24	4	35	+	+		1.75475	0.0328048	-1.57051	-2.78112		1.62643	0.0991189	-1.29548	-0.221668	-0.133003	-1.09567	1.0961	-0.0830421	0.905558	-0.9873		19.8502	18.4338	18.8187	19.1587	18.6362	18.1422	19.7471	19.1175
6618	Q7L211	Q7L211	Alpha/beta hydrolase domain-containing protein 13	ABHD13	Q7L211	1	5.3		3	3	3	14.8	14.8	14.8	38.548	0	5.7322	414410000	3	2	2	2	+	+		1.51577	0.049415	-1.55885	-2.30864		1.27032	0.403616	-1.668	-0.244919	-0.721375	0.489958	1.04262	-2.16375	0.216547	-0.875363		14.649	13.4606	13.5909	14.057	13.273	13.7804	14.6358	13.3585
3653	P11117;E9PQY3;E9PHY0;B7Z7D2;E9PP23;E9PKW9;E9PQW9;B7Z6U3;P11117-2	P11117;E9PQY3;E9PHY0;B7Z7D2	Lysosomal acid phosphatase	ACP2	P11117;E9PQY3;E9PHY0;B7Z7D2	9	21		9	9	9	21	21	21	48.344	0	19.992	2380300000	11	9	9	9	+	+		2.52361	0.0127412	-1.55712	-3.68655		0.512879	0.820028	-1.04568	0.180757	-0.562598	-0.17618	0.911249	-1.53288	0.623082	-1.68331		17.2408	16.4453	16.6325	17.0088	16.1644	16.2916	17.4134	16.3789
1798	F8U8C0;O00220;E5RFH1	F8U8C0;O00220	Tumor necrosis factor receptor superfamily member 10A	TNFRSF10A	F8U8C0;O00220	3	39.7	266;305;308	9	9	9	39.7	39.7	39.7	33.91	0	48.079	5070800000	11	9	9	11	+	+		1.60311	0.0433738	-1.55348	-2.41602		1.34166	0.35085	-0.284466	1.48055	0.371673	-1.72846	1.3342	-0.0107358	-0.15321	-1.11143		17.9568	16.726	17.3724	17.8818	17.0588	16.0418	18.014	17.3325
3776	P16144-4;P16144-2;P16144-3;P16144;J3QQL2;P16144-5;J3QRK0	P16144-4;P16144-2;P16144-3;P16144;J3QQL2;P16144-5	Integrin beta-4;Integrin beta	ITGB4	P16144-4;P16144-2;P16144-3;P16144;J3QQL2;P16144-5	7	2.8		4	4	4	2.8	2.8	2.8	194.46	0	7.4804	261100000	4	4	4	4	+	+		1.64712	0.0400172	-1.55118	-2.45457		0.594763	1.15222	-0.941478	1.84218	-1.8278	-1.11609	0.559387	-0.267403	0.366224	0.600044		15.4568	14.769	14.8613	15.7187	13.7779	14.0487	15.4942	14.9745
2323	J3KNQ1;Q6P2D0-2;Q6P2D0	J3KNQ1;Q6P2D0-2;Q6P2D0	Zinc finger protein 1 homolog	ZFP1	J3KNQ1;Q6P2D0-2;Q6P2D0	3	7.2		2	2	2	7.2	7.2	7.2	43.654	0	26.845	127090000	2	2	2	2	+	+		2.14957	0.0189805	-1.55049	-3.46545		1.55839	1.11901	-1.00965	1.15186	-0.611657	-0.287767	1.62794	0.469721	1.31584	0.754433		14.7407	13.7507	13.8318	14.4982	13.3284	13.4264	14.8253	14.2049
4044	P28749;P28749-2;H0YE05	P28749;P28749-2	Retinoblastoma-like protein 1	RBL1	P28749;P28749-2	3	15.9	332;369;631;640;650;749;752;762;988;1009;1037;1041	20	20	20	22.8	22.8	22.8	120.85	0	172.97	2393200000	11	12	12	11	+	+		2.43907	0.0135141	-1.54688	-3.88968		0.762471	0.606754	-0.90319	0.397345	-1.82536	-0.643793	0.845419	-0.0852279	0.686642	-0.912004		17.3656	16.4103	16.7334	17.1263	15.6374	16.1254	17.4427	16.8912
7830	Q96AG4;I3L223	Q96AG4	Leucine-rich repeat-containing protein 59	LRRC59	Q96AG4	2	59		21	21	21	59	59	59	34.93	0	255.37	137830000000	56	21	21	54	+	+		1.86879	0.0283175	-1.54574	-2.97515		1.36892	-0.734437	0.457357	0.782105	-1.17601	-1.17756	0.881035	0.205114	0.684074	-1.39242		20.7061	19.035	20.3789	20.405	19.0928	19.0375	20.6125	20.1426
10175	Q9Y4B5;Q9Y4B5-2;REV__A6NCL7	Q9Y4B5;Q9Y4B5-2	Microtubule cross-linking factor 1	MTCL1	Q9Y4B5;Q9Y4B5-2	3	10.1	87;231;232;263;306;622;776;778;1109;1385;1514;1812;1814	29	28	11	18.4	17.7	7.9	209.52	0	75.797	1049600000	17	17	6	17	+	+		1.74507	0.033731	-1.54536	-2.56758		0.879317	0.209644	0.153675	0.0220522	-0.982704	-0.722544	1.15824	-2.17384	-0.106268	-1.55969		17.7414	16.593	17.4523	17.3499	16.3632	16.4298	17.8818	16.5649
9967	Q9UNZ5;K7ESE5;A0A0A0MQS3;K7EN09	Q9UNZ5;K7ESE5;A0A0A0MQS3	Leydig cell tumor 10 kDa protein homolog	C19orf53	Q9UNZ5;K7ESE5;A0A0A0MQS3	4	45.5	97	10	10	10	48.5	48.5	48.5	10.576	0	19.159	18704000000	18	9	9	17	+	+		1.70712	0.0356445	-1.5422	-2.79884		0.69043	-0.808421	-0.501263	0.648564	-2.21657	-0.279249	0.857483	-0.0355387	0.185975	-1.70033		17.7365	16.2395	17.2698	17.5973	15.8513	16.6865	17.839	17.2997
7305	Q8ND56-2;Q8ND56;Q8ND56-3;A0A0G2JQ95;A0A096LP11;I3L4Q1;A0A140TA66	Q8ND56-2;Q8ND56;Q8ND56-3	Protein LSM14 homolog A	LSM14A	Q8ND56-2;Q8ND56;Q8ND56-3	7	48.6	178;182;183;192;194;201;216;347;374	30	30	15	48.6	48.6	16	50.553	0	323.31	41184000000	31	27	12	27	+	+		1.52262	0.048464	-1.54196	-2.57075		1.26475	-1.03394	0.706375	0.606164	-1.09502	-1.49034	1.07042	0.457741	0.917208	-1.46536		18.984	17.225	18.7771	18.6592	17.4389	17.2021	18.9813	18.5324
7088	Q8N163;Q8N163-2;H0YB24;G3V119;A0A087X2B6;E5RHJ4;E5RFJ3;E5RGU7;H0YC58;H0YC69;E5RHH8	Q8N163;Q8N163-2;H0YB24;G3V119	Cell cycle and apoptosis regulator protein 2	CCAR2	Q8N163;Q8N163-2;H0YB24;G3V119	11	62.5	19;117;484;569;675;678;681;686;687	53	53	53	66.7	66.7	66.7	102.9	0	323.31	86366000000	103	50	50	99	+	+		1.98214	0.0237207	-1.53889	-3.28696		0.771809	0.393912	-1.09682	0.859138	0.655189	-0.582061	1.12109	-1.29314	0.666335	-1.10466		20.6306	19.5878	19.9264	20.5326	20.0329	19.4162	20.7916	19.7677
8290	Q96T21;Q96T21-2;Q96T21-3;Q5HYY5	Q96T21;Q96T21-2;Q96T21-3;Q5HYY5	Selenocysteine insertion sequence-binding protein 2	SECISBP2	Q96T21;Q96T21-2;Q96T21-3;Q5HYY5	4	28.7	288	17	17	17	28.7	28.7	28.7	95.461	0	146.37	4107000000	18	17	17	16	+	+		2.64946	0.0116642	-1.53871	-3.70765		1.04479	-0.332607	-0.336737	0.230645	-1.51445	-1.34411	0.733769	-0.18466	0.618506	-1.02894		18.3513	16.9374	17.8372	17.9753	16.6806	16.7029	18.3086	17.7605
2789	O15360;O15360-3;H3BQW7;H3BS03	O15360;O15360-3;H3BQW7	Fanconi anemia group A protein	FANCA	O15360;O15360-3;H3BQW7	4	2.7		4	4	4	2.7	2.7	2.7	162.77	0	10.176	417100000	4	4	4	4	+	+		1.53891	0.047997	-1.53743	-2.41542		0.768243	0.868497	-0.556564	1.97691	-1.34681	-0.875647	1.21097	0.605151	-0.0738948	-0.660474		16.0968	15.244	15.5869	16.3486	14.5855	14.7478	16.2871	15.8411
3296	O95235-2;O95235;D6R9E4;D6RBN1	O95235-2;O95235	Kinesin-like protein KIF20A	KIF20A	O95235-2;O95235	4	15	514;857	12	12	12	17.3	17.3	17.3	98.099	0	71.586	1420900000	10	10	10	10	+	+		2.51201	0.0132	-1.53473	-3.44757		0.639151	-0.0409858	-0.433159	1.41724	-1.22029	-1.3258	0.769458	0.00527582	0.26458	-0.836642		17.4096	16.2334	16.9826	17.5255	15.9949	15.8913	17.4997	17.0011
8586	Q9BW71;Q9BW71-2;Q9BW71-3	Q9BW71	HIRA-interacting protein 3	HIRIP3	Q9BW71	3	45.5	84;87;102;125;142;143;159;160;196;199;223;227;289;291;300;301;305;317;330;332;333;339;357;358;359;363;370;372;530;550;551;555	55	55	55	68	68	68	61.956	0	323.31	11128000000	30	29	29	29	+	+		1.79564	0.0316576	-1.53358	-2.63127		1.35943	-0.184099	-0.744736	0.845501	-1.25421	-1.22236	1.40162	0.626087	-0.0667966	-0.647979		18.4724	17.0233	17.718	18.194	16.8263	16.786	18.5455	18.0462
2663	O14578-4;O14578;H7BYJ3;O14578-3;O14578-2;F5H4K4	O14578-4;O14578;H7BYJ3;O14578-3	Citron Rho-interacting kinase	CIT	O14578-4;O14578;H7BYJ3;O14578-3	6	19.2	440;480;699;1364;1474;1961;1962;2013;2035;2067	41	41	40	22.2	22.2	21.7	236.6	0	171.97	3815800000	34	33	33	31	+	+		4.31211	0.00184615	-1.53355	-5.61696		0.725573	0.436629	-0.325483	0.881496	-1.16151	-0.624322	0.659779	-0.671292	1.14652	-0.618438		18.7814	17.7695	18.367	18.7042	17.3676	17.5613	18.8111	18.1309
4585	P52732	P52732	Kinesin-like protein KIF11	KIF11	P52732	1	48.7	36;926	51	51	51	48.7	48.7	48.7	119.16	0	323.31	62600000000	91	50	50	85	+	+		1.98927	0.0237288	-1.5319	-3.26032		0.8981	0.730268	-1.02726	1.21111	-1.56548	-0.446333	0.727022	0.571907	0.806553	-0.638833		20.5942	19.6475	19.8771	20.5682	18.9442	19.4047	20.5934	20.2891
6406	Q6P444;E9PN39;H0YEA6	Q6P444;E9PN39	Mitochondrial fission regulator 2	MTFR2	Q6P444;E9PN39	3	31.4	291;328;335;378;379	14	14	14	35.1	35.1	35.1	43.384	0	53.946	1734800000	11	12	12	10	+	+		1.94918	0.0253546	-1.53061	-3.22647		0.595059	0.633091	-0.508342	0.711233	-2.11106	-1.70459	0.268523	-0.36292	0.38411	-0.517475		16.5157	15.6211	16.075	16.4245	14.7073	14.8356	16.4615	16.0028
5531	Q14807;Q14807-2;H3BRB3;H3BTH5;I3L306;H3BQB9	Q14807;Q14807-2;H3BRB3	Kinesin-like protein KIF22;Kinesin-like protein	KIF22	Q14807;Q14807-2;H3BRB3	6	55.9	412;421;423;427;543;562	35	35	35	56.8	56.8	56.8	73.261	0	323.31	12525000000	42	33	33	40	+	+		1.7213	0.0351551	-1.52987	-2.8115		0.847825	0.651469	-1.00351	1.09567	-2.28884	-0.258932	0.779146	-0.0493406	0.404167	-0.140221		19.2316	18.2686	18.538	19.1847	17.2662	18.1438	19.2623	18.7431
7629	Q8WY91;Q9BQ29;Q8WY91-2	Q8WY91	THAP domain-containing protein 4	THAP4	Q8WY91	3	24.3	128;383	12	12	12	25.8	25.8	25.8	62.889	0	81.225	3588700000	11	11	11	10	+	+		1.71214	0.035803	-1.52703	-2.63969		0.883063	0.338274	0.540841	0.252826	-2.0375	-1.02583	0.766221	-0.79708	1.32162	-0.285936		17.0545	15.9562	16.9029	16.734	15.1933	15.6017	17.0705	16.3167
2929	O43852;O43852-3;O43852-6;O43852-5;O43852-15;O43852-10;O43852-9;H0Y875;O43852-13;O43852-14;O43852-11;O43852-12	O43852;O43852-3;O43852-6;O43852-5;O43852-15;O43852-10;O43852-9	Calumenin	CALU	O43852;O43852-3;O43852-6;O43852-5;O43852-15;O43852-10;O43852-9	12	62.2	44;47	25	25	5	62.2	62.2	12.7	37.106	0	323.31	141490000000	98	25	5	85	+	+		2.07718	0.0218705	-1.51984	-2.93534		1.7072	-0.323682	0.393161	0.375885	-1.18579	-1.18126	0.802219	-0.128969	1.19663	-0.393916		20.8349	19.226	20.3833	20.3056	19.1157	19.0632	20.6151	20.0633
6143	Q5T6F2;Q5T6F2-2;Q5JV08;H0YDN2	Q5T6F2	Ubiquitin-associated protein 2	UBAP2	Q5T6F2	4	36.7	254;468;469;473;630;633;634;635;1099;1118	28	28	15	36.7	36.7	21.1	117.11	0	323.31	52481000000	51	28	15	49	+	+		2.82312	0.0111456	-1.51697	-4.09341		1.25425	0.306888	-0.465188	0.654371	-0.915263	-1.06252	0.968975	0.318981	1.0195	-0.589508		19.9245	18.7025	19.3017	19.618	18.4648	18.3435	19.893	19.4318
5747	Q16555;A0A1C7CYX9;Q16555-2;E5RFU4	Q16555;A0A1C7CYX9;Q16555-2	Dihydropyrimidinase-related protein 2	DPYSL2	Q16555;A0A1C7CYX9;Q16555-2	4	64.3	3;13;509;512;514;517;518;521;522	30	30	23	66.1	66.1	52.1	62.293	0	323.31	31288000000	42	28	22	41	+	+		1.81202	0.03078	-1.51552	-2.9914		1.62175	0.085977	-0.212753	0.684847	-0.262691	-0.172436	1.65083	-0.534802	0.199377	-1.19892		19.9131	18.4929	19.2703	19.5059	18.6412	18.6331	19.9859	19.0375
4372	P46779;H0YKD8;P46779-2;P46779-3;H0YMF4;P46779-4;P46779-5;H0YLP6	P46779;H0YKD8;P46779-2;P46779-3;H0YMF4;P46779-4;P46779-5;H0YLP6	60S ribosomal protein L28	RPL28	P46779;H0YKD8;P46779-2;P46779-3;H0YMF4;P46779-4;P46779-5;H0YLP6	8	70.8	92	20	20	20	70.8	70.8	70.8	15.747	0	68.557	175970000000	52	20	20	45	+	+		2.47405	0.0135729	-1.51249	-3.43269		1.08565	-1.29889	-0.304233	-0.0577005	-1.09828	-1.73281	0.25946	-0.825084	0.682202	-1.14004		19.7766	17.9658	19.2619	19.2984	18.2837	17.9363	19.5724	18.969
10276	Q9Y620;E5RI14;E5RHN9;A0A087X0H2;Q9Y620-2;E5RJF7	Q9Y620;E5RI14;E5RHN9;A0A087X0H2;Q9Y620-2	DNA repair and recombination protein RAD54B	RAD54B	Q9Y620;E5RI14;E5RHN9;A0A087X0H2;Q9Y620-2	6	3.7	862	4	4	4	5.2	5.2	5.2	102.97	0	7.4535	200210000	3	3	3	2	+	+		1.91499	0.0266897	-1.50289	-3.08383		0.907844	0.679945	-1.328	0.382642	-1.64143	-1.6017	0.592499	0.105601	0.379436	-0.220893		15.2598	14.2901	14.4321	14.9723	13.5721	13.5335	15.2137	14.8028
5052	Q03933-2;Q03933	Q03933-2;Q03933	Heat shock factor protein 2	HSF2	Q03933-2;Q03933	2	6.4		4	4	4	6.4	6.4	6.4	58.292	0	4.47	304600000	4	4	4	4	+	+		1.78635	0.0325184	-1.50248	-2.63977		0.609602	-0.0702878	-0.517674	1.26988	-1.31657	-1.83136	0.550133	0.432344	0.0099751	-1.22963		15.903	14.724	15.4546	15.9818	14.4531	14.16	15.933	15.6397
9086	Q9HBD1;Q9HBD1-4;Q9HBD1-6;A6NHN2;Q9HBD1-2;Q9HBD1-3;H0Y5D9;Q9HBD1-5	Q9HBD1;Q9HBD1-4;Q9HBD1-6	Roquin-2	RC3H2	Q9HBD1;Q9HBD1-4;Q9HBD1-6	8	5.2	549;803;982;983;989;1119	11	11	11	12.8	12.8	12.8	131.67	0	35.43	603420000	6	6	6	5	+	+		2.62402	0.0118498	-1.50089	-3.90298		1.2333	0.0775615	-0.378567	0.839438	-1.39385	-0.957502	0.809133	0.105846	0.679966	-0.428086		15.6692	14.3621	15.0836	15.4267	13.9971	14.143	15.5937	15.1147
2761	O15164;O15164-2	O15164;O15164-2	Transcription intermediary factor 1-alpha	TRIM24	O15164;O15164-2	2	43.7	98;101;110;589;590;654;660;685;690;693;744;771;797;811;1019;1025;1028	44	43	42	54.4	54.4	53.6	116.83	0	323.31	10781000000	42	37	35	41	+	+		2.21804	0.0182664	-1.49929	-3.09389		0.96378	-0.0154064	-0.594305	0.659933	-1.39472	-1.59127	1.05542	-0.0978831	-0.121351	-0.621048		19.3869	18.1236	18.805	19.1692	17.7952	17.6486	19.4697	18.8482
177	A0A087X0P0;Q02224;Q02224-3;D6RBW0;D6RHK2	A0A087X0P0;Q02224;Q02224-3	Kinesin-like protein;Centromere-associated protein E	CENPE	A0A087X0P0;Q02224;Q02224-3	5	17.3	2568;2571;2614	44	44	44	17.8	17.8	17.8	312.1	0	151.27	5590900000	46	42	42	42	+	+		1.9282	0.0260889	-1.49796	-3.37171		0.77497	0.0386319	-0.371223	0.813693	-1.67273	-1.18061	0.810276	0.335076	0.693281	-0.73503		19.5953	18.4101	19.1497	19.4821	17.9331	18.1033	19.6575	19.2514
10212	Q9Y508;A0A096LNV3;A0A096LP02;Q9Y508-2;A0A096LNT1;A0A096LNN8;A0A096LPF9	Q9Y508;A0A096LNV3;A0A096LP02;Q9Y508-2	E3 ubiquitin-protein ligase RNF114	RNF114	Q9Y508;A0A096LNV3;A0A096LP02;Q9Y508-2	7	68.9	109	14	14	14	68.9	68.9	68.9	25.694	0	83.172	34089000000	39	14	14	35	+	+		1.55394	0.0474242	-1.49779	-2.45867		1.06539	0.307903	-1.82902	-0.65268	-0.0655619	-0.729083	0.69902	-0.813134	1.15004	-1.22495		19.2274	18.0623	18.1732	18.5696	18.2124	17.857	19.1676	18.4297
7400	Q8NI77	Q8NI77	Kinesin-like protein KIF18A	KIF18A	Q8NI77	1	8	154;684;695	8	7	7	11.6	10.4	10.4	102.28	0	22.127	267700000	5	6	5	5	+	+		1.81672	0.031123	-1.49468	-2.70998		0.509113	0.530373	-0.285204	1.06118	-2.19177	-1.12797	0.688153	0.0393805	-0.0398484	-1.1346		15.4099	14.5002	15.0749	15.4537	13.5904	14.022	15.5135	15.0513
6619	Q7L273;K7ENB5;K7EQN1	Q7L273	BTB/POZ domain-containing protein KCTD9	KCTD9	Q7L273	3	18.5		5	5	5	18.5	18.5	18.5	42.566	0	28.195	862020000	6	5	5	5	+	+		2.10045	0.0210516	-1.49043	-3.0366		0.4135	0.586354	-2.00212	0.301315	0.0559021	-0.941051	0.305643	-1.16367	1.14567	-0.69354		16.8054	15.9467	15.8847	16.6408	16.0414	15.5325	16.8173	16.0912
4646	P54710-2;A0A087WZ82;P54710	P54710-2;A0A087WZ82;P54710	Sodium/potassium-transporting ATPase subunit gamma	FXYD2;FXYD6	P54710-2;A0A087WZ82;P54710	3	23.4		2	2	2	23.4	23.4	23.4	7.3553	0.00045449	2.9162	6487500000	3	2	2	3	+	+		1.95618	0.0259716	-1.48795	-2.79343		1.2498	1.90458	0.221982	0.356172	-1.39691	-1.41097	0.531749	-1.30745	-0.210012	-1.13675		17.3056	16.7209	16.93	16.9074	15.6271	15.5649	17.1379	16.2948
7989	Q96FF9;B5MBX0;H0YCL8	Q96FF9;B5MBX0	Sororin	CDCA5	Q96FF9;B5MBX0	3	54.4	21;33;35;75;209	14	14	14	56.3	56.3	56.3	27.6	0	83.438	6161500000	16	11	11	16	+	+		2.62176	0.0122763	-1.48717	-3.56646		0.713399	-0.28164	-0.878481	0.912754	-1.58168	-0.677121	0.713885	-0.286714	-0.104472	-1.2174		17.982	16.6878	17.3735	17.9183	16.38	16.7412	18.0325	17.458
6553	Q6ZSZ6-2;Q6ZSZ6;H0YKA1;H0YN23;Q63HK5	Q6ZSZ6-2;Q6ZSZ6	Teashirt homolog 1	TSHZ1	Q6ZSZ6-2;Q6ZSZ6	5	2.9	17;444;478;589;592;626	7	7	7	9.5	9.5	9.5	112.7	0	44.199	530360000	2	3	3	2	+	+		1.71771	0.0364922	-1.47969	-2.53327		1.48962	-0.131551	-0.166226	0.447129	-0.736803	-1.53056	0.583469	-0.239339	-0.201913	-1.82767		15.3455	13.8783	14.7591	14.9037	13.8967	13.4776	15.1222	14.6039
10325	Q9Y6R9;Q9Y6R9-2	Q9Y6R9;Q9Y6R9-2	Coiled-coil domain-containing protein 61	CCDC61	Q9Y6R9;Q9Y6R9-2	2	10.5	285;334;336;373;376;381;383;409;410;413;473	11	11	11	18.8	18.8	18.8	57.368	0	29.367	333610000	3	5	5	3	+	+		2.20268	0.0186474	-1.47722	-3.10475		1.42355	0.96995	-0.750302	1.09105	-1.629	-0.515707	0.668248	0.132628	0.485455	-0.0383553		16.1752	15.1663	15.3995	15.9541	14.3385	14.796	15.9983	15.5721
6445	Q6PIW4-2;Q6PIW4	Q6PIW4-2;Q6PIW4	Fidgetin-like protein 1	FIGNL1	Q6PIW4-2;Q6PIW4	2	37.1	46	17	15	15	37.1	33.7	33.7	61.686	0	152.4	1956700000	17	17	15	15	+	+		1.75889	0.033741	-1.47631	-2.63384		1.2896	-0.0265887	-0.301371	0.683386	-1.89931	-1.15583	0.860944	0.459246	0.159296	-0.742752		17.8372	16.4718	17.2623	17.5291	15.9172	16.2024	17.7611	17.3787
5206	Q12933-3;Q12933;Q12933-2;Q12933-4;B1AMX8;B1AMX7;B1AMY1	Q12933-3;Q12933;Q12933-2;Q12933-4;B1AMX8	TNF receptor-associated factor 2	TRAF2	Q12933-3;Q12933;Q12933-2;Q12933-4;B1AMX8	7	39.2	91	21	21	21	39.2	39.2	39.2	54.67	0	69.236	19858000000	40	21	21	39	+	+		1.54235	0.0485048	-1.47187	-2.39527		1.3523	-0.522879	-0.772281	0.664811	-0.630578	-1.79301	1.04806	0.130377	-0.510009	-1.09989		19.4936	17.9118	18.7315	19.1609	18.1345	17.5456	19.4576	18.9113
7951	Q96EB1;A0A1X7SBS0;A0A1W2PP47;A0A1W2PNY5;A0A1W2PQZ6;A0A1W2PRF0;A0A1W2PPP6;A0A1W2PR08;A0A1W2PRF5;G5E9D4;Q96EB1-2;A0A1W2PQA7;A0A1W2PRJ0;A0A1W2PS93;Q96EB1-3;E9PPJ9;A0A1W2PQW5;A0A1W2PPR3;A0A1W2PQ05;A0A1W2PNW2;A0A1W2PNY4;A0A1W2PS44;A0A1W2PP49	Q96EB1;A0A1X7SBS0;A0A1W2PP47;A0A1W2PNY5;A0A1W2PQZ6;A0A1W2PRF0;A0A1W2PPP6;A0A1W2PR08;A0A1W2PRF5;G5E9D4;Q96EB1-2;A0A1W2PQA7;A0A1W2PRJ0;A0A1W2PS93;Q96EB1-3	Elongator complex protein 4	ELP4	Q96EB1;A0A1X7SBS0;A0A1W2PP47;A0A1W2PNY5;A0A1W2PQZ6;A0A1W2PRF0;A0A1W2PPP6;A0A1W2PR08;A0A1W2PRF5;G5E9D4;Q96EB1-2;A0A1W2PQA7;A0A1W2PRJ0;A0A1W2PS93;Q96EB1-3	23	28.8	39	12	12	12	28.8	28.8	28.8	46.587	0	48.765	5392900000	14	12	12	14	+	+		1.68435	0.0385213	-1.47118	-2.57398		1.16245	0.510143	-2.07363	0.342872	0.521025	-1.1008	0.560793	-0.940713	0.125946	-1.02172		18.5495	17.4358	17.3787	18.1732	17.7734	16.9782	18.4171	17.682
10072	Q9Y2M0-2;Q9Y2M0;H3BQ24	Q9Y2M0-2;Q9Y2M0;H3BQ24	Fanconi-associated nuclease 1	FAN1	Q9Y2M0-2;Q9Y2M0;H3BQ24	3	4.9	179;180	4	4	4	8.1	8.1	8.1	59.497	0	10.192	171140000	3	3	3	3	+	+		2.52011	0.0132678	-1.47022	-3.43384		0.37705	0.0487218	-0.0428345	0.918475	-1.62071	-1.03904	0.691679	-0.874657	0.0167686	-1.26887		15.2767	14.2149	15.068	15.3156	13.7577	13.9696	15.421	14.6658
7489	Q8TE76-2;Q8TE76-3;Q8TE76	Q8TE76-2;Q8TE76-3;Q8TE76	MORC family CW-type zinc finger protein 4	MORC4	Q8TE76-2;Q8TE76-3;Q8TE76	3	1.1	368;369	2	2	2	3.4	3.4	3.4	74.353	0.003571	1.655	27451000	1	1	1	1	+	+		2.25615	0.0177544	-1.46999	-3.14439		0.307938	1.35066	-0.096206	1.21824	-0.813416	-1.45171	0.357769	-1.44876	-0.0209616	-1.21113		12.9786	12.4558	12.7715	13.1318	11.8491	11.5015	13.0386	12.2051
10290	Q9Y6A5;A0A494BZT8;E7EMT0;A0A494C117;C9JA91;H0Y8F2;C9JWI7;Q8IX09;F8WC55	Q9Y6A5;A0A494BZT8	Transforming acidic coiled-coil-containing protein 3	TACC3	Q9Y6A5;A0A494BZT8	9	55	25;39;71;177;228;249;250;317;402;434;496;497	45	45	45	56.1	56.1	56.1	90.359	0	323.31	33012000000	57	44	44	53	+	+		1.60914	0.0441845	-1.46141	-2.45993		1.10354	-0.0683139	-0.154821	1.18732	-1.78231	-1.12075	0.163427	0.74788	1.12833	-0.518755		19.9115	18.5852	19.4449	19.8164	18.1008	18.3487	19.6717	19.6009
6166	Q5TBB1;A0A2R8Y761;A0A087WZJ6;A0A2R8YCJ4;A0A2R8Y6Y1;A0A2R8Y7R8;A0A2R8YCX2;A0A087WXR7;A0A2R8Y6Q6;A0A2R8YGP2;A0A2R8Y4S2;A0A2R8Y687;A0A2R8Y6M7;A0A2R8YEH2;A0A2R8Y459;A0A2R8Y883;Q5TBB1-2;A0A2R8YEC1;A0A2R8YE60;A0A2R8YCP1;A0A2R8YEB4;A0A2R8Y4Y9;A0A2R8YEU9;A0A2R8Y7A3;A0A2R8YEQ4;A0A2R8YEK5	Q5TBB1;A0A2R8Y761;A0A087WZJ6;A0A2R8YCJ4;A0A2R8Y6Y1;A0A2R8Y7R8;A0A2R8YCX2;A0A087WXR7;A0A2R8Y6Q6;A0A2R8YGP2;A0A2R8Y4S2;A0A2R8Y687;A0A2R8Y6M7;A0A2R8YEH2;A0A2R8Y459;A0A2R8Y883;Q5TBB1-2;A0A2R8YEC1;A0A2R8YE60;A0A2R8YCP1;A0A2R8YEB4	Ribonuclease H2 subunit B	RNASEH2B	Q5TBB1;A0A2R8Y761;A0A087WZJ6;A0A2R8YCJ4;A0A2R8Y6Y1;A0A2R8Y7R8;A0A2R8YCX2;A0A087WXR7;A0A2R8Y6Q6;A0A2R8YGP2;A0A2R8Y4S2;A0A2R8Y687;A0A2R8Y6M7;A0A2R8YEH2;A0A2R8Y459;A0A2R8Y883;Q5TBB1-2;A0A2R8YEC1;A0A2R8YE60;A0A2R8YCP1;A0A2R8YEB4	26	53.5		22	22	9	55.4	55.4	21.5	35.138	0	189.88	27393000000	37	21	9	35	+	+		1.7508	0.0342167	-1.46135	-2.68678		1.27471	-0.270793	-0.403652	0.843778	-1.41808	-0.919159	1.13168	0.0789617	-0.316336	-0.977552		19.564	18.1058	18.9571	19.3105	17.8684	18.0431	19.5776	18.9885
4774	P61353;K7ELC7;K7EQQ9;K7ERY7	P61353;K7ELC7	60S ribosomal protein L27	RPL27	P61353;K7ELC7	4	66.9		12	12	12	66.9	66.9	66.9	15.798	0	78.295	91378000000	38	12	12	37	+	+		1.83566	0.0301443	-1.46082	-3.25609		1.04312	-0.722647	-0.648634	-0.384339	-1.05284	-1.31819	0.928175	-0.702169	0.65456	-0.780352		19.6677	18.0991	19.0425	19.1003	18.2084	18.0318	19.6867	18.9122
5504	Q14680-4;Q14680-5;Q14680-8;Q14680-6;Q14680;Q14680-3;Q14680-2;Q14680-7;A0A0D9SFF9;A0A0D9SFL8;A0A0D9SFB9;A0A0D9SGI4	Q14680-4;Q14680-5;Q14680-8;Q14680-6;Q14680;Q14680-3;Q14680-2;Q14680-7	Maternal embryonic leucine zipper kinase	MELK	Q14680-4;Q14680-5;Q14680-8;Q14680-6;Q14680;Q14680-3;Q14680-2;Q14680-7	12	21.5	205;225;367;374;398	15	15	15	27.7	27.7	27.7	59.575	0	50.237	1530800000	11	11	11	9	+	+		1.56324	0.0476078	-1.45561	-2.39092		1.07517	0.396111	-1.21858	0.780711	-1.58805	-1.6339	0.672328	0.0710663	-0.69077	-0.611765		17.1508	16.0179	16.312	16.9373	15.4373	15.3594	17.0796	16.6325
8937	Q9H5V9-3;Q9H5V9;Q9H5V9-2	Q9H5V9-3;Q9H5V9;Q9H5V9-2	UPF0428 protein CXorf56	CXorf56	Q9H5V9-3;Q9H5V9;Q9H5V9-2	3	53.4		11	11	11	53.4	53.4	53.4	23.936	0	141.9	10151000000	23	11	11	20	+	+		2.28506	0.0172263	-1.45521	-3.69258		1.32417	-0.215006	-0.352287	0.59738	-0.686158	-0.758981	1.60464	0.0150644	0.577647	-0.363894		18.8183	17.3674	18.2148	18.4729	17.4422	17.3565	18.9658	18.2075
5870	Q3T906;Q3T906-2;H0YIE6	Q3T906	N-acetylglucosamine-1-phosphotransferase subunits alpha/beta;N-acetylglucosamine-1-phosphotransferase subunit alpha;N-acetylglucosamine-1-phosphotransferase subunit beta	GNPTAB	Q3T906	3	15.8		14	14	14	15.8	15.8	15.8	143.62	0	152.64	2179100000	16	14	14	14	+	+		1.5777	0.0468598	-1.45466	-2.35863		1.12449	1.11875	-0.569212	-0.159861	0.00297713	0.405559	1.06552	-1.68381	1.52102	-0.989875		17.8245	16.9645	17.2033	17.3028	16.8231	16.9607	17.8623	16.7311
9353	Q9NV56	Q9NV56	MRG/MORF4L-binding protein	MRGBP	Q9NV56	1	51	191;194;195	8	8	8	51.5	51.5	51.5	22.417	0	116.57	3017600000	11	7	7	11	+	+		2.82254	0.0118341	-1.45306	-4.00039		0.963621	-0.558937	-0.759364	0.597619	-0.843619	-0.785529	1.08153	0.398968	1.16111	-0.520909		17.0083	15.5287	16.3673	16.7712	15.6684	15.6424	17.0994	16.6283
8452	Q9BRT9;E5RFF9;E5RH56;Q9BRT9-2	Q9BRT9;E5RFF9	DNA replication complex GINS protein SLD5;DNA replication complex GINS protein SLD5, N-terminally processed;DNA replication complex GINS protein SLD5	GINS4	Q9BRT9;E5RFF9	4	37.2		7	7	7	37.2	37.2	37.2	26.047	0	45.361	5998700000	12	7	7	11	+	+		1.55309	0.0480209	-1.45224	-2.4842		0.682855	0.0946057	-0.686996	1.11923	-1.97202	-1.02893	0.871517	0.80553	0.230893	-0.748188		17.6203	16.485	17.0894	17.6301	15.849	16.2261	17.7295	17.4543
8589	Q9BW85;M0R2S3	Q9BW85	Coiled-coil domain-containing protein 94	CCDC94	Q9BW85	2	45.5	211;213	17	17	17	56.3	56.3	56.3	37.085	0	323.31	9000800000	24	16	16	24	+	+		2.13834	0.0205355	-1.45157	-2.97903		1.23714	-0.816245	-0.160322	0.401611	-1.44196	-0.756674	1.39425	0.35411	0.596001	-0.716755		18.9332	17.2691	18.4245	18.5529	17.2379	17.4986	19.0406	18.4568
1056	B4DI03;K7EJQ7;Q9BY50;A0A0A0MR04	B4DI03;K7EJQ7;Q9BY50	Signal peptidase complex catalytic subunit SEC11;Signal peptidase complex catalytic subunit SEC11C	SEC11L3;SEC11C	B4DI03;K7EJQ7;Q9BY50	4	35.3		8	8	8	35.3	35.3	35.3	17.404	0	44.875	8699800000	11	8	8	10	+	+		2.16813	0.0198913	-1.44494	-3.03654		1.08984	0.289889	-1.48135	0.31747	-1.095	-0.955831	1.15765	-0.330145	0.0791017	-0.0572901		18.0166	16.837	17.0794	17.6542	16.524	16.5341	18.0937	17.3658
5484	Q14554;Q14554-2;H7C4F9;C9JY10	Q14554	Protein disulfide-isomerase A5	PDIA5	Q14554	4	37		21	21	21	37	37	37	59.594	0	144.19	17145000000	34	21	21	32	+	+		1.53479	0.0498968	-1.44357	-2.29838		0.669014	1.00114	-0.60686	0.083187	-0.0322087	-1.72256	0.00429109	-1.91323	1.50926	-0.110797		19.4324	18.6622	18.9344	19.1231	18.5516	17.7219	19.2729	18.4023
9295	Q9NS91;F8WE49;H7C0A5;C9J0Q4;F8WFA6;H7C3I2	Q9NS91;F8WE49	E3 ubiquitin-protein ligase RAD18	RAD18	Q9NS91;F8WE49	6	37.2	99;103;142;158;471	18	18	18	42.4	42.4	42.4	56.222	0	48.662	5964900000	18	15	15	17	+	+		3.36251	0.00694545	-1.43404	-4.4692		0.396599	0.489316	-0.8833	0.733928	-1.2965	-0.767191	0.734127	-0.26319	0.991041	-0.390426		17.9425	17.0503	17.4273	17.918	16.5658	16.7551	18.0943	17.5211
5728	Q16222-2;Q16222-3;Q16222	Q16222-2;Q16222-3;Q16222	UDP-N-acetylhexosamine pyrophosphorylase;UDP-N-acetylgalactosamine pyrophosphorylase;UDP-N-acetylglucosamine pyrophosphorylase	UAP1	Q16222-2;Q16222-3;Q16222	3	47.3		18	16	16	47.3	43.2	43.2	57.028	0	124.21	5429100000	19	18	16	19	+	+		2.43964	0.0151642	-1.43253	-3.73906		0.892222	0.68883	-0.559851	0.568353	-1.39998	-1.41085	0.737964	-0.159953	0.42283	-0.35531		17.9492	16.9877	17.401	17.7243	16.3765	16.3157	17.9536	17.412
8005	Q96G46;Q96G46-2;Q96G46-3;K7EJX8;K7EPA4;K7EM42;K7EQU9;K7ER20	Q96G46;Q96G46-2	tRNA-dihydrouridine(47) synthase [NAD(P)(+)]-like	DUS3L	Q96G46;Q96G46-2	8	60	236;271;272;273;276;277	38	38	37	63.7	63.7	62	72.593	0	323.31	34103000000	62	36	35	60	+	+		2.01741	0.0238047	-1.42509	-3.24924		0.634933	-0.180017	0.0979553	0.459182	-1.09424	-1.82251	0.510531	-0.395045	0.89603	-0.785743		19.8979	18.6677	19.6622	19.7162	18.5421	18.1514	19.9079	19.3629
3566	P08047;P08047-3;P08047-2;H3BUU5;H3BVI2	P08047;P08047-3;P08047-2	Transcription factor Sp1	SP1	P08047;P08047-3;P08047-2	5	23.3	2;7;40;41;42;43;45;46;47;48;49;56;59	14	14	14	23.3	23.3	23.3	80.692	0	323.31	15399000000	17	14	14	17	+	+		2.60887	0.012284	-1.42504	-3.48528		1.1564	-0.583845	-0.479853	0.530842	-1.33138	-0.562317	1.02664	0.0653509	0.334708	-1.00624		17.9893	16.442	17.3905	17.6736	16.3688	16.6687	18.0053	17.4449
10238	Q9Y5K8;G3V2S6;H0YJH8;G3V559;G3V3T8;H0YJS0;H0YJ55;G3V5S7	Q9Y5K8;G3V2S6;H0YJH8	V-type proton ATPase subunit D	ATP6V1D	Q9Y5K8;G3V2S6;H0YJH8	8	51		13	13	3	51	51	21.9	28.262	0	129.8	6234900000	24	13	3	22	+	+		1.94437	0.0265821	-1.42384	-3.03526		0.794783	0.0378605	-0.590408	1.0628	1.03432	-0.886078	1.11271	-0.515703	1.44098	-0.647207		18.3478	17.1564	17.8179	18.3065	17.9165	16.986	18.4993	17.7263
3427	O96028;O96028-6;O96028-2;D6R9V2;O96028-4;O96028-7;H0Y9L4;D6RIS1;H0Y9U6	O96028	Histone-lysine N-methyltransferase NSD2	WHSC1	O96028	9	36.1	110;114;115;121;172;206;414;437;544;614	50	50	18	37.9	37.9	17.5	152.26	0	318.07	11398000000	44	43	18	42	+	+		1.79298	0.0334331	-1.41991	-2.58133		1.0556	-0.108803	-0.909523	0.724356	-1.72277	-0.938572	1.10094	0.416401	-0.129519	-0.505881		19.6512	18.3232	18.9289	19.426	17.882	18.1869	19.7208	19.2491
4183	P35251-2;P35251;A0A1W2PP02;D6RAD2;E0CX09;H0Y8U4;H0Y9P8	P35251-2;P35251	Replication factor C subunit 1	RFC1	P35251-2;P35251	7	46.5	29;69;71;73;76;105;108;110;156;161;190;311;366;368;372;506;518;563;564;1087;1103	65	65	65	53.1	53.1	53.1	128.18	0	323.31	39536000000	69	55	55	66	+	+		2.15367	0.0203113	-1.41911	-3.38403		1.1518	-0.292185	-0.231667	0.859896	-1.45023	-0.919819	0.817084	0.326411	0.651513	-0.469898		20.6052	19.1754	20.0966	20.3935	18.9317	19.1208	20.5567	20.1456
7700	Q92674-2;Q92674;Q5JX02;Q5JX01	Q92674-2;Q92674	Centromere protein I	CENPI	Q92674-2;Q92674	4	4.4	284;306	6	6	6	9.6	9.6	9.6	59.812	0	9.1408	383200000	3	3	3	3	+	+		1.60803	0.0450794	-1.41678	-2.40301		1.28945	1.07442	-0.957084	0.494386	-1.67045	-0.537232	1.22668	0.360357	-0.251973	-0.83129		15.2759	14.3489	14.4665	14.9089	13.4606	13.927	15.315	14.7859
3681	P12004	P12004	Proliferating cell nuclear antigen	PCNA	P12004	1	78.9	261	18	18	18	78.9	78.9	78.9	28.768	0	323.31	109500000000	53	18	18	51	+	+		1.96746	0.0264383	-1.4089	-2.80804		0.899524	0.501797	-1.04495	0.423566	-1.37595	-1.31643	1.19705	0.314454	0.204568	-0.215736		20.1116	19.0735	19.3877	19.8394	18.5477	18.5196	20.2582	19.7238
7615	Q8WXF1;Q8WXF1-2;X6RDA4;A0A0U1RQF9	Q8WXF1;Q8WXF1-2	Paraspeckle component 1	PSPC1	Q8WXF1;Q8WXF1-2	4	59.7	409;477;485;487;509	34	32	32	59.7	58.3	58.3	58.743	0	323.31	87842000000	81	34	32	75	+	+		2.1686	0.0202282	-1.40813	-2.99006		1.09054	0.0250684	-1.78064	0.344474	-0.249002	-0.504705	1.19158	-0.220888	0.313367	-0.610456		20.5036	19.2184	19.4592	20.1494	19.3973	19.2294	20.5912	19.8875
8127	Q96L50;G3V5H2;Q96L50-2;Q6P393	Q96L50	Leucine-rich repeat protein 1	LRR1	Q96L50	4	34.5		13	13	13	34.5	34.5	34.5	46.722	0	60.774	1844000000	17	13	13	16	+	+		1.58973	0.0463349	-1.40802	-2.52387		0.847895	1.03123	-0.651422	0.939691	-1.34591	-1.03463	1.48171	1.07071	0.668555	-0.15651		17.9819	17.1701	17.4143	17.8863	16.4472	16.5356	18.2336	17.8511
6084	Q5SXM2;A0A1B0GUB4	Q5SXM2	snRNA-activating protein complex subunit 4	SNAPC4	Q5SXM2	2	13.3	68;597;701;1161;1224;1400	19	19	19	19.3	19.3	19.3	159.43	0	169.64	9226900000	17	14	14	14	+	+		4.12258	0.0035	-1.40481	-5.22469		0.809699	0.0896182	-0.413557	0.989237	-0.776481	-0.834603	1.09483	-0.0965752	0.623137	-0.506712		17.6162	16.4409	17.1451	17.5474	16.3531	16.2737	17.7576	17.124
5239	Q13099-2;Q13099;Q13099-3	Q13099-2;Q13099;Q13099-3	Intraflagellar transport protein 88 homolog	IFT88	Q13099-2;Q13099;Q13099-3	3	7.8		4	4	4	7.8	7.8	7.8	93.19	0	29.682	332090000	4	4	4	4	+	+		1.68453	0.0387951	-1.40465	-3.25938		1.7147	0.651932	-0.348361	1.17544	-0.325158	-0.191412	1.59288	-0.212013	0.279675	0.00704098		15.8843	14.6615	15.1651	15.6023	14.556	14.5677	15.911	15.0839
57	E9PL01;A0A087WUC6;Q15005;E9PI68;E9PRB9;H0YE04	E9PL01;A0A087WUC6;Q15005;E9PI68	Signal peptidase complex subunit 2	SPCS2	E9PL01;A0A087WUC6;Q15005;E9PI68	6	78.3	14;18;28;30;33	21	21	21	82.2	82.2	82.2	17.027	0	269.55	36426000000	42	20	20	41	+	+		1.72177	0.0373321	-1.40454	-2.52729		0.989254	-1.33285	0.218916	0.682872	-1.27445	-1.1854	0.825001	-0.0901192	-0.157879	-1.76757		20.244	18.4486	19.9454	20.0258	18.6996	18.6856	20.2467	19.7001
10788	X6R7X0;Q96MN5;Q96MN5-2	X6R7X0;Q96MN5	Transcription elongation factor A N-terminal and central domain-containing protein 2	TCEANC2	X6R7X0;Q96MN5	3	16.8	27;44	7	7	7	24.8	24.8	24.8	27.369	0	10.294	450630000	5	4	4	5	+	+		1.88761	0.0293227	-1.40294	-2.77654		0.846502	0.125577	-0.323881	0.260448	-1.46504	-1.79421	0.717064	0.0667633	-0.0140184	-1.23583		15.9826	14.8106	15.5326	15.6754	14.3939	14.1857	15.9941	15.5316
4166	P33981-2;P33981;D6RF82;D6REX1;D6RIC6;D6RFY1	P33981-2;P33981	Dual specificity protein kinase TTK	TTK	P33981-2;P33981	6	36	281;435;452;454;820	24	24	24	36	36	36	96.943	0	227.94	5612800000	23	24	24	21	+	+		1.62994	0.043198	-1.40257	-2.64389		0.835835	0.0493063	-0.272077	0.999463	-1.85876	-1.35108	0.596894	0.455209	0.377559	-0.473954		18.3993	17.2002	17.971	18.3259	16.634	16.8104	18.3762	18.0756
6115	Q5T282;Q92966	Q5T282;Q92966	snRNA-activating protein complex subunit 3	SNAPC3	Q5T282;Q92966	2	30.9		5	5	5	30.9	30.9	30.9	27.066	0	56.48	1096100000	5	5	5	5	+	+		2.86656	0.0111215	-1.40208	-4.61309		1.2766	0.27989	-0.166208	0.919612	-0.47857	-0.739376	1.24077	-0.328443	0.498813	-0.37807		16.7521	15.5126	16.2295	16.5216	15.4851	15.3137	16.7994	16.0459
10130	Q9Y3B9	Q9Y3B9	RRP15-like protein	RRP15	Q9Y3B9	1	49.3	8;11;51;58;67;104;266;276;278;280;282	23	23	23	75.5	75.5	75.5	31.484	0	233.97	38114000000	34	18	18	32	+	+		2.05187	0.0234535	-1.40011	-3.16118		0.979052	-0.511519	0.664281	1.20592	-0.637746	-0.947983	0.615002	-0.156011	1.05616	-1.10293		19.3986	17.9332	19.2623	19.3466	18.1481	17.9529	19.3382	18.8366
8993	Q9H813;Q9H813-2	Q9H813;Q9H813-2	Transmembrane protein 206	TMEM206	Q9H813;Q9H813-2	2	12	7;8;9	6	6	6	20.6	20.6	20.6	40.043	0	84.191	939920000	5	4	4	4	+	+		1.86166	0.0303965	-1.39797	-2.71775		0.586306	-0.291963	-1.20236	-0.232636	-0.91959	0.169625	0.603626	-0.943777	0.682425	-2.04409		15.4914	14.2312	14.8051	15.1084	14.2299	14.68	15.5453	14.7957
4049	P29083;E9PER7;C9IYL4;C9J329	P29083	General transcription factor IIE subunit 1	GTF2E1	P29083	4	49		19	19	19	49	49	49	49.452	0	249.77	16043000000	40	19	19	31	+	+		3.18804	0.00773154	-1.39671	-4.11687		0.53385	-0.106182	-0.863602	0.874113	0.0564699	-0.697195	0.632256	-0.42582	1.21055	-0.989933		18.8726	17.7021	18.3232	18.8506	18.0727	17.6763	18.9511	18.358
6738	Q7Z7C8;Q7Z7C8-2;Q7Z7C8-4;B4DZU5;A0A0A0MRR3;C9J7M8;C9J856	Q7Z7C8;Q7Z7C8-2;Q7Z7C8-4;B4DZU5	Transcription initiation factor TFIID subunit 8	TAF8	Q7Z7C8;Q7Z7C8-2;Q7Z7C8-4;B4DZU5	7	42.3		9	9	9	42.3	42.3	42.3	34.262	0	125.15	4035100000	14	9	9	14	+	+		1.94024	0.0271214	-1.39603	-2.94338		1.27957	-0.0177444	-0.036216	1.08927	-1.05891	-0.653766	1.38621	0.914822	0.688677	-0.591422		17.9028	16.5439	17.4258	17.7243	16.3698	16.503	17.995	17.5927
3191	O75896;G3V0I0;F2Z2A9	O75896;G3V0I0;F2Z2A9	Tumor suppressor candidate 2	TUSC2	O75896;G3V0I0;F2Z2A9	3	51.8		4	4	4	51.8	51.8	51.8	12.074	0	108.79	4323700000	6	4	4	6	+	+		1.93348	0.027976	-1.39596	-2.73174		0.850315	0.48288	-0.116037	-0.0700075	-1.66493	-1.31119	0.912223	-0.322381	1.03869	-0.151223		15.4358	14.4049	15.059	15.0244	13.7547	13.861	15.5076	14.8594
6037	Q5JVS0;Q5JVS0-2	Q5JVS0;Q5JVS0-2	Intracellular hyaluronan-binding protein 4	HABP4	Q5JVS0;Q5JVS0-2	2	26.4	7;74;108	11	11	11	34.4	34.4	34.4	45.785	0	57.03	1335600000	6	8	8	6	+	+		2.36002	0.0166855	-1.39403	-3.2182		0.887239	0.614629	-0.845826	0.461435	0.0822497	-0.174224	1.18904	-1.21925	0.33526	-1.22188		16.3539	15.3643	15.7048	16.0971	15.4598	15.2933	16.5016	15.4799
1421	D6RFG8;P27707;D6RCP9;D6RG38	D6RFG8;P27707;D6RCP9	Deoxycytidine kinase	DCK	D6RFG8;P27707;D6RCP9	4	35.3	8;11;13;15;16;72;74	12	12	12	35.3	35.3	35.3	36.764	0	184.09	11200000000	17	12	12	15	+	+		2.29542	0.0178893	-1.39208	-3.12034		0.912354	0.393093	-1.25511	0.213415	-1.57206	-0.493031	1.03633	-0.189856	0.14184	-0.570407		18.2964	17.2111	17.4934	17.9548	16.6391	17.081	18.3886	17.7437
8860	Q9H2P0;A0A2R8Y6X0;A0A2R8Y469;A0A2R8YCL6	Q9H2P0;A0A2R8Y6X0	Activity-dependent neuroprotector homeobox protein	ADNP	Q9H2P0;A0A2R8Y6X0	4	65.2	98;292;409;607;608;709;921;923;953;955	72	72	72	65.2	65.2	65.2	123.56	0	323.31	108960000000	124	69	69	119	+	+		1.67416	0.0402573	-1.39159	-2.6754		1.23391	-0.363874	-1.40119	-0.453493	-0.536664	-0.848535	0.836786	-0.185174	0.674073	-1.12227		21.6078	20.1248	20.6561	20.9616	20.3271	20.1317	21.5408	20.9601
238	A0A0A0MQS2;F5H0Q6;Q8N2M8;Q8N2M8-4;Q8N2M8-3;K7EP11;K7EM61;K7EKC9	A0A0A0MQS2;F5H0Q6;Q8N2M8;Q8N2M8-4;Q8N2M8-3	CLK4-associating serine/arginine rich protein	CLASRP	A0A0A0MQS2;F5H0Q6;Q8N2M8;Q8N2M8-4;Q8N2M8-3	8	22.6	98;99;162;263;285;294;317;335;453;454;456;501;531;547;645;647;649;667	25	25	25	38.1	38.1	38.1	77.161	0	147.87	3551000000	9	11	11	9	+	+		1.82783	0.0314316	-1.3896	-2.96051		0.435889	-1.69833	-0.435819	0.435571	-1.52505	-0.899702	0.399033	-0.292251	0.0085005	-2.19646		16.5307	14.7557	16.1637	16.4013	15.0377	15.2703	16.5653	16.0881
3382	O95793;O95793-2;Q5JW30;A0A087X1A5;F6UDC6	O95793;O95793-2;Q5JW30;A0A087X1A5	Double-stranded RNA-binding protein Staufen homolog 1	STAU1	O95793;O95793-2;Q5JW30;A0A087X1A5	5	71.8	2;12;176;277;390;467	45	45	2	71.8	71.8	5.5	63.182	0	323.31	90029000000	70	43	2	69	+	+		2.08032	0.0230074	-1.38589	-2.88145		1.20814	-0.123138	-1.56958	0.0442275	-0.0705926	-0.813836	0.933286	0.0166709	0.825804	-0.727802		20.4138	19.0343	19.4096	19.9307	19.3537	18.9615	20.3849	19.8383
3996	P26196;Q8IV96	P26196;Q8IV96	Probable ATP-dependent RNA helicase DDX6	DDX6	P26196;Q8IV96	2	61.3	15;16	26	26	26	61.3	61.3	61.3	54.416	0	323.31	67714000000	51	26	26	50	+	+		1.87443	0.029524	-1.38405	-2.9325		1.00417	0.187983	-0.753948	0.0704124	-0.179077	-0.562866	1.36862	0.23353	1.46922	-0.767365		20.0826	18.8882	19.4315	19.6689	19.0342	18.8074	20.2519	19.6376
6811	Q86UY6;Q86UY6-3;F5H2C9;Q86UY6-4;F5GY41;F5GXF6	Q86UY6;Q86UY6-3	N-alpha-acetyltransferase 40	NAA40	Q86UY6;Q86UY6-3	6	35		9	9	9	35	35	35	27.194	0	47.092	2227100000	19	9	9	12	+	+		2.32395	0.0171984	-1.38319	-3.22075		0.93814	-0.638415	-0.907567	0.62667	-1.17925	-0.731683	1.16756	0.118355	0.0265113	-0.767176		17.9558	16.4522	17.2695	17.7354	16.4702	16.6224	18.0816	17.4938
7013	Q8IY31;Q8IY31-2;J3QRH2;A0A087X2B4;J3QR43;J3QRC6;Q8IY31-4;Q8IY31-3;J3KRU2	Q8IY31;Q8IY31-2;J3QRH2;A0A087X2B4;J3QR43;J3QRC6;Q8IY31-4;Q8IY31-3;J3KRU2	Intraflagellar transport protein 20 homolog	IFT20	Q8IY31;Q8IY31-2;J3QRH2;A0A087X2B4;J3QR43;J3QRC6;Q8IY31-4;Q8IY31-3;J3KRU2	9	47.7		4	4	4	47.7	47.7	47.7	15.28	0	26.621	215500000	4	4	4	3	+	+		1.83934	0.0316105	-1.38187	-2.66421		1.25318	-0.281245	0.488648	2.54842	1.04945	-0.485931	1.57898	0.497023	1.19218	-0.242606		15.1599	13.704	14.8786	15.4447	14.5981	13.8456	15.3207	14.7244
8909	Q9H4H8;A0A087WXK8;Q9H4H8-2	Q9H4H8;A0A087WXK8;Q9H4H8-2	Protein FAM83D	FAM83D	Q9H4H8;A0A087WXK8;Q9H4H8-2	3	18.8	17;365;366;367;369;458;462	10	10	10	25.3	25.3	25.3	64.424	0	96.527	1176900000	8	8	8	8	+	+		3.22609	0.00760839	-1.38094	-4.43168		0.62386	0.177328	-0.390974	0.753579	-1.20578	-1.21194	0.668763	-0.370147	0.287494	-0.808738		16.5935	15.5089	16.1862	16.507	15.1901	15.1325	16.6566	16.0697
8794	Q9H0K6;F8VZA0;Q9H0K6-2;F8VW99;F8VP66;F8VWC0	Q9H0K6;F8VZA0;Q9H0K6-2	Pseudouridylate synthase 7 homolog-like protein	PUS7L	Q9H0K6;F8VZA0;Q9H0K6-2	6	38.1		24	24	24	38.1	38.1	38.1	80.7	0	58.276	5984900000	28	24	24	26	+	+		1.85998	0.0303553	-1.37884	-2.90824		0.858091	0.0880276	0.427455	0.836455	-1.47279	-1.21285	1.05853	-0.0922095	0.428898	-0.566333		18.7094	17.519	18.5247	18.5785	17.1137	17.1777	18.8249	18.2041
9958	Q9UNP9;Q9UNP9-2;Q9UNP9-3;E9PKY5;E9PEQ6;E9PIB0;E9PK21	Q9UNP9;Q9UNP9-2;Q9UNP9-3;E9PKY5;E9PEQ6	Peptidyl-prolyl cis-trans isomerase E;Peptidyl-prolyl cis-trans isomerase	PPIE	Q9UNP9;Q9UNP9-2;Q9UNP9-3;E9PKY5;E9PEQ6	7	65.8	97	22	22	21	65.8	65.8	65.8	33.43	0	190.12	18738000000	28	22	21	28	+	+		1.64533	0.0433972	-1.37791	-2.40548		1.60268	-0.886247	0.730897	0.940993	-1.27602	-0.798377	1.12358	0.12204	0.170195	-0.871302		19.2352	17.4336	18.9358	18.9136	17.5061	17.6717	19.1479	18.5751
9852	Q9UKL0	Q9UKL0	REST corepressor 1	RCOR1	Q9UKL0	1	13.6	96;127;260;460	11	9	9	33.6	27.6	27.6	53.327	0	109.29	1113000000	5	5	3	5	+	+		2.66456	0.0122803	-1.37727	-3.56695		1.1654	0.121282	0.143621	0.433645	-1.32726	-0.632359	1.00142	-0.470827	0.675499	-0.50456		17.3469	16.0776	16.9685	16.9981	15.7255	15.9912	17.3523	16.6286
10254	Q9Y5T5-2;Q9Y5T5;Q9Y5T5-3;Q9Y5T5-4;Q9Y5T5-5;H9KVB6	Q9Y5T5-2;Q9Y5T5;Q9Y5T5-3;Q9Y5T5-4	Ubiquitin carboxyl-terminal hydrolase 16	USP16	Q9Y5T5-2;Q9Y5T5;Q9Y5T5-3;Q9Y5T5-4	6	42.6	188;414;549;550;551	31	31	31	42.7	42.7	42.7	93.498	0	323.31	11363000000	33	28	28	32	+	+		1.90518	0.0288205	-1.37628	-2.93722		1.14653	-0.216161	0.419091	0.68316	-1.11305	-1.4188	0.497751	-0.0867986	0.683612	-0.918026		19.2417	17.8437	18.9675	18.9765	17.7239	17.5283	19.0943	18.6517
6485	Q6UVJ0	Q6UVJ0	Spindle assembly abnormal protein 6 homolog	SASS6	Q6UVJ0	1	27.2	510	17	17	16	31.4	31.4	29.2	74.396	0	87.297	3043500000	19	15	15	19	+	+		2.69325	0.011907	-1.37569	-3.57561		0.74587	0.0782107	-0.477918	0.787123	-1.46952	-0.876415	0.822061	-0.0956973	0.112283	-0.87472		18.248	17.0873	17.773	18.1353	16.6874	16.9054	18.3227	17.7753
8648	Q9BY77;F6VRR5;F8WCX5;Q6R954	Q9BY77;F6VRR5;F8WCX5	Polymerase delta-interacting protein 3	POLDIP3	Q9BY77;F6VRR5;F8WCX5	4	79.1	126;127;368;383;387	35	35	4	79.1	79.1	11.9	46.089	0	258.43	63102000000	56	35	4	53	+	+		1.80344	0.0326843	-1.37301	-3.38329		1.31855	0.300975	-0.619356	-0.0240342	-0.871314	-0.677753	1.08881	-0.507861	0.626173	-0.426862		19.8184	18.5747	19.1211	19.2809	18.3594	18.3959	19.8053	19.0423
2361	J3KR35;Q8WUD4;C9JUN5;S4R331	J3KR35;Q8WUD4;C9JUN5	Coiled-coil domain-containing protein 12	CCDC12	J3KR35;Q8WUD4;C9JUN5	4	62		13	13	13	62	62	62	20.501	0	159.91	16348000000	18	13	13	17	+	+		2.01852	0.0249744	-1.36853	-3.00699		0.953781	-1.05479	0.102156	0.616854	-1.39941	-0.803632	0.772907	-0.0793154	0.240666	-1.43218		18.586	16.9119	18.2562	18.3578	16.9951	17.2147	18.5829	18.0562
2263	H9KV77	H9KV77		COPRS	H9KV77	1	14	54	3	3	1	20.9	20.9	4.7	18.911	0	10.905	1257600000	2	2	1	2	+	+		2.02177	0.0249342	-1.36496	-2.96053		0.613072	0.940724	-0.669297	0.626701	-0.550785	-0.126462	1.71406	-0.00134742	0.456597	-1.21389		15.3398	14.5623	14.8361	15.2169	14.2388	14.3835	15.735	14.937
745	A0A3B3IRR3;Q9HCM7;A0A1B0GUN3	A0A3B3IRR3;Q9HCM7	Fibrosin-1-like protein	FBRSL1	A0A3B3IRR3;Q9HCM7	3	5.5	31;33;41;141;340;552;840;933;1006;1032	13	13	13	17.9	17.9	17.9	110.38	0	39.267	223080000	4	4	4	4	+	+		1.60514	0.0459795	-1.36405	-2.53374		0.689266	-0.0443227	0.452207	0.274742	-0.744345	-0.78594	0.951455	-0.187178	2.01164	-0.646099		13.8291	12.6366	13.7039	13.5735	12.6168	12.5453	13.9615	13.3442
7952	Q96EB6;Q96EB6-2;E9PC49;B0QZ35	Q96EB6;Q96EB6-2;E9PC49	NAD-dependent protein deacetylase sirtuin-1;SirtT1 75 kDa fragment	SIRT1	Q96EB6;Q96EB6-2;E9PC49	4	43.8	14;26;27;47;172;544;545;569;614;615;719;742	29	29	28	48.3	48.3	47.4	81.68	0	323.31	10606000000	21	24	23	21	+	+		1.89733	0.0297104	-1.36132	-2.69688		1.21896	0.0625871	-1.42696	1.03538	-1.09198	-0.0361923	0.916111	-0.225672	-0.0852264	-0.169255		18.7417	17.4329	17.7853	18.5646	17.2117	17.6454	18.7041	18.0856
4251	P39748;P39748-2;I3L3E9;F5H1Y3	P39748;P39748-2	Flap endonuclease 1	FEN1	P39748;P39748-2	4	58.2	336;351;363	24	24	24	64.2	64.2	64.2	42.592	0	200.84	88089000000	61	22	22	60	+	+		1.65212	0.0426522	-1.35996	-2.61404		1.01792	0.117483	-0.570667	0.438682	-2.19299	-0.772731	0.59787	0.191694	0.3314	-0.472782		20.3144	19.0878	19.7247	20.0114	18.3417	18.9381	20.237	19.8519
7867	Q96BR5	Q96BR5	Cytochrome c oxidase assembly factor 7	COA7	Q96BR5	1	81		17	17	17	81	81	81	25.709	0	87.163	24064000000	28	17	17	28	+	+		2.25455	0.0185348	-1.35918	-3.18799		0.958831	0.612772	0.0736298	0.225444	-0.385241	-0.889393	0.44396	-1.57955	0.749049	-1.04371		18.9821	17.9704	18.6406	18.6303	17.8531	17.5696	18.874	17.9716
1043	B3KTM8;Q9UBU8-2;H0YMJ0;Q9UBU8;H0YLJ3;Q9UBU8-3;H0YM21;H0YMT8;H0YNE0;H0YLV1;H0YNX3;H0YNI8	B3KTM8;Q9UBU8-2;H0YMJ0;Q9UBU8;H0YLJ3;Q9UBU8-3;H0YM21;H0YMT8;H0YNE0;H0YLV1	Mortality factor 4-like protein 1	MORF4L1	B3KTM8;Q9UBU8-2;H0YMJ0;Q9UBU8;H0YLJ3;Q9UBU8-3;H0YM21;H0YMT8;H0YNE0;H0YLV1	12	46.8	124	18	18	17	47.1	47.1	43.7	40.028	0	227.7	8707500000	23	17	16	22	+	+		2.71044	0.0117793	-1.35494	-3.77752		1.12263	0.241063	-0.860739	0.911886	-0.811822	-0.561475	1.17307	0.312668	0.632528	-0.0531663		18.8954	17.6866	18.1705	18.7087	17.5224	17.5853	18.9676	18.4401
847	A0AVK6;E9PMT9	A0AVK6	Transcription factor E2F8	E2F8	A0AVK6	2	7.2	71;102;354;355;357;358;413;417	9	9	9	14.4	14.4	14.4	94.165	0	19.133	308990000	4	4	4	4	+	+		2.12587	0.0219625	-1.35383	-3.10089		1.0847	0.979496	-1.25908	0.721536	-0.941435	0.2288	1.29604	0.211889	0.658968	-0.307762		15.2063	14.3028	14.3502	14.9715	13.7853	14.2727	15.3285	14.7302
6123	Q5T3I0;Q5T3I0-3;A0A0A0MRK1;E9PAV9;F8W895;E9PPY4;F2Z3C6;Q5T3I0-2	Q5T3I0;Q5T3I0-3;A0A0A0MRK1;E9PAV9;F8W895	G patch domain-containing protein 4	GPATCH4	Q5T3I0;Q5T3I0-3;A0A0A0MRK1;E9PAV9;F8W895	8	67.5	128;130;137;139;220;286	36	36	36	67.7	67.7	67.7	50.381	0	323.31	44740000000	49	33	33	48	+	+		1.58857	0.0474203	-1.3531	-2.51359		0.535268	-0.131862	0.714798	0.69514	-1.60165	-1.24108	0.616385	-0.190949	1.25579	-0.568372		19.6863	18.5051	19.7012	19.608	18.1285	18.2383	19.7594	19.2463
1557	E7EX48;P51957-3;P51957;P51957-2;H7C5M0	E7EX48;P51957-3;P51957;P51957-2	Serine/threonine-protein kinase Nek4	NEK4	E7EX48;P51957-3;P51957;P51957-2	5	10.9	372;437;474;572;588	13	12	12	22.4	20.6	20.6	80.612	0	46.164	1005200000	6	6	6	5	+	+		1.75513	0.0361367	-1.35203	-2.60205		0.645677	-0.940112	0.47987	0.269036	-0.754358	-1.44032	1.16367	-0.512185	0.315555	-1.54074		16.9759	15.4399	16.8736	16.7316	15.7721	15.4027	17.1881	16.4002
8300	Q99081-3;Q99081;B4DGI9;F5GY10;Q99081-2;Q99081-4;B4DZP2;H0YNP8;H0YNQ5;H3BRK2;H3BNF4;H0YML2;A0A0D9SGH7	Q99081-3;Q99081;B4DGI9;F5GY10;Q99081-2;Q99081-4	Transcription factor 12	TCF12	Q99081-3;Q99081;B4DGI9;F5GY10;Q99081-2;Q99081-4	13	38.4	47;49;67;79;198;283;301;302;303;304;313;333;581;582;583	21	20	19	45	44.1	44.1	75.844	0	251.45	3715200000	13	19	17	13	+	+		2.10976	0.0219205	-1.35092	-3.23349		1.021	-0.262735	-0.326021	0.876166	-1.55311	-0.190696	0.690502	0.00942655	1.22266	0.0687037		16.9696	15.5907	16.4665	16.8022	15.2884	15.8613	16.9204	16.448
6210	Q5VTB9-3;Q5VTB9;Q5TDE7;Q5TDE8;H0Y7B1	Q5VTB9-3;Q5VTB9;Q5TDE7;Q5TDE8	E3 ubiquitin-protein ligase RNF220	RNF220	Q5VTB9-3;Q5VTB9;Q5TDE7;Q5TDE8	5	27.8		7	7	7	27.8	27.8	27.8	39.57	0	60.599	2390900000	10	7	7	10	+	+		2.81358	0.0115663	-1.35085	-3.91857		1.12715	0.13957	-0.111794	1.36351	-0.883149	-0.425677	1.30341	0.355197	0.852059	0.118828		17.4853	16.2348	17.027	17.4382	16.0783	16.2367	17.5972	17.0423
5409	Q13946;Q13946-3;Q13946-2;E5RG23	Q13946;Q13946-3;Q13946-2	High affinity cAMP-specific 3,5-cyclic phosphodiesterase 7A	PDE7A	Q13946;Q13946-3;Q13946-2	4	7.5		3	3	3	8.9	8.9	8.9	55.504	0	9.2237	257570000	3	2	2	2	+	+		2.16067	0.0208997	-1.34659	-2.99456		0.121816	0.387195	-0.957492	0.538599	0.0544283	-0.588601	0.808975	-1.33058	1.34796	-0.389044		13.817	12.9665	13.3576	13.8139	13.1398	12.7945	14.0747	13.137
9265	Q9NRR4;Q9NRR4-2;Q9NRR4-4;Q9NRR4-3;H0YB67;H7C5U6	Q9NRR4;Q9NRR4-2;Q9NRR4-4;Q9NRR4-3	Ribonuclease 3	DROSHA	Q9NRR4;Q9NRR4-2;Q9NRR4-4;Q9NRR4-3	6	13.5	221;246;355;373;807	20	20	20	15.9	15.9	15.9	159.31	0	123.38	1994600000	15	16	16	11	+	+		3.32814	0.00708943	-1.34389	-4.48395		0.759545	-0.447856	0.0139383	0.699773	-0.678877	-0.962441	0.976916	-0.537287	0.495831	-0.889691		17.3341	15.9599	17.031	17.1901	16.1307	15.9476	17.4535	16.7163
7415	Q8TAT5	Q8TAT5	Endonuclease 8-like 3	NEIL3	Q8TAT5	1	3.8	450	3	3	3	5.8	5.8	5.8	67.768	0	8.1318	1722900000	2	2	2	2	+	+		3.73578	0.00586667	-1.34293	-4.9315		0.142488	0.222361	-1.10959	0.355925	-1.28503	-1.13872	0.49335	-0.491644	0.125032	-1.29364		14.2839	13.3615	13.7638	14.2176	12.9885	13.001	14.4361	13.8656
8747	Q9GZR2;Q9GZR2-2;A0A0C4DG31;A0A0C4DG22	Q9GZR2	RNA exonuclease 4	REXO4	Q9GZR2	4	52.8	14;15;111;419	27	27	26	58.5	58.5	58.1	46.671	0	147.33	14011000000	38	21	21	37	+	+		3.29617	0.00729412	-1.34249	-4.24634		0.335022	-0.255586	-0.878486	0.442679	-0.38021	-0.961019	0.0914065	-1.27654	0.840638	-1.07903		19.4204	18.25	18.9253	19.3234	18.4807	18.1619	19.3884	18.6937
8382	Q99986;H0YJ50;H0YJJ9;H0YJF7	Q99986;H0YJ50	Serine/threonine-protein kinase VRK1	VRK1	Q99986;H0YJ50	4	64.9	13;376	31	31	31	67.7	67.7	67.7	45.476	0	323.31	45093000000	53	30	30	52	+	+		1.67578	0.041094	-1.34056	-2.6458		0.897451	-0.44329	-0.372769	0.827672	-1.38631	-0.644891	1.23507	0.904628	0.538774	-0.829726		20.3478	18.934	19.8649	20.2023	18.7798	19.0667	20.507	20.149
2880	O43505	O43505	Beta-1,4-glucuronyltransferase 1	B4GAT1	O43505	1	7.2		2	2	2	7.2	7.2	7.2	47.119	0	16.864	131910000	2	2	2	2	+	+		1.77441	0.0356629	-1.33985	-2.53614		0.711017	-0.307562	-1.80307	-0.520612	-1.08848	-0.299661	0.464011	-1.95079	0.21563	-0.469691		14.7891	13.4853	13.8505	14.2788	13.4131	13.7234	14.7617	13.7344
6331	Q6IE81;Q6IE81-2;Q6IE81-3;D6RGE7;D6RCS1;D6RC05;D6RBB3;D6RFK0;D6RAS5	Q6IE81;Q6IE81-2;Q6IE81-3	Protein Jade-1	JADE1	Q6IE81;Q6IE81-2;Q6IE81-3	9	8.4	8;9;10;13;89;603;703;743	13	9	9	17.8	13.9	13.9	95.532	0	32.835	314870000	4	8	4	4	+	+		2.70343	0.0122606	-1.33876	-3.55445		0.728661	-0.278476	-0.853902	0.541517	-1.38461	-0.666862	1.09013	-0.0774281	0.302604	-0.38234		14.8165	13.519	14.2122	14.6324	13.2999	13.5759	14.9808	14.3548
10048	Q9Y2D8-2;Q9Y2D8-3;Q9Y2D8;S4R403;S4R2Y6;C9JIX7	Q9Y2D8-2;Q9Y2D8-3;Q9Y2D8;S4R403	Afadin- and alpha-actinin-binding protein	SSX2IP	Q9Y2D8-2;Q9Y2D8-3;Q9Y2D8;S4R403	6	7.3	293;312;341;540;542	9	9	8	21.1	21.1	17.5	65.493	0	221.84	462030000	3	3	3	3	+	+		1.81495	0.0327452	-1.33617	-2.9431		1.43373	1.0681	-0.74069	-0.01221	-0.668467	-0.902787	0.721945	-0.11055	1.14948	-0.142196		15.6829	14.71	14.9076	15.1145	14.282	14.1218	15.5198	14.9991
4289	P41440;P41440-2;H3BTQ3;P41440-3;E9PIL5;C9J8K6;C9JKP4	P41440;P41440-2;H3BTQ3;P41440-3	Folate transporter 1	SLC19A1	P41440;P41440-2;H3BTQ3;P41440-3	7	6.4	4;5;499;503;507;515	7	7	7	13.2	13.2	13.2	64.868	0	31.113	1235700000	6	4	4	6	+	+		1.91076	0.0291323	-1.33455	-3.03858		0.417532	0.161661	-0.212081	0.886273	-1.73243	-1.172	0.571023	-0.102431	0.703255	-0.2312		15.1847	14.1557	14.9033	15.2014	13.6025	13.8039	15.2789	14.8083
5172	Q12772;A0A087X1T2;G3V0I8;Q12772-2;H0Y7E5	Q12772;A0A087X1T2;G3V0I8;Q12772-2	Sterol regulatory element-binding protein 2;Processed sterol regulatory element-binding protein 2	SREBF2	Q12772;A0A087X1T2;G3V0I8;Q12772-2	5	13.8	99;101;103;106;117;469;1121	15	14	13	18	17.4	16.7	123.69	0	74.812	1231100000	12	11	10	11	+	+		1.70191	0.0394251	-1.33391	-2.70737		0.73458	0.894582	-0.647866	-0.599161	-0.639409	-1.58847	0.885339	-1.16297	0.611481	-0.590526		17.1136	16.2813	16.5812	16.5717	15.9357	15.4453	17.2116	16.3034
9247	Q9NRF9	Q9NRF9	DNA polymerase epsilon subunit 3	POLE3	Q9NRF9	1	66.7		10	10	10	66.7	66.7	66.7	16.859	0	101.59	12463000000	19	10	10	18	+	+		1.58754	0.0474612	-1.33112	-2.68234		0.979192	-0.0525274	-0.280494	1.00896	-1.52644	-0.762188	0.70992	0.874426	0.843434	-0.534038		17.701	16.4183	17.2267	17.5875	16.0444	16.3412	17.6704	17.4681
7711	Q92771;F5GYY1;F5GXL6;R4GNE1	Q92771	Putative ATP-dependent RNA helicase DDX12	DDX12P	Q92771	4	21.8		19	1	0	21.8	1.2	0	106	0	11.662	139040000	1	19	0	1	+	+		2.06899	0.023469	-1.33084	-3.43592		1.67333	0.148115	0.553977	1.88425	-0.347414	0.0449739	1.74326	1.34343	1.68083	0.477915		14.7377	13.3267	14.3538	14.6892	13.4116	13.5427	14.8241	14.4464
9885	Q9ULD5	Q9ULD5	Zinc finger protein 777	ZNF777	Q9ULD5	1	2.3	6;7;47;351;623;625;626	6	6	6	11.1	11.1	11.1	93.761	0	42.576	197840000	2	2	2	2	+	+		2.85505	0.0115314	-1.33011	-3.71805		0.0972317	-0.455014	-0.497555	0.313316	-1.43078	-1.40678	0.817372	-0.491623	0.287975	-0.928969		14.6648	13.4863	14.3773	14.5988	13.3164	13.2716	14.9325	14.2601
9840	Q9UKD1;Q5JTV1	Q9UKD1;Q5JTV1	Glucocorticoid modulatory element-binding protein 2	GMEB2	Q9UKD1;Q5JTV1	2	44.7	365;366	17	17	15	44.7	44.7	41.7	56.421	0	239.18	11269000000	28	17	15	28	+	+		1.94923	0.0283499	-1.32727	-2.71655		0.996257	0.0799595	-1.11436	0.230462	-0.582884	0.212227	1.40025	0.410852	1.26376	-0.698786		19.0126	17.7776	18.2349	18.6512	17.7821	18.0979	19.1942	18.6266
1751	F5H2N6;Q9HCI6-2;Q9HCI6	F5H2N6;Q9HCI6-2;Q9HCI6	Uncharacterized protein KIAA1586	KIAA1586	F5H2N6;Q9HCI6-2;Q9HCI6	3	7.2		5	5	5	7.2	7.2	7.2	86.686	0	8.5134	259710000	4	5	5	4	+	+		3.6059	0.005875	-1.32703	-5.61525		0.184742	-0.0637505	-0.772034	0.350742	-1.11739	-1.49407	0.173427	-1.19087	0.267812	-0.839874		14.6378	13.5888	14.2258	14.5572	13.4063	13.178	14.6767	13.9835
1126	B7Z6D5;Q96GQ7;A0A087X059;A0A087WYH5	B7Z6D5;Q96GQ7	Probable ATP-dependent RNA helicase DDX27	DDX27	B7Z6D5;Q96GQ7	4	52.8	135;140;142;145;146	53	53	53	57.9	57.9	57.9	86.604	0	323.31	151960000000	115	51	51	107	+	+		3.09314	0.0109006	-1.32606	-5.05685		1.11095	-0.157312	-0.473611	0.43793	-0.322505	-0.572554	0.734933	-0.462639	0.9549	-0.750582		21.1902	19.8263	20.6073	20.8591	20.0442	19.8785	21.128	20.4908
5062	Q04726-6;Q04726-4;H0YKN8;H0YL70;Q04726;H0YNT2;A0A0D9SES8;H0YLW9;H0YNI7	Q04726-6;Q04726-4;H0YKN8;H0YL70;Q04726;H0YNT2;A0A0D9SES8;H0YLW9	Transducin-like enhancer protein 3	TLE3	Q04726-6;Q04726-4;H0YKN8;H0YL70;Q04726;H0YNT2;A0A0D9SES8;H0YLW9	9	44.6	203;205;217;221;240;245;253;259;263;267;286;295;296;312;334	37	1	1	49.4	2.6	2.6	82.954	0	11.147	305810000	1	32	1	1	+	+		1.96393	0.0268585	-1.3258	-3.44824		1.47048	-0.378556	-0.722602	0.613938	-0.30664	-0.348721	0.834986	-0.574249	0.187972	-0.792564		16.5558	14.996	15.776	16.1718	15.3093	15.2397	16.4173	15.713
6351	Q6MZP7;Q6MZP7-3;Q6MZP7-2;Q6MZP7-4;Q6MZP7-5;D6REW4	Q6MZP7;Q6MZP7-3;Q6MZP7-2;Q6MZP7-4	Protein lin-54 homolog	LIN54	Q6MZP7;Q6MZP7-3;Q6MZP7-2;Q6MZP7-4	6	23.8	235;264;280;310;314;635	18	18	18	28.2	28.2	28.2	79.493	0	56.025	2724000000	14	15	15	11	+	+		2.82266	0.0117176	-1.32452	-3.64993		0.700995	-0.221896	-0.936994	0.389154	-1.34044	-0.198248	0.875524	-0.510955	0.113257	-1.0373		18.0605	16.7939	17.4348	17.8371	16.5724	17.0447	18.1656	17.4687
9669	Q9UBU7;B4DXK0;Q9UBU7-2	Q9UBU7	Protein DBF4 homolog A	DBF4	Q9UBU7	3	10.1	205;359;420;508;510;553;612;613;636	12	12	12	21.7	21.7	21.7	76.857	0	29.267	426900000	5	7	7	5	+	+		1.57928	0.0482722	-1.32332	-2.47941		1.0785	0.0398464	-0.0339183	0.932161	-1.51222	-1.23028	0.679069	0.678064	0.316229	-0.760782		16.9817	15.706	16.5658	16.8145	15.3019	15.3758	16.9117	16.6563
9076	Q9HAZ1;B7ZL31;A0A087WX74;E7ES88;Q68D95;Q6P090;E7EWJ6	Q9HAZ1;B7ZL31;A0A087WX74	Dual specificity protein kinase CLK4	CLK4	Q9HAZ1;B7ZL31;A0A087WX74	7	16.4	33;35;36;136;138;151;339	11	9	9	27.7	20.4	20.4	57.491	0	36.881	1832600000	7	7	6	6	+	+		1.71279	0.0394891	-1.32137	-2.52566		0.0796667	-0.799804	0.0285613	1.04103	-1.18667	-1.35196	0.678032	0.442422	0.938592	-1.11756		16.3456	15.0352	16.2516	16.512	15.1141	14.983	16.5748	16.2445
3176	O75821;K7EL20;K7ER90;K7EP16	O75821;K7EL20;K7ER90	Eukaryotic translation initiation factor 3 subunit G	EIF3G	O75821;K7EL20;K7ER90	4	77.5	11;28;41;42;189;190;264	36	36	4	77.5	77.5	10	35.611	0	323.31	136550000000	72	36	4	67	+	+		1.62715	0.0448377	-1.3208	-2.69065		1.078	-1.14848	0.461201	0.702199	-1.09618	-1.3532	0.949072	0.419518	0.724411	-0.718251		20.0605	18.3119	19.8219	19.8217	18.5709	18.398	20.0756	19.6527
6695	Q7Z4H7;Q7Z4H7-3;Q5VY60;Q7Z4H7-2;Q5SYF9	Q7Z4H7;Q7Z4H7-3;Q5VY60	HAUS augmin-like complex subunit 6	HAUS6	Q7Z4H7;Q7Z4H7-3;Q5VY60	5	38.8	507;552;584;660;805;858;906;908;943	36	36	36	42.8	42.8	42.8	108.62	0	215.5	9270300000	34	32	32	31	+	+		1.59597	0.0475991	-1.31682	-2.43337		1.05735	-0.542522	0.0343242	1.27899	-1.2611	-1.01623	0.826098	0.866375	0.342065	-0.826824		19.1488	17.6477	18.7637	19.0963	17.5901	17.6482	19.1314	18.89
775	A0A3B3ITT5;P47914;F8WF43;C9IYI4	A0A3B3ITT5;P47914	60S ribosomal protein L29	RPL29	A0A3B3ITT5;P47914	4	34.1	150;166	12	12	12	42.5	42.5	42.5	18.512	0	37.389	94762000000	25	9	9	20	+	+		1.81825	0.03365	-1.30306	-2.58037		1.12606	0.528828	-1.26096	0.186759	-1.45915	-0.0247539	-0.227574	-0.397333	0.573359	-1.29988		18.3956	17.3003	17.5264	17.9815	16.7257	17.3325	18.026	17.7125
6439	Q6PID6;A0A1B0GU95;A0A1B0GV67;A0A1B0GUJ4	Q6PID6;A0A1B0GU95;A0A1B0GV67;A0A1B0GUJ4	Tetratricopeptide repeat protein 33	TTC33	Q6PID6;A0A1B0GU95;A0A1B0GV67;A0A1B0GUJ4	4	43.9	194;197	14	14	14	44.3	44.3	44.3	29.411	0	53.754	10711000000	20	13	13	19	+	+		1.90808	0.0296009	-1.29959	-2.82148		0.780904	-0.25001	-0.254703	-0.25619	-1.19124	-0.38607	1.1257	-0.698174	0.487561	-1.29529		18.7062	17.4043	18.3005	18.2574	17.2622	17.5796	18.8659	18.0305
5473	Q14331;E9PLY7;E9PRR7;J3KSQ7	Q14331;E9PLY7	Protein FRG1	FRG1	Q14331;E9PLY7	4	41.5		16	16	16	41.5	41.5	41.5	29.172	0	104.94	22054000000	25	16	16	23	+	+		1.72371	0.0394674	-1.2995	-2.47641		1.35731	-1.05176	-0.00378736	0.328337	-1.73046	-1.06598	0.478988	-0.33927	-0.0764278	-0.747725		18.6859	16.892	18.1972	18.2467	16.8228	17.0723	18.4693	17.952
3888	P20290;H0Y9Y1	P20290	Transcription factor BTF3	BTF3	P20290	2	83	12;30;38;173;182;201	20	20	6	85	85	23.3	22.168	0	323.31	39760000000	30	18	5	28	+	+		2.72047	0.0123007	-1.29763	-3.7947		0.977188	0.234327	-0.349259	0.640949	-1.20759	-0.95929	0.465579	-0.287867	0.803266	-0.0754343		18.5629	17.395	18.0646	18.3352	17.0526	17.1126	18.4561	17.9594
942	E9PJK1;E9PRJ8;H0YDL9;H0YDJ9;E9PIF1;A6NMH8;P60033;E9PM31;H0YEE2	E9PJK1;E9PRJ8;H0YDL9;H0YDJ9;E9PIF1;A6NMH8;P60033	Tetraspanin;CD81 antigen	CD81	E9PJK1;E9PRJ8;H0YDL9;H0YDJ9;E9PIF1;A6NMH8;P60033	9	35.8		3	3	3	35.8	35.8	35.8	17.963	0	75.868	18197000000	11	3	3	11	+	+		3.84588	0.006	-1.29761	-4.75297		0.934368	-0.220022	-0.62425	0.511185	-0.645348	-0.578358	0.974922	0.0716337	0.899801	-0.561378		18.3201	16.9842	17.7362	18.0648	17.0795	17.0586	18.3864	17.8443
5345	Q13526;K7EMU7;K7EN45;O15428;K7EP26	Q13526;K7EMU7;K7EN45	Peptidyl-prolyl cis-trans isomerase NIMA-interacting 1	PIN1	Q13526;K7EMU7;K7EN45	5	87.7		18	18	18	87.7	87.7	87.7	18.243	0	216.7	33654000000	34	18	18	33	+	+		1.7428	0.0373201	-1.29738	-2.82888		1.54058	-0.382961	-0.336156	0.452691	-0.511602	-0.544427	1.40436	0.233458	0.297925	-0.708719		19.6475	18.0649	18.9849	19.1921	18.2863	18.22	19.6671	19.0416
8641	Q9BXY0;H0YBV6	Q9BXY0	Protein MAK16 homolog	MAK16	Q9BXY0	2	56	197;199;200;202;229;232	17	17	17	63	63	63	35.368	0	214.81	14766000000	21	14	14	20	+	+		1.9644	0.0283511	-1.29391	-2.7181		0.503223	0.287881	-0.651694	0.706405	0.619607	-0.80523	0.426277	-0.997098	1.47587	-0.745402		18.7014	17.697	18.237	18.6363	18.1681	17.4644	18.7244	18.0136
3909	P21283;E7EV59	P21283;E7EV59	V-type proton ATPase subunit C 1	ATP6V1C1	P21283;E7EV59	2	45		16	16	16	45	45	45	43.941	0	116.55	20191000000	25	16	16	23	+	+		3.35927	0.00720611	-1.29096	-4.41849		0.941072	0.338964	-0.101804	0.477323	-0.361728	-1.06126	0.816186	-0.438207	0.766429	-0.740551		18.414	17.2986	18.015	18.1461	17.301	16.9274	18.4283	17.7733
4828	P62633-8;P62633-4	P62633-8;P62633-4	Cellular nucleic acid-binding protein	CNBP	P62633-8;P62633-4	2	78.4	2;3;41;42;170	15	1	1	78.4	8.8	8.8	18.871	0	28.603	1855900000	2	15	1	2	+	+		1.78543	0.0351992	-1.29094	-2.89854		1.21442	0.869036	-0.711686	0.891982	-0.283063	-1.17249	1.19472	0.393031	0.945345	0.627592		15.4843	14.498	14.7852	15.2639	14.3253	13.8644	15.5358	15.0272
8705	Q9BZX2;A0A2R8Y653;Q9BZX2-2	Q9BZX2;A0A2R8Y653;Q9BZX2-2	Uridine-cytidine kinase 2	UCK2	Q9BZX2;A0A2R8Y653;Q9BZX2-2	3	58.2	254	13	13	11	58.6	58.6	55.2	29.299	0	96.625	3835800000	12	12	10	12	+	+		3.33691	0.00747826	-1.29057	-4.20757		0.885047	0.980298	-0.425589	1.06216	-0.574058	-0.399015	0.785584	-0.0690072	1.44689	0.239404		17.3727	16.5294	16.8747	17.3041	16.1795	16.2089	17.3942	16.8668
2172	H3BSS6;Q9H2Y7;A0A0C4DGM5;Q9H2Y7-2;H3BNX5;H3BS99;U3KQH7;H3BNJ4	H3BSS6;Q9H2Y7;A0A0C4DGM5;Q9H2Y7-2;H3BNX5	Zinc finger protein 106	ZNF106	H3BSS6;Q9H2Y7;A0A0C4DGM5;Q9H2Y7-2;H3BNX5	8	20.1	420;423;613;617;618;784;791;882;884;886;887;960;1044;1048;1049;1054;1228;1279;1302;1304;1311;1325;1327;1351;1393;1395;1490;1491;1493	52	52	52	29.6	29.6	29.6	211.95	0	323.31	5283700000	30	29	29	30	+	+		2.41533	0.0163084	-1.28956	-3.5599		0.553975	-0.0133558	0.244862	0.603535	-1.2164	-0.825163	0.73152	-0.406876	0.99812	-0.635271		18.3814	17.2418	18.2226	18.269	16.994	17.12	18.4852	17.8668
2872	O43447;C9JQD4;O43447-2;H0YEL5;A6NM32;C9JAN8	O43447;C9JQD4;O43447-2	Peptidyl-prolyl cis-trans isomerase H;Peptidyl-prolyl cis-trans isomerase	PPIH	O43447;C9JQD4;O43447-2	6	74		16	16	16	74	74	74	19.208	0	172.79	32035000000	34	16	16	33	+	+		2.87812	0.0115798	-1.28463	-4.06152		0.704646	-1.29157	-0.061533	0.66769	-0.905644	-0.689542	1.02612	0.106237	0.972046	-0.659547		19.4907	17.797	19.177	19.3531	18.2001	18.2467	19.642	19.0948
5886	Q49AM3;G5E9H3;Q49AM3-2;H7BZ54	Q49AM3;G5E9H3;Q49AM3-2	Tetratricopeptide repeat protein 31	TTC31	Q49AM3;G5E9H3;Q49AM3-2	4	24.3	126;128;130;132;135;137;139	11	11	11	31.4	31.4	31.4	57.104	0	67.351	1052600000	11	10	10	10	+	+		3.52954	0.00691589	-1.28318	-4.48403		1.13416	1.06206	-0.406392	0.826333	-0.240074	-0.561364	1.32752	0.0531883	1.15363	0.290782		16.3515	15.4661	15.7857	16.1346	15.2362	15.038	16.4688	15.8099
2180	H3BU49;Q9Y2Y0-2;Q9Y2Y0	H3BU49;Q9Y2Y0-2;Q9Y2Y0	ADP-ribosylation factor-like protein 2-binding protein	ARL2BP	H3BU49;Q9Y2Y0-2;Q9Y2Y0	3	22	117	3	3	3	22.8	22.8	22.8	13.812	0	25.392	2900700000	3	2	2	3	+	+		1.58645	0.0487529	-1.28243	-2.36265		1.399	-0.0286896	0.472068	1.04169	-0.17743	-0.845588	1.45699	1.45388	2.13513	0.225932		15.7456	14.3465	15.4147	15.5165	14.5795	14.2214	15.8242	15.5719
6389	Q6P1M0;Q6P1M0-2	Q6P1M0;Q6P1M0-2	Long-chain fatty acid transport protein 4	SLC27A4	Q6P1M0;Q6P1M0-2	2	29.5		19	19	19	29.5	29.5	29.5	72.063	0	140.09	15156000000	30	19	19	29	+	+		3.54063	0.00698113	-1.27566	-4.41866		0.84217	-0.108108	-0.212284	0.723219	-0.56089	-0.456487	0.280108	-0.963121	0.841503	-0.826779		19.3128	18.0491	18.904	19.1513	18.1385	18.1354	19.1882	18.5342
8082	Q96IZ5-2;Q96IZ5;Q96IZ5-3;H0Y6F9	Q96IZ5-2;Q96IZ5;Q96IZ5-3;H0Y6F9	RNA-binding protein 41	RBM41	Q96IZ5-2;Q96IZ5;Q96IZ5-3;H0Y6F9	4	31.4	6;113	10	10	10	33.6	33.6	33.6	46.337	0	32.477	1679600000	8	8	8	8	+	+		1.71756	0.0395333	-1.27339	-2.67296		0.559121	-0.214139	-0.601108	-0.836145	-0.880715	-1.6475	0.0976265	-1.4285	0.501452	-1.40657		18.0449	16.8239	17.5819	17.4817	16.8094	16.402	17.9478	17.2026
1396	D6RA71;P78317;D6RJ08;D6R9E0;D6RBQ7;D6RJF5;D6RBZ1;D6RAD8;H0YAI5;P78317-2	D6RA71;P78317	E3 ubiquitin-protein ligase RNF4	RNF4	D6RA71;P78317	10	8.5	94;95	5	5	5	26.1	26.1	26.1	21.042	0	23.966	411160000	2	2	2	2	+	+		2.55542	0.0142915	-1.27326	-3.44923		0.8999	0.940894	0.148941	1.02851	-0.82435	-0.642773	1.35507	-0.449871	0.6888	0.367096		14.066	13.2026	13.7691	13.9825	12.754	12.7851	14.2622	13.434
9325	Q9NU22;Q5T795;M0QXR3	Q9NU22	Midasin	MDN1	Q9NU22	3	22.9	4538;4752;4754;4889;4898	108	108	108	23.7	23.7	23.7	632.81	0	323.31	38805000000	135	106	106	131	+	+		1.89527	0.030956	-1.27174	-2.69122		0.249083	-0.227573	0.167061	0.403585	-0.929996	-0.71251	0.952649	-0.00293605	1.48726	-1.01461		20.9553	19.8219	20.8601	20.8719	19.7902	19.8374	21.2201	20.6612
8052	Q96HR8-2;Q96HR8;D6RIB3	Q96HR8-2;Q96HR8	H/ACA ribonucleoprotein complex non-core subunit NAF1	NAF1	Q96HR8-2;Q96HR8	3	22.4	315	8	8	8	22.4	22.4	22.4	41.894	0	44.467	2889100000	10	7	7	10	+	+		1.57937	0.0490738	-1.26867	-2.4873		0.805832	-0.890242	-0.509776	0.106291	-1.33837	-1.83857	0.560199	0.38547	0.557335	-0.505016		17.1376	15.5734	16.6333	16.7945	15.619	15.3324	17.112	16.8006
3364	O95696-2;O95696;J3KQ61	O95696-2;O95696	Bromodomain-containing protein 1	BRD1	O95696-2;O95696	3	27	17;18;128;882;905;906;932;934;935;939;945;983;985;1183;1186	38	38	38	33.1	33.1	33.1	133.24	0	160.63	5282300000	27	29	29	26	+	+		1.57669	0.0488424	-1.26667	-2.72107		1.02675	0.568967	-0.19322	-0.0563436	-0.949137	-0.430221	1.56593	-0.25395	0.664567	-0.505696		18.894	17.8445	18.4367	18.4339	17.487	17.6734	19.1186	18.2865
9229	Q9NR30;Q9NR30-2	Q9NR30;Q9NR30-2	Nucleolar RNA helicase 2	DDX21	Q9NR30;Q9NR30-2	2	64.1	7;13;15;71;89;121;164;168;171;173;315;751	70	70	68	65	65	63.1	87.343	0	323.31	328990000000	175	68	66	166	+	+		1.66005	0.0438374	-1.26487	-2.64167		0.434617	-0.539111	0.400992	0.882762	-1.41547	-1.215	0.571663	0.135806	0.902881	-0.74078		21.5805	20.2674	21.5133	21.591	20.138	20.1747	21.6698	21.275
8163	Q96MX3;A0A087WVT1;E9PQ92;E9PJ50;Q9NW07	Q96MX3;A0A087WVT1	Zinc finger protein 48	ZNF48	Q96MX3;A0A087WVT1	5	36.9	163;416;418;420;463;464	19	18	18	47.1	42.7	42.7	67.819	0	53.691	8255700000	19	15	14	18	+	+		2.11514	0.0230103	-1.25694	-3.41874		0.349174	-1.08866	-0.0881828	0.156045	-1.43524	-0.98828	0.284806	-1.03815	0.119966	-1.59734		17.5856	16.0794	17.3691	17.395	16.1597	16.3103	17.6103	16.9309
2363	J3KR72;P49848-4;P49848;P49848-3;P49848-2;C9JTY6;C9JFL8;C9J088;C9JIS2;E5RHA1;E5RKA5;F8WEJ7;C9J7C4;C9JHQ8	J3KR72;P49848-4;P49848;P49848-3;P49848-2	Transcription initiation factor TFIID subunit 6	TAF6	J3KR72;P49848-4;P49848;P49848-3;P49848-2	14	42.4	589;683;690;691;693;710;717;729	29	29	29	52.2	52.2	52.2	78.948	0	174.37	11947000000	37	25	25	37	+	+		3.05452	0.0112842	-1.25388	-4.02508		0.933319	0.126893	-0.782128	0.33761	-0.874102	-0.485956	1.04697	-0.139814	0.568538	-0.379339		19.1376	17.9401	18.4976	18.8284	17.7928	17.9192	19.2269	18.5946
2904	O43709;O43709-3;F8WD87;F8WD67;E9PCQ7;O43709-2;H7C0G4;H7C170;F8VZ18;B3KR83;F2Z3D9	O43709;O43709-3	Probable 18S rRNA (guanine-N(7))-methyltransferase	WBSCR22	O43709;O43709-3	11	41.6		11	11	11	42	42	42	31.88	0	78.752	14426000000	19	10	10	15	+	+		1.83007	0.0341586	-1.25211	-2.55725		0.834766	0.13749	-1.02493	-0.232487	-1.50116	-1.06017	0.67217	-0.118016	0.801765	0.038983		17.7578	16.5941	17.0604	17.3003	16.1561	16.3036	17.7587	17.2513
9051	Q9H9T3;Q9H9T3-2;B4DKA4;Q9H9T3-4;Q9H9T3-5;E5RG26;E5RHR2;E5RHY2;E5RIC0;E5RIZ7;H0YAP7;H0YC54	Q9H9T3;Q9H9T3-2;B4DKA4;Q9H9T3-4;Q9H9T3-5	Elongator complex protein 3	ELP3	Q9H9T3;Q9H9T3-2;B4DKA4;Q9H9T3-4;Q9H9T3-5	12	33.1		19	19	19	33.1	33.1	33.1	62.258	0	89.555	10906000000	31	19	19	28	+	+		1.58742	0.0490202	-1.24979	-2.43336		0.513407	1.04769	-1.12311	0.859743	1.0699	-0.496622	0.784329	-0.661593	1.34025	-0.665369		18.3434	17.6384	17.7073	18.3231	18.0127	17.246	18.476	17.7597
6594	Q71RC2;Q71RC2-4;Q71RC2-3;Q71RC2-5;Q71RC2-6;Q71RC2-2;X6RLN4;Q71RC2-7;Q96J85;F8VY40;Q8TBL5;A0A087WTL9;F8W1I4;F8W1Z5;F8VNV1;E5RHZ8	Q71RC2;Q71RC2-4;Q71RC2-3;Q71RC2-5;Q71RC2-6;Q71RC2-2;X6RLN4;Q71RC2-7	La-related protein 4	LARP4	Q71RC2;Q71RC2-4;Q71RC2-3;Q71RC2-5;Q71RC2-6;Q71RC2-2;X6RLN4;Q71RC2-7	16	42.4	579;583;586;597;647;717;722	28	27	27	42.4	41.4	41.4	80.595	0	323.31	27623000000	50	27	26	49	+	+		1.79001	0.0355296	-1.24934	-2.99403		0.543881	0.116218	-0.235682	0.689351	-0.817925	-1.61684	0.686732	0.280042	0.672092	-0.616233		19.7652	18.6803	19.4375	19.6826	18.5629	18.1411	19.858	19.4731
6058	Q5R372-7;Q5R372-8;Q5R372-6;Q5R372-5;F5H8L0;B7ZAP0;E9PS63;A0A0U1RQV7;A0A0U1RQT5;E9PNV2;Q5R372-9	Q5R372-7;Q5R372-8;Q5R372-6;Q5R372-5;F5H8L0;B7ZAP0;E9PS63	Rab GTPase-activating protein 1-like;Rab GTPase-activating protein 1-like, isoform 10	RABGAP1L	Q5R372-7;Q5R372-8;Q5R372-6;Q5R372-5;F5H8L0;B7ZAP0;E9PS63	11	52.8		22	13	13	52.8	35.2	35.2	41.544	0	41.211	4356300000	17	22	13	16	+	+		2.36288	0.017996	-1.24745	-3.31272		0.992441	-0.770327	-0.195507	0.832189	-0.965958	-0.775955	0.403634	0.277904	0.655534	-0.973011		17.917	16.3446	17.4691	17.7445	16.5126	16.5469	17.7862	17.4897
9853	Q9UKL3;A0A087WTW5;A0A096LP21	Q9UKL3;A0A087WTW5	CASP8-associated protein 2	CASP8AP2	Q9UKL3;A0A087WTW5	3	11.3	18;29;166;168;567;875;940;942;1161;1260;1261;1278;1327;1368;1383;1537	36	36	36	20.8	20.8	20.8	222.66	0	134.03	3267800000	19	22	22	18	+	+		1.83215	0.0341452	-1.24744	-2.56256		0.778532	0.187955	-0.455192	1.12246	-1.36154	-1.22787	0.489816	0.182186	-0.134051	-0.553849		18.6083	17.4816	18.1317	18.5905	17.0873	17.0935	18.5687	18.2146
623	A0A1W2PRQ8;Q9BY27;Q14129;Q6FGH4;F8WCX1;K7ELY4;B5MCQ4;Q14129-2	A0A1W2PRQ8;Q9BY27;Q14129;Q6FGH4;F8WCX1;K7ELY4;B5MCQ4;Q14129-2	Protein DGCR6L;Protein DGCR6	DGCR6L;DGCR6	A0A1W2PRQ8;Q9BY27;Q14129;Q6FGH4;F8WCX1;K7ELY4;B5MCQ4;Q14129-2	8	10.6		2	2	2	10.6	10.6	10.6	20.63	0	4.655	199230000	2	2	2	2	+	+		2.9987	0.0111848	-1.24473	-3.8856		0.245082	0.543838	-0.758999	0.192856	-0.353109	-0.700072	0.720744	-1.45604	0.357374	-1.06034		14.6321	13.807	14.2067	14.4841	13.7317	13.5211	14.8251	13.8751
503	A0A0R4J2F6;Q12894;Q12894-2;H7C444;H7C2Z4;F8WEI6	A0A0R4J2F6;Q12894;Q12894-2	Interferon-related developmental regulator 2	IFRD2	A0A0R4J2F6;Q12894;Q12894-2	6	10.2	29;31;32;42;43;404	7	7	7	22.4	22.4	22.4	48.047	0	38.077	922580000	4	5	5	4	+	+		2.06465	0.0256063	-1.24185	-2.8759		0.267383	1.00045	-0.0729681	0.940675	-1.33431	-1.2015	0.450035	-0.000878601	0.947195	-0.342979		16.2966	15.6466	16.11	16.3753	14.9413	14.9473	16.3978	15.9977
4000	P26373;P26373-2;J3QSB4;H3BTH3;J3KS98;H3BUK8	P26373;P26373-2;J3QSB4	60S ribosomal protein L13	RPL13	P26373;P26373-2;J3QSB4	6	61.1	77;97;106;107;139;140	23	23	23	61.1	61.1	61.1	24.261	0	100.14	168900000000	61	23	23	57	+	+		2.46899	0.0160987	-1.23901	-3.39405		0.997809	-0.193926	0.0154736	0.415144	-0.685519	-1.36877	0.77512	-0.365524	0.56868	-0.34478		20.0417	18.6971	19.6677	19.7374	18.7637	18.396	20.0261	19.4072
867	A2A305	A2A305		UBAP2	A2A305	1	46.8	201	14	1	0	46.8	4.4	0	44.794	0	31.408	164060000	1	14	0	1	+	+		2.10585	0.0237535	-1.23632	-3.02862		0.676236	0.0756643	-0.865841	0.744747	-0.608943	-1.68778	0.143636	-0.0191896	0.47914	-0.445164		14.418	13.2772	13.8252	14.313	13.2715	12.7214	14.3002	13.9906
1713	F5GX28;A0A0C4DFL8;O94953;K7EQ54;O94953-2;K7ES23	F5GX28;A0A0C4DFL8;O94953;K7EQ54	Lysine-specific demethylase 4B	KDM4B	F5GX28;A0A0C4DFL8;O94953;K7EQ54	6	33.6	600;656;1073;1099	32	32	32	34.2	34.2	34.2	126.08	0	300.73	16528000000	41	31	31	37	+	+		1.86516	0.0327548	-1.23399	-2.67401		1.27721	0.23724	0.224391	0.618572	-0.658533	-1.50957	0.965174	-0.00318091	0.476732	-0.0509561		18.5835	17.3269	18.2005	18.2589	17.2342	16.789	18.544	17.981
4624	P53804-3;P53804-2;P53804;H7C097;E9PCE7;E9PMP8;H7BZ57	P53804-3;P53804-2;P53804;H7C097	E3 ubiquitin-protein ligase TTC3	TTC3	P53804-3;P53804-2;P53804;H7C097	7	6.1	699;1509;1617;1619;1625;1711;1713	13	13	13	8.2	8.2	8.2	194.06	0	29.005	1976900000	9	10	10	9	+	+		1.66197	0.0452985	-1.23104	-2.37476		0.785878	-0.25574	-0.187718	-0.239925	-1.39785	-1.64787	0.774387	-0.23629	-0.175661	-1.25462		17.4153	16.1097	17.0322	16.9702	15.8755	15.7043	17.4631	16.8857
766	A0A3B3IT54;Q9H7E9;Q9H7E9-2;A0A3B3IRR6;A0A3B3ITA3	A0A3B3IT54;Q9H7E9;Q9H7E9-2;A0A3B3IRR6;A0A3B3ITA3	UPF0488 protein C8orf33	C8orf33	A0A3B3IT54;Q9H7E9;Q9H7E9-2;A0A3B3IRR6;A0A3B3ITA3	5	55.9	39;82	13	13	13	56.8	56.8	56.8	25.65	0	101.98	9659400000	13	12	12	12	+	+		1.59422	0.0486091	-1.22996	-2.66702		0.774327	0.74816	-1.4268	0.653204	-1.14709	-0.885834	0.623714	0.263523	0.522488	0.263593		16.8927	15.9902	16.0697	16.7297	15.4709	15.5372	16.8965	16.5262
[truncated: 7,974 more rows]
[truncated: 22 more columns]

## Sheet: Table S8.5
id	Unique identifier	Leading proteins	Protein	Proteins	Protein names	Gene names	Sequence window	Localization prob	PEP	Score	Delta score	Score for localization	Phospho (STY) Probabilities	Phospho (STY) Score diffs	Mass error [ppm]	Intensity	Score diff	Position in peptide	Positions in protein	Amino acid	Number of Phospho (STY)	Protein group IDs	Charge	Multiplicity	Phosphatase	Kinase	Significant Mut_WT_FDR5	Mut up FDR5	WT up FDR5	Significant Mut_WT_FDR10	Mut up FDR10	WT up FDR10	p-value Mut_WT_min2MSMS	q-value Mut_WT_min2MSMS	Difference Mut_WT_min2MSMS	statistic Mut_WT_min2MSMS	zscore vlaue (mean)	sg4_D4_WT	sg4_D5_het_c8	allsg_E4_c4	sg2_C2_WT	sg_F6_mut3_c4	sg4_B5_hom_c13	allsg_D4_WT	sg4_D3_mut3_c3	sg4_G3_WT_c20	sg4_D3_mut3_c8	Intensities (log2)	Reporter intensity corrected 1 Briest_phospho
[truncated: 22,618 more rows]
[truncated: 42 more columns]

[truncated: 6 more sheets: Table S8.6, Table S8.7, Table S8.8, Table S8.9, Table S8.10, Table S8.11]
